# Supplementary material for: Plasma membrane profiling during enterohemorrhagic E. coli infection reveals that the metalloprotease StcE cleaves CD55 from host epithelial surfaces
Source: J Biol Chem. 2018 Sep 6;293(44):17188–99. doi: 10.1074/jbc.RA118.005114 (PMC6222108; doi:10.1074/jbc.RA118.005114)
Supplement: Supporting Information [file supp_RA118.005114_139760_1_supp_193480_pq7qm0.xlsx]

## Sheet: Full CS Dataset
Full Cell Surface Proteome Dataset during EHEC O157:H7 infection
ID > 2 Unique peptides
Quantification => 2 valid values across 3 x biological replicates
EHEC proteins
									Uninfected			EHEC infected
Significant change	-Log10 pvalue	Difference between uninfected and infected mean L/H ratios	Gene names	Protein names	Peptides	Unique peptides	Sequence coverage [%]	Normalised L/H ratio uninfected sample 1	Normalised L/H ratio uninfected sample 2	Normalised L/H ratio uninfected sample 3	Normalised L/H ratio EHEC infected sample 1	Normalised L/H ratio EHEC infected sample 2	Normalised L/H ratio EHEC infected sample 3	Majority protein IDs (accession no.)
	0.0324349	0.0259631	A2M	Alpha-2-macroglobulin	31	23	27.7	2.94985	3.23588	3.03235	2.72663	3.55361	2.85995	P01023
	1.67817	0.207831	ABCB1	Multidrug resistance protein 1	7	7	7	0.835197	0.673556	0.686344	0.557778	0.483055	0.53077	P08183
	2.50142	0.622162	ABCB6	ATP-binding cassette sub-family B member 6, mitochondrial	7	7	11.5	3.00944	3.04406	3.03483	2.26781	2.59488	2.35916	Q9NP58;H7BXK9
	0.407277	0.534851	ABCB7	ATP-binding cassette sub-family B member 7, mitochondrial	2	2	3.1	NaN	2.6335	2.9801	NaN	2.7337	1.8102	A0A087WW65;O75027;B4DGL8
	1.63091	0.176445	ABCC1	Multidrug resistance-associated protein 1	54	52	44.5	-0.190536	-0.20214	-0.150801	-0.451425	-0.312939	-0.308448	P33527;I3L4X2;A0A0A0MS99
	0.355133	0.0732958	ABCC3	Canalicular multispecific organic anion transporter 2	11	9	9.9	-0.656262	-0.639714	-0.778729	-0.848011	-0.828973	-0.617609	O15438
	0.360659	-0.062327	ABCC4	Multidrug resistance-associated protein 4	26	25	23.5	-0.125652	-0.331391	-0.146835	-0.191491	-0.0862163	-0.139188	O15439
	0.0645194	-0.0190412	ABCC5	Multidrug resistance-associated protein 5	2	2	1.7	0.0387171	0.205643	0.107554	0.303109	-0.00830493	0.114234	O15440
	0.310282	0.519339	ACAA2	3-ketoacyl-CoA thiolase, mitochondrial	6	6	22.3	0.851359	1.75813	1.71874	NaN	1.64732	0.1995	A0A0B4J2A4;P42765;K7EME0
+	2.97901	1.31113	ACACA	Acetyl-CoA carboxylase 1;Biotin carboxylase	52	52	28.6	-2.57184	-2.31948	-2.20217	-3.75267	-3.46045	-3.81376	Q13085
	0.533055	-0.284639	ACAD9	Acyl-CoA dehydrogenase family member 9, mitochondrial	3	3	5	1.88452	2.07864	1.79942	NaN	1.94156	2.46944	Q9H845;H0Y8Z9
	2.09583	0.583398	ACADVL	Very long-chain specific acyl-CoA dehydrogenase, mitochondrial	11	11	23.5	2.47887	2.32392	2.2961	1.58482	1.82424	1.93964	P49748
	0.349741	0.330566	ACAT1	Acetyl-CoA acetyltransferase, mitochondrial	5	5	12.9	1.69515	1.27751	1.96591	1.93712	1.23272	0.77703	P24752
	2.08597	0.280838	ACLY	ATP-citrate synthase	32	32	37.2	1.2492	1.07066	1.18682	0.924708	0.842376	0.897085	P53396
	0.154845	0.142536	ACO2	Aconitate hydratase, mitochondrial	4	4	7.5	2.55243	1.78379	2.49357	1.86841	2.61275	1.92102	A2A274;Q99798
	0.632972	0.89398	ACOT9	Acyl-coenzyme A thioesterase 9, mitochondrial	5	5	14.8	2.37901	1.83455	2.88303	NaN	0.86132	2.08178	Q9Y305;H7C5Q2
+	2.70562	1.57309	ACP2	Lysosomal acid phosphatase	10	10	23.4	4.52795	4.73541	4.03466	2.98719	2.83214	2.75941	P11117;E9PHY0;E9PQY3;B7Z7D2;E9PP23
	1.00733	0.510135	ACSL4;ACSL3	Long-chain-fatty-acid--CoA ligase 4;Long-chain-fatty-acid--CoA ligase 3	2	2	4.1	NaN	1.63868	1.55734	0.835035	1.39775	1.03083	O60488;O95573
	0.190687	-0.111126	ACTN1	Alpha-actinin-1	13	3	17.5	0.389346	0.157691	0.0628125	0.713256	0.0717627	0.158208	P12814;H9KV75
	1.59679	0.142234	ACTN4	Alpha-actinin-4	35	25	50.2	1.21487	1.20452	1.18859	1.13488	0.997256	1.04914	O43707
	0.613409	-0.381815	ACTR3	Actin-related protein 3	4	4	13.6	-0.328254	-0.249788	-0.245557	0.511569	0.235972	-0.425695	P61158;B4DXW1
	0.0237072	0.0118588	ACVR1	Activin receptor type-1	2	2	4.7	-1.32706	-1.20051	-1.2843	-1.53429	-1.33606	-0.9771	Q04771;A0A1B0GXA9;C9JHJ7
	2.95924	0.419172	ADAM10	Disintegrin and metalloproteinase domain-containing protein 10	16	16	30.9	0.814099	0.727529	0.80554	0.345964	0.301353	0.442333	O14672
	0.881106	-0.209835	ADAM15	Disintegrin and metalloproteinase domain-containing protein 15	8	8	12.4	0.317767	0.391878	0.459641	0.41997	0.601792	0.77703	Q13444
	1.04234	0.384859	ADAM17	Disintegrin and metalloproteinase domain-containing protein 17	11	11	21.5	1.08658	1.05165	1.09552	0.480265	0.563353	1.03555	P78536
	1.34655	-0.231846	ADAM9	Disintegrin and metalloproteinase domain-containing protein 9	12	12	16.2	0.360196	0.242572	0.284869	0.392317	0.641731	0.549127	Q13443;A0AVL1
	1.3841	0.267529	ADCY9	Adenylate cyclase type 9	12	12	12.5	-0.514079	-0.404458	-0.44187	-0.883928	-0.602285	-0.67678	O60503
	3.8507	0.527901	ADGRL2;LPHN2	Latrophilin-2	9	9	9.5	-0.554591	-0.624288	-0.517379	-1.05562	-1.10175	-1.12259	H0Y5C0;B1ALU1;B1ALU3;O95490
	0.0231945	0.0156212	ADRA2A	Alpha-2A adrenergic receptor	5	5	21.8	-0.729483	-0.761604	-1.26771	-1.14035	-1.00367	-0.661638	P08913
+	1.55831	1.00559	AGK	Acylglycerol kinase, mitochondrial	2	2	15.2	1.2734	1.64584	NaN	0.668936	0.138421	0.554736	E9PG39;E9PC15;Q53H12
	0.990027	0.483691	AGPS	Alkyldihydroxyacetonephosphate synthase, peroxisomal	2	2	6.6	1.13376	NaN	1.25605	0.978562	0.434882	0.720191	A0A1B0GWA2;O00116
+	2.27688	1.09349	AGRN	Agrin;Agrin N-terminal 110 kDa subunit;Agrin C-terminal 110 kDa subunit;Agrin C-terminal 90 kDa fragment;Agrin C-terminal 22 kDa fragment	4	4	2.7	2.22361	1.91655	2.52331	0.941407	1.21977	1.22182	A0A087X208;O00468
	0.751032	0.216655	AHCY	Adenosylhomocysteinase	6	6	16.4	0.445833	0.269512	0.557778	0.266157	0.348799	0.00820001	P23526
+	3.12288	0.829883	AHNAK	Neuroblast differentiation-associated protein AHNAK	29	29	16.9	0.731009	0.902267	0.869082	0.110096	0.0373119	-0.134699	Q09666
	0.197067	-0.243298	AK3	GTP:AMP phosphotransferase AK3, mitochondrial	3	3	15.9	1.97262	2.31965	1.24111	1.8017	2.37382	NaN	Q9UIJ7
	0.431836	0.191552	AKR1C2;AKR1C1	Aldo-keto reductase family 1 member C2;Aldo-keto reductase family 1 member C1	4	2	16.7	-0.194807	-0.112787	-0.707242	-0.454308	-0.563284	-0.571901	P52895;S4R3P0;H0Y804;B4DK69;Q04828;A6NHU4
	1.45789	0.181696	ALCAM	CD166 antigen	27	27	50.8	0.0170667	-0.00849357	0.00331439	-0.265483	-0.069785	-0.197931	Q13740;F5GXJ9
	1.07209	0.253134	ALDH18A1	Delta-1-pyrroline-5-carboxylate synthase;Glutamate 5-kinase;Gamma-glutamyl phosphate reductase	2	2	3.5	1.45817	1.30147	1.52416	1.35315	1.08875	1.0825	P54886
	1.23683	-0.471986	ALDH1B1	Aldehyde dehydrogenase X, mitochondrial	13	12	32.7	1.89507	1.59522	1.89821	2.46644	2.36025	1.97776	P30837
	0.0287477	0.327481	ALDH2	Aldehyde dehydrogenase, mitochondrial	5	4	10.4	NaN	-2.78389	1.3376	-4.0121	1.91085	NaN	P05091
	1.00511	0.542435	ALDH3A2	Fatty aldehyde dehydrogenase	4	4	11.7	2.01142	1.50172	2.12572	1.5801	1.40991	1.02155	J3QRD1;P51648;J3QS00;I3L1M4
	0.00548961	-0.00215451	ALDOA	Fructose-bisphosphate aldolase;Fructose-bisphosphate aldolase A	12	11	42.1	1.0964	1.27608	1.06495	1.35502	1.11163	0.977243	J3KPS3;P04075;H3BQN4;H3BPS8;H3BUH7;H3BR04;H3BMQ8;H3BU78
	0.0425865	-0.0111466	ALPL	Alkaline phosphatase, tissue-nonspecific isozyme	16	16	41.4	1.46801	1.53565	1.52607	1.3501	1.58169	1.63138	P05186
	0.535418	-1.1185	ALPP;ALPPL2	Alkaline phosphatase, placental type;Alkaline phosphatase, placental-like	7	7	16.4	2.13073	1.67527	-0.0290286	1.32337	2.2593	3.54979	P05187;P10696
	0.653626	0.1471	AMIGO2	Amphoterin-induced protein 2	13	13	32.4	-0.686986	-0.783663	-0.733507	-1.07704	-0.797413	-0.771003	Q86SJ2
	2.14777	0.391151	ANKH	Progressive ankylosis protein homolog	12	12	24.6	0.637564	0.698396	0.793438	0.215368	0.309758	0.43082	Q9HCJ1
	2.02522	0.19499	ANO6	Anoctamin-6	19	19	25.3	-0.387449	-0.296013	-0.332317	-0.553807	-0.576174	-0.470769	Q4KMQ2
	1.87281	0.256537	ANPEP	Aminopeptidase N	27	27	35.6	-0.569179	-0.552304	-0.541072	-0.927798	-0.776059	-0.728311	P15144
	2.97367	-0.286887	ANTXR1	Anthrax toxin receptor 1	13	12	21.8	0.151989	0.232047	0.17479	0.50457	0.489029	0.425889	Q9H6X2
+	2.93079	1.15586	ANXA1	Annexin A1;Annexin	15	15	52.9	1.09221	1.13514	1.4092	-0.140651	0.1644	0.145221	P04083;Q5T3N1
+	3.0543	1.76842	ANXA11	Annexin A11	2	2	4	1.28818	0.602267	0.995521	-0.817409	-0.798768	-0.803116	P50995;H0Y6E1
+	4.35033	0.733015	ANXA2;ANXA2P2	Annexin A2;Annexin;Putative annexin A2-like protein	27	27	72.3	0.587077	0.64441	0.689925	-0.141255	-0.0671224	-0.0692551	P07355;H0YN42;H0YMD0;H0YMU9;A6NMY6;H0YM50;H0YKS4;H0YNP5;H0YN28;H0YL33
+	3.6389	0.640522	ANXA3	Annexin A3;Annexin	15	15	50.5	0.771294	0.725348	0.700528	0.030548	0.0619835	0.183074	P12429;D6RA82
	0.698948	0.259123	ANXA4	Annexin;Annexin A4	5	5	19.7	2.39276	2.5119	2.34113	2.47116	1.93866	2.05859	Q6P452;P09525
	2.0509	0.702141	ANXA5	Annexin A5;Annexin	11	11	44.7	1.6165	1.5924	1.86426	0.78157	0.990882	1.19428	P08758;D6RBE9;D6RBL5
+	3.85929	1.51549	ANXA6	Annexin A6;Annexin	25	25	44.3	1.71026	1.551	1.73885	0.0920721	0.324811	0.0367495	P08133;E5RK69;E7EMC6
	0.00855741	0.0108731	AP1B1;AP2B1	AP-1 complex subunit beta-1;AP-2 complex subunit beta	2	2	6.2	0.797594	1.6823	1.00763	NaN	0.854475	1.4488	C9J1E7;Q10567;A0A087WYD1;A0A087WU93;A0A087WZQ6;A0A087X253;P63010
	0.371659	0.526336	APLP2	Amyloid-like protein 2	2	2	2.9	2.36575	1.46728	1.46493	0.907814	2.24388	0.567253	Q06481
+	2.95421	2.07331	APMAP	Adipocyte plasma membrane-associated protein	13	13	35.8	2.20129	1.85296	2.66455	0.10742	0.319965	0.0714881	Q9HDC9;H0Y512
+	2.17079	1.28246	APOB	Apolipoprotein B-100;Apolipoprotein B-48	8	6	1.8	-3.11291	-3.48486	-3.29662	-4.1795	-4.9568	-4.60546	P04114
	0.885393	0.329342	APP	Amyloid beta A4 protein;N-APP;Soluble APP-alpha;Soluble APP-beta;C99;Beta-amyloid protein 42;Beta-amyloid protein 40;C83;P3(42);P3(40);C80;Gamma-secretase C-terminal fragment 59;Gamma-secretase C-terminal fragment 57;Gamma-secretase C-terminal fragment 50;C31	7	7	11.3	2.10074	1.90354	2.18941	2.01157	1.49016	1.70394	E9PG40;P05067;H7C0V9;A0A0A0MRG2
	0.074306	0.0487596	ARF1;ARF3;ARF5	ADP-ribosylation factor 1;ADP-ribosylation factor 3;ADP-ribosylation factor 5	6	3	49.2	1.12267	1.02574	1.06888	1.35913	0.586693	1.12519	P84077;P61204;F5H423;F5H0C7;C9J1Z8;P84085
	0.706175	0.135037	ARF4	ADP-ribosylation factor 4	7	4	47.2	0.601601	0.846714	0.768925	0.701061	0.545375	0.565695	P18085;C9JPM4;C9JAK5
	0.395826	-0.120189	ARPC4-TTLL3;ARPC4	Actin-related protein 2/3 complex subunit 4	2	2	11.4	0.0771062	-0.125919	-0.309091	0.0436245	-0.123937	0.082975	H7C0A3;F8WCF6;P59998;R4GN08;F8WDD7;A0A0A6YYG9
+	2.37359	1.45305	ASAH1	Acid ceramidase;Acid ceramidase subunit alpha;Acid ceramidase subunit beta	4	4	28	1.58448	2.13307	2.29331	0.798258	0.412077	0.441377	A0A1B0GV06;A0A1B0GTP7;A0A1B0GUE3;A0A1B0GUG1;A0A1B0GUW4;E7EMM4;A0A1B0GW68;A0A1B0GUA4;A0A1B0GTM3;A0A1B0GTZ5;A0A1B0GUH5;Q13510
	1.32446	-0.720092	ASNS	Asparagine synthetase [glutamine-hydrolyzing]	3	3	5.3	-2.94442	-2.41558	-2.96748	-2.34161	-2.10135	-1.72423	P08243
+	2.89751	1.24432	ASPH	Aspartyl/asparaginyl beta-hydroxylase	26	26	43	2.82077	2.80622	3.18218	1.71233	1.84076	1.52311	Q12797
+	1.16957	0.99096	ATG9A	Autophagy-related protein 9A	3	3	4.1	1.90931	1.57158	1.79181	1.34602	0.918463	0.0353424	Q7Z3C6;H7C1G6
	0.234938	-0.164576	ATIC	Bifunctional purine biosynthesis protein PURH;Phosphoribosylaminoimidazolecarboxamide formyltransferase;IMP cyclohydrolase	3	3	8.8	-0.241015	-0.103875	-0.765351	0.130667	-0.517647	-0.229535	P31939
	1.56508	0.487331	ATL3	Atlastin-3	7	7	18.5	1.7347	1.82493	1.71321	1.37457	0.994797	1.44148	F5H6I7;Q6DD88
	2.47266	0.17779	ATP1A1	Sodium/potassium-transporting ATPase subunit alpha-1	39	39	43.6	0.33754	0.327917	0.393636	0.211511	0.143263	0.170951	P05023
	3.08763	0.338953	ATP1B1	Sodium/potassium-transporting ATPase subunit beta-1	12	12	41.3	0.102053	0.15082	0.154194	-0.174442	-0.165612	-0.269738	P05026;V9GYR2
	1.40452	0.100945	ATP1B3	Sodium/potassium-transporting ATPase subunit beta-3	11	11	40.5	0.721854	0.654161	0.647821	0.603312	0.590818	0.52687	P54709;C9JA36;C9JXZ1
+	3.78576	1.28232	ATP2A2	Sarcoplasmic/endoplasmic reticulum calcium ATPase 2	20	20	24.7	1.81463	1.8041	1.76511	0.613626	0.595217	0.328032	P16615;H7C5W9
	1.04872	0.113408	ATP2B1	Plasma membrane calcium-transporting ATPase 1;Calcium-transporting ATPase	20	10	21.6	1.20032	1.03408	1.11743	1.00389	1.03274	0.97497	P20020;E7ERY9
	1.36214	-0.0877567	ATP2B4	Plasma membrane calcium-transporting ATPase 4	17	7	16.4	0.628727	0.590338	0.555522	0.678703	0.716684	0.642471	P23634
+	4.11022	0.660756	ATP5A1	ATP synthase subunit alpha, mitochondrial	18	18	41.4	1.87982	1.86136	1.92513	1.29478	1.176	1.21325	P25705;K7EK77;K7ERX7
+	3.73095	0.907867	ATP5B	ATP synthase subunit beta, mitochondrial;ATP synthase subunit beta	19	19	55.4	2.58705	2.60649	2.72966	1.6623	1.83398	1.70332	P06576;H0YH81;F8W079
	1.28716	0.345936	ATP5C1	ATP synthase subunit gamma, mitochondrial	6	6	23.2	1.7222	1.57367	1.58251	1.08875	1.26099	1.49083	P36542
+	2.20977	1.06185	ATP5F1	ATP synthase F(0) complex subunit B1, mitochondrial	2	2	9	1.35862	1.1375	0.964805	0.149519	0.0340748	NaN	P24539;Q5QNZ2
+	2.50977	0.807999	ATP5H	ATP synthase subunit d, mitochondrial	2	2	23.6	2.3169	2.32536	2.2522	1.26562	1.50934	1.6955	O75947;F5H608
	0.917344	-0.213559	ATP5J2-PTCD1;ATP5J2;PTCD1	ATP synthase subunit f, mitochondrial;Pentatricopeptide repeat-containing protein 1, mitochondrial	2	2	3.1	-0.283913	-0.354999	-0.238017	-0.0180451	-0.280054	0.0618453	G3V325;C9JJT5;C9JU26;C9JGL8;P56134;O75127
	1.70558	0.561719	ATP5O	ATP synthase subunit O, mitochondrial	5	5	27.2	1.88217	1.78291	1.59283	1.04348	1.43456	1.09471	P48047;H7C0C1
+	3.47045	1.82582	ATP6AP1	V-type proton ATPase subunit S1	13	13	28.5	3.65775	3.5179	3.94167	1.77142	2.08114	1.78731	Q15904;A0A0C4DGX8
	0.413905	-0.257475	ATP6V0A1	V-type proton ATPase 116 kDa subunit a isoform 1;V-type proton ATPase subunit a	5	5	6.3	1.039	0.953303	0.439357	1.28339	1.22497	0.695727	Q93050;B7Z641;B7Z2A9
	1.8364	0.26957	ATP6V0D1	V-type proton ATPase subunit d 1	4	4	15.1	1.81521	1.77446	1.96602	1.64159	1.55041	1.55498	F5GYQ1;P61421;J3QL14;R4GN72;H3BQJ1
	1.47035	0.442987	ATRN	Attractin	2	2	1.8	0.96997	0.732747	0.675003	0.30871	0.551393	0.188654	O75882
	0.771139	-0.244791	AXL	Tyrosine-protein kinase receptor UFO;Receptor protein-tyrosine kinase	16	16	23.3	-2.4669	-2.65454	-2.8133	-2.5632	-2.43737	-2.19978	P30530;M0R0W6
	0.00247551	0.00478681	B2M	Beta-2-microglobulin;Beta-2-microglobulin form pI 5.3	2	2	26.9	0.898711	2.37995	2.6045	1.62199	1.61941	2.6274	P61769;H0YLF3;F5H6I0
	0.674582	0.73114	B3GAT3	Galactosylgalactosylxylosylprotein 3-beta-glucuronosyltransferase 3	3	3	10.3	NaN	2.57495	3.77284	2.56049	2.50551	2.26225	G3V150;O94766
+	3.64539	2.0117	B4GALT1	Beta-1,4-galactosyltransferase 1;Lactose synthase A protein;N-acetyllactosamine synthase;Beta-N-acetylglucosaminylglycopeptide beta-1,4-galactosyltransferase;Beta-N-acetylglucosaminyl-glycolipid beta-1,4-galactosyltransferase;Processed beta-1,4-galactosyltransferase 1	8	8	37.2	3.59491	3.90381	3.9824	1.69484	2.02811	1.72308	P15291
+	1.85189	1.8315	B4GALT5	Beta-1,4-galactosyltransferase 5	4	4	11.9	3.47483	4.24275	4.66835	2.8031	1.89709	2.19125	O43286
	0.426902	0.276031	B4GAT1	Beta-1,4-glucuronyltransferase 1	7	7	25.8	1.63143	2.39895	2.2646	1.86247	2.04649	1.55793	O43505
+	2.9539	0.667175	BASP1	Brain acid soluble protein 1	5	5	41.9	1.5692	1.58976	1.75125	1.07813	0.93138	0.899176	P80723
	0.861707	0.164425	BCAM	Basal cell adhesion molecule	11	11	26.9	-1.10002	-1.08073	-1.01686	-1.32352	-1.307	-1.06037	A0A087WXM8;P50895;K7ENU8
+	2.62998	0.91815	BMP1	Bone morphogenetic protein 1	2	2	2	1.18815	1.18872	1.38256	0.238053	0.567546	0.199374	P13497
	1.14903	0.082836	BSG	Basigin	9	6	33.8	0.0550568	0.0908534	0.156267	0.00360224	-0.000678226	0.0507455	P35613;A0A087WUV8;A0A087X2B5;I3L192
	0.890784	-0.178181	BST2	Bone marrow stromal antigen 2	5	5	23.3	0.455649	0.539432	0.524766	0.844305	0.675726	0.534361	Q10589
	1.15999	0.148271	BTN2A1	Butyrophilin subfamily 2 member A1	7	7	18.8	-0.353782	-0.496916	-0.552982	-0.634128	-0.600512	-0.613851	Q7KYR7
	0.777074	0.545549	BZW1	Basic leucine zipper and W2 domain-containing protein 1	4	4	8.6	-0.0812627	0.310457	0.160662	-0.103085	-0.122633	-1.02107	Q7L1Q6;C9IZ80
+	2.42153	0.90545	C1QBP	Complement component 1 Q subcomponent-binding protein, mitochondrial	2	2	12.1	2.60201	2.3266	2.39059	1.67446	1.64279	1.28558	Q07021;I3L3Q7;I3L3B0
	0.260972	0.246522	C2orf47	Uncharacterized protein C2orf47, mitochondrial	3	3	11	2.74949	2.8576	1.9164	2.57531	1.81114	2.39748	Q8WWC4
	2.04831	0.215781	CA12	Carbonic anhydrase 12	3	3	13.3	0.281787	0.280125	0.299362	0.159112	0.0104934	0.0443242	O43570;B3KUB4
	1.82444	-0.437286	CACHD1	VWFA and cache domain-containing protein 1	13	13	11.3	-0.197484	-0.0806523	0.0750534	0.430499	0.225892	0.452385	A0A0A0MQY7;Q5VU97
	0.0523209	0.020826	CACNA2D1	Voltage-dependent calcium channel subunit alpha-2/delta-1;Voltage-dependent calcium channel subunit alpha-2-1;Voltage-dependent calcium channel subunit delta-1	39	39	43.6	-0.492748	-0.452906	-0.444792	-0.755624	-0.368775	-0.328526	P54289
+	2.44209	-1.45472	CADM1	Cell adhesion molecule 1	5	5	22.8	-0.222599	-0.159847	-0.261448	1.46347	0.768502	1.48831	A0A087X1W8;A0A0A0MTJ8;X5DQS5;Q9BY67;A0A087X0T8
	0.0260786	0.0261416	CALM2;CALM3;CALM1		2	2	46.2	1.45149	0.698663	1.82611	1.40822	1.23744	1.25217	F8WBR5;M0QZ52;G3V479;P0DP25;P0DP24;P0DP23;H0Y7A7;E7ETZ0;E7EMB3
+	2.15157	1.13451	CALR	Calreticulin	11	11	46.8	2.00666	2.38361	2.72435	1.3938	1.20333	1.11397	P27797;K7EJB9
+	3.43885	1.60632	CALU	Calumenin	16	16	51.7	2.62295	2.52288	2.84386	1.10983	1.21164	0.849279	O43852
	1.69235	0.479784	CAND1	Cullin-associated NEDD8-dissociated protein 1	2	2	3.5	0.0443242	0.285698	0.0594937	-0.395207	-0.304683	NaN	A0A0C4DGH5;Q86VP6
	0.990285	0.570205	CANT1	Soluble calcium-activated nucleotidase 1	2	2	8.7	1.5375	NaN	2.09849	1.32216	1.36899	1.05221	K7EN15;Q8WVQ1
+	3.47077	1.52811	CANX	Calnexin	16	16	27.7	3.00569	2.84645	3.0598	1.44324	1.64626	1.23811	P27824;H0Y9Q7
	1.12977	0.230167	CAP1	Adenylyl cyclase-associated protein 1;Adenylyl cyclase-associated protein	6	6	16.4	0.683921	0.742179	0.701061	0.524866	0.297602	0.614192	Q01518;Q5T0R7;Q5T0R6;Q5T0R5;Q5T0R4;Q5T0R3;Q5T0R2;Q5T0R1;Q5T0R9
	0.269796	0.187781	CAPN2	Calpain-2 catalytic subunit	2	2	3.7	0.219587	-0.246601	0.262072	-0.369091	-0.30004	0.340847	P17655
	1.15031	0.282562	CAPZB	F-actin-capping protein subunit beta	3	3	12.7	0.0253123	0.073409	0.173511	-0.10462	-0.404573	-0.0662612	B1AK87;B1AK88;P47756;B1AK85
+	2.25247	1.84082	CASC4	Protein CASC4	13	13	32.8	3.4678	4.56267	3.88753	2.09427	2.34812	1.95315	Q6P4E1
+	2.82416	1.43646	CCDC47	Coiled-coil domain-containing protein 47	16	16	37.5	3.24248	3.46192	3.67525	1.88268	2.29772	1.88986	Q96A33
	0.181265	0.312156	CCPG1	Cell cycle progression protein 1	2	2	3.2	-0.261345	-0.208411	0.844627	0.907583	-0.702773	-0.766406	Q9ULG6
	0.524752	0.100759	CCT2	T-complex protein 1 subunit beta	9	9	28.6	0.424922	0.296193	0.413811	0.384823	0.311503	0.136323	P78371;F5GWF6;F8VQ14
	2.82968	0.261824	CCT3	T-complex protein 1 subunit gamma	9	9	25.2	0.362217	0.303342	0.333309	0.0836559	0.1141	0.0156403	B4DUR8;P49368
	2.31811	0.232269	CCT4	T-complex protein 1 subunit delta	9	9	27.1	0.319502	0.31545	0.421371	0.157691	0.120352	0.081476	P50991
	0.764587	0.173547	CCT5	T-complex protein 1 subunit epsilon	5	5	13	0.16723	0.238665	0.167358	0.21661	-0.11821	-0.0457888	E7ENZ3;B7ZAR1;E9PCA1;P48643
	1.68863	0.365742	CCT6A	T-complex protein 1 subunit zeta	7	6	18.8	0.11836	0.213752	0.405448	-0.092817	-0.0492927	-0.217558	P40227
	0.453535	0.147556	CCT7	T-complex protein 1 subunit eta	3	3	11.2	0.0651587	0.0440443	-0.0531344	0.137504	-0.220026	-0.304077	Q99832;F8WAM2
	3.13635	0.355535	CCT8	T-complex protein 1 subunit theta	9	9	20.1	0.226755	0.313478	0.215989	-0.059059	-0.128535	-0.12279	P50990
	1.39392	0.276184	CD109	CD109 antigen	42	42	36.4	-0.316905	-0.295925	-0.290604	-0.751271	-0.542563	-0.438151	Q6YHK3
	0.55927	-0.0485141	CD151	Tetraspanin;CD151 antigen	2	2	7.6	0.264597	0.185359	0.297837	0.30229	0.262553	0.328492	E9PMR4;P48509;E9PRJ3
	2.42742	0.2592	CD276	CD276 antigen	9	9	32.5	0.342327	0.327917	0.433707	0.088413	0.0756011	0.162339	A0A0C4DGH0;Q5ZPR3;H0YK40;H0YK59;H0YL10
	0.517748	0.191175	CD320	CD320 antigen	4	4	14.2	1.57831	1.52466	1.3191	1.5148	1.30737	1.02638	Q9NPF0
	0.176135	0.026058	CD44	CD44 antigen	10	10	12.9	0.122739	0.162468	0.217603	0.111031	0.0762854	0.237319	P16070;H0YD13;H0Y2P0;H0YE40
	2.42199	-0.203796	CD46	Membrane cofactor protein	7	7	17.3	-0.215429	-0.242584	-0.282737	-0.0978415	-0.0112099	-0.0203112	P15529
	0.142942	0.0419579	CD46		2	2	19.2	0.0939658	0.170694	0.113834	0.049352	0.283448	-0.0801794	R4GN18
	2.41392	0.168954	CD47	Leukocyte surface antigen CD47	4	4	11.8	0.765789	0.850239	0.775177	0.624148	0.615416	0.644779	Q08722
+	3.54844	-4.93292	CD55	Complement decay-accelerating factor	5	5	15.6	-0.288082	-0.304897	-0.250749	4.99896	5.12743	3.82863	H3BLV0;B1AP13;H7BY55;P08174;B1AP15
	0.538314	0.0718069	CD58	Lymphocyte function-associated antigen 3	4	4	11.7	0.00805655	-0.106871	-0.0281309	-0.117819	-0.195533	-0.0290139	B1AMW1;P19256;H0YDI1
	0.317639	-0.0481761	CD59	CD59 glycoprotein	5	5	30.6	0.38084	0.39846	0.41446	0.543595	0.461843	0.332851	E9PNW4;E9PR17;P13987;H0YET2
	0.829533	-0.344173	CD63	Tetraspanin;CD63 antigen	2	2	9	1.96196	2.25069	2.34361	2.77119	2.24263	2.57495	F8VNT9;F8VV56;F8W022;F8VWK8;P08962
	4.83175	0.606407	CD70	CD70 antigen	6	6	35.2	0.633385	0.56774	0.578117	0.00705194	-0.0100617	-0.0369698	P32970
	1.88696	0.18106	CD82	CD82 antigen;Tetraspanin	4	4	24.3	1.33543	1.42094	1.40714	1.2719	1.16369	1.18473	P27701;E9PJC7
	0.653225	0.209344	CD9	Tetraspanin;CD9 antigen	4	4	26.4	1.27537	1.56267	1.75566	1.40021	1.28865	1.27679	A6NNI4;G8JLH6;P21926
	1.3584	-0.215779	CD97	CD97 antigen;CD97 antigen subunit alpha;CD97 antigen subunit beta	19	17	33.9	0.371169	0.323428	0.398898	0.490981	0.720278	0.529571	P48960
+	3.56052	-0.779512	CD99L2	CD99 antigen-like protein 2	3	3	27.7	0.14496	0.292428	0.0900404	1.00029	0.945383	0.920293	A0A0U1RQT8;Q8TCZ2
	2.12861	0.320308	CDC42	Cell division control protein 42 homolog	3	2	19.9	0.715805	0.710526	0.836247	0.357158	0.419431	0.525067	P60953
	2.01112	0.566854	CDCP1	CUB domain-containing protein 1	20	20	26.9	0.290306	0.368042	0.373175	-0.410582	-0.256769	-0.00168894	Q9H5V8
	0.843625	0.211656	CDH13	Cadherin-13	12	12	27.1	-1.91697	-1.99528	-2.02274	-2.40974	-2.11841	-2.0418	P55290
	3.97651	-0.349193	CDH2	Cadherin-2	23	23	34.9	-0.748505	-0.769723	-0.771692	-0.457158	-0.391493	-0.39369	P19022
	1.00736	-0.27209	CDH6	Cadherin-6	5	5	7.2	-0.593724	-0.419604	-0.578413	-0.378663	-0.0308992	-0.365909	P55285;D6RF86
	0.131229	-0.0627921	CELSR1	Cadherin EGF LAG seven-pass G-type receptor 1	3	3	1.7	-0.527096	-0.548269	-1.01794	-0.77769	-0.588205	-0.539037	Q9NYQ6;H0Y7R9
+	4.38232	2.1776	CERS2	Ceramide synthase 2	3	3	14.8	3.41819	3.24393	3.36219	1.11323	1.35614	1.02212	Q5SZE1;Q96G23;Q5SZE2;Q5SZE3;H0YKH6;Q5SZE4;H0YNU7
	0.290756	0.0346796	CFL1	Cofilin-1	10	10	64.5	-0.00701409	0.0308304	-0.0109337	0.0440443	-0.0196968	-0.115504	P23528;G3V1A4;E9PP50;E9PK25;E9PQB7;E9PLJ3;E9PS23
+	1.13118	1.28902	CHPF	Chondroitin sulfate synthase 2	6	6	10.2	4.41102	3.01603	2.84481	2.3111	1.73023	2.36348	Q8IZ52
	0.819714	0.944479	CHPF2	Chondroitin sulfate glucuronyltransferase	6	6	8.5	2.11922	3.14719	3.88157	2.23275	2.2825	1.7993	G5E9W2;Q9P2E5
	0.0172848	-0.0209732	CHST14	Carbohydrate sulfotransferase 14	8	8	25.3	2.51357	2.75542	1.50797	2.08913	2.52394	2.22682	Q8NCH0;H0YN65
+	1.92634	1.45558	CHSY3	Chondroitin sulfate synthase 3	8	8	12.5	2.94542	2.73149	2.87389	1.95628	0.826681	1.40108	Q70JA7
+	1.65803	0.78877	CISD1	CDGSH iron-sulfur domain-containing protein 1	2	2	25.9	NaN	1.05061	0.675184	0.208517	0.104337	-0.0904803	Q9NZ45
+	0.87493	1.27486	CISD2	CDGSH iron-sulfur domain-containing protein 2	4	4	36.3	1.98852	1.61179	NaN	1.00892	0.0416635	NaN	Q8N5K1;I3L1N9;D6RCF4
+	2.88106	1.08167	CKAP4	Cytoskeleton-associated protein 4	8	8	18.4	1.48779	1.54824	1.76638	0.553459	0.681674	0.322274	Q07065
	1.62614	-0.528524	CKB	Creatine kinase B-type	2	2	7.3	0.42503	0.566377	0.29537	NaN	1.05374	0.861161	P12277;G3V461;H0YJG0;G3V4N7
+	1.04265	1.03633	CLCC1	Chloride channel CLIC-like protein 1	7	7	17.6	2.37287	3.25641	3.84056	2.49966	1.92881	1.9324	Q96S66;Q5T1P5
	0.334101	0.502283	CLCN3	Chloride channel protein;H(+)/Cl(-) exchange transporter 3	5	5	5.2	0.911346	1.10427	0.901649	-0.716315	1.35417	0.772561	A0A087WU31;A0A0A0MTB7;P51790;E9PE15
	0.0552416	-0.0169629	CLDND1	Claudin domain-containing protein 1	3	3	26.8	-0.0660044	-0.0438839	-0.137505	-0.269721	0.0352016	0.0380147	D6RIU2;D6RDP6;H0Y8T9;D6RHU6;D6RDY1;D6RA76;D6RC11;D6R9S8;D6RCE6;D6RFX6;D6RDI6;D6RCR8;A0A0R4J2F2;Q9NY35;D6RD48;D6RAZ7
	0.582289	0.180381	CLIC1	Chloride intracellular channel protein 1	7	7	39.4	-0.352639	-0.316348	-0.30463	-0.275751	-0.488249	-0.750761	O00299
	0.300094	0.0582914	CLMP	CXADR-like membrane protein	3	3	17.2	0.718701	0.714751	0.605494	0.760604	0.554834	0.548634	Q9H6B4
	0.192134	-0.224983	CLN3	Battenin	3	3	12.9	4.23733	3.45325	4.35713	4.1201	4.89482	3.70775	A0A0D9SFH9;A0A1B0GW34;A0A1B0GV71;A0A0A0MRC7;A0A1B0GWD3;A0A024QZB8;Q13286;H3BR00;O95090;H3BQ48;Q9UBD8;H3BNK7;A0A1B0GV41;O95086;Q2TA70;B4DFF3
+	3.0062	1.8124	CLPTM1	Cleft lip and palate transmembrane protein 1	12	12	21.8	3.0824	3.2558	3.74588	1.58491	1.64302	1.41895	O96005
+	3.3478	1.93233	CLPTM1L	Cleft lip and palate transmembrane protein 1-like protein	12	2	28.1	3.18123	2.86523	3.33657	1.19131	1.40245	0.992261	Q96KA5
	1.18479	-0.350315	CLPX	ATP-dependent Clp protease ATP-binding subunit clpX-like, mitochondrial	6	6	11.4	1.569	1.59803	NaN	2.02694	1.84072	NaN	O76031
	1.4299	0.677233	CLTC	Clathrin heavy chain;Clathrin heavy chain 1	7	5	5.4	-0.0150097	-0.163817	0.160533	-0.619359	-0.374412	-1.05622	A0A087WVQ6;Q00610
+	2.6856	0.974048	CLU	Clusterin;Clusterin beta chain;Clusterin alpha chain	13	13	28.1	2.4532	2.72037	2.85758	1.63752	1.83932	1.63217	P10909;H0YLK8;E7ERK6
	1.0031	0.914495	CNN2;CNN3	Calponin;Calponin-2;Calponin-3	2	2	12.3	-0.623732	-1.06371	-0.305022	-0.926481	-1.61379	-2.19568	A0A087X271;B4DDF4;B4DUT8;Q99439;K7ES69;A0A087X1X5;H3BVI6;Q15417
	1.76607	-0.26155	CNNM3	Metal transporter CNNM3	14	14	25	0.175429	0.0478176	0.166458	0.474358	0.405448	0.294547	Q8NE01
	0.580726	0.108677	CNNM4	Metal transporter CNNM4	6	6	10.2	-0.505103	-0.663968	-0.539834	-0.565289	-0.800551	-0.669098	Q6P4Q7
	0.371305	-0.0850609	CNP	2,3-cyclic-nucleotide 3-phosphodiesterase	5	5	13.1	0.50284	0.756426	0.564134	0.793022	0.592062	0.693498	P09543
+	1.64337	1.4848	CNPY3	Protein canopy homolog 3	3	3	12.6	2.5555	1.92934	3.25627	0.817705	1.34125	1.12776	Q9BT09;A0A0C4DFY8
+	2.66892	0.923738	CNTNAP1	Contactin-associated protein 1	22	22	20.6	2.90781	3.02538	3.01276	2.24461	2.11137	1.81877	P78357;K7EMM9
+	3.16772	1.1813	COL12A1	Collagen alpha-1(XII) chain	14	14	5.6	1.79722	2.15166	1.91345	0.64284	0.808261	0.867343	D6RGG3;Q99715
+	0.922554	1.96987	COL14A1	Collagen alpha-1(XIV) chain	3	3	1.9	2.01685	3.4049	NaN	NaN	0.456701	1.02531	Q05707
+	2.16629	1.52748	COL4A2	Collagen alpha-2(IV) chain;Canstatin	2	2	1.3	3.07428	2.39936	3.35657	1.44769	1.5513	1.24878	P08572
	1.41089	0.294383	COL5A1	Collagen alpha-1(V) chain	6	6	5.1	1.45933	1.23051	1.3927	1.20545	0.996316	0.997618	P20908;A0A087WXW9
+	3.17576	1.87902	COLGALT1	Procollagen galactosyltransferase 1	17	17	28.3	3.53194	3.31004	3.18128	1.51879	1.71984	1.14757	Q8NBJ5
+	3.1067	1.51563	COX4I1	Cytochrome c oxidase subunit 4 isoform 1, mitochondrial	2	2	12.4	3.19865	3.13016	3.3417	1.54181	2.01328	1.56852	P13073;Q86WV2;H3BPG0;H3BN72;H3BNV9
	0.307597	0.442952	COX5A	Cytochrome c oxidase subunit 5A, mitochondrial	3	3	20.9	2.60935	3.23816	2.34982	2.83655	1.24093	2.791	H3BNX8;P20674;H3BRM5;H3BV69
	2.0305	0.712153	CPD	Carboxypeptidase D	22	22	21	2.69307	2.83499	3.07135	1.96136	2.18377	2.31783	O75976
	1.01339	0.254829	CPM	Carboxypeptidase M	10	10	27.3	2.44636	2.46072	2.412	2.13944	2.00856	2.40659	P14384;F8W111;F8VVI6
	1.37313	-0.232933	CPS1	Carbamoyl-phosphate synthase [ammonia], mitochondrial	57	54	48.2	2.62635	2.49756	2.58818	2.90889	2.67267	2.82932	P31327
+	3.292	0.921873	CPT1A	Carnitine O-palmitoyltransferase 1, liver isoform	5	5	7.5	1.0321	1.19503	1.22774	0.15782	0.362666	0.16877	P50416
	0.544086	0.25981	CRELD2	Cysteine-rich with EGF-like domain protein 2	4	4	15.7	0.584289	0.974676	1.04656	0.909811	0.397146	0.519139	A6PWM2;Q6UXH1
	0.571689	0.367919	CRIM1	Cysteine-rich motor neuron 1 protein;Processed cysteine-rich motor neuron 1 protein	5	5	7.1	0.714663	0.451646	0.243182	-0.289228	0.571919	0.0230424	Q9NZV1
+	4.14851	2.32694	CRTAP	Cartilage-associated protein	13	13	34.9	2.63689	2.48021	2.89052	0.279531	0.477159	0.27011	C9JP16;O75718
+	1.16767	0.881133	CS	Citrate synthase;Citrate synthase, mitochondrial	5	4	10.6	3.39438	3.12297	3.6325	2.62784	2.98781	1.8908	B4DJV2;O75390;A0A0C4DGI3;H0YIC4
	1.9914	0.57916	CSE1L	Exportin-2	7	7	7.9	-0.16309	0.111298	-0.133116	-0.491734	-0.622066	-0.808589	P55060
+	3.28262	-1.145	CSF1	Macrophage colony-stimulating factor 1;Processed macrophage colony-stimulating factor 1	5	5	12.5	-0.160798	-0.267166	0.0835198	0.971148	1.00583	1.11357	P09603;E9PJA2;E9PKP4
	0.698379	0.108252	CSPG4	Chondroitin sulfate proteoglycan 4	36	36	22	-1.374	-1.32139	-1.33654	-1.53613	-1.31559	-1.50496	Q6UVK1
	2.06861	0.282759	CSRP1	Cysteine and glycine-rich protein 1	6	6	45.6	-0.716766	-0.644307	-0.699396	-0.921226	-0.909201	-1.07832	P21291;E9PS42;E9PND2;E9PP21
+	3.67329	1.76174	CTGF	Connective tissue growth factor	4	4	11.7	0.221568	0.249142	-0.123402	-1.64512	-1.76214	-1.53066	P29279
	0.143843	-0.0211328	CTNNA1	Catenin alpha-1	20	15	28.6	-0.961648	-0.99404	-0.879621	-0.975879	-0.956488	-0.839544	P35221;G3XAM7
	0.140357	0.0438808	CTNNB1	Catenin beta-1	14	9	25.8	-1.02991	-1.12475	-0.751587	-0.984245	-0.982563	-1.07109	B4DGU4;P35222
	0.356708	0.0787231	CTNND1	Catenin delta-1	12	10	16.8	-0.0203112	0.174534	-0.136331	-0.0438244	-0.0828509	-0.0916021	C9JZR2;O60716
	0.901155	0.369964	CTPS1	CTP synthase 1	2	2	4.7	-0.900557	-0.518949	-0.907251	-1.3734	-0.884354	-1.17889	P17812
+	2.26772	1.92108	CTSA	Carboxypeptidase;Lysosomal protective protein;Lysosomal protective protein 32 kDa chain;Lysosomal protective protein 20 kDa chain	3	3	8.3	2.40482	2.39298	2.84217	NaN	0.871765	0.379399	X6R5C5;X6R8A1;P10619
+	0.940924	1.78893	CTSC	Dipeptidyl peptidase 1;Dipeptidyl peptidase 1 exclusion domain chain;Dipeptidyl peptidase 1 heavy chain;Dipeptidyl peptidase 1 light chain	3	3	9.9	3.90458	2.07152	3.86562	1.78731	NaN	1.19598	P53634;H0YCY8
+	1.54619	1.42111	CTSD	Cathepsin D;Cathepsin D light chain;Cathepsin D heavy chain	13	13	41.9	2.78067	3.61683	4.16463	2.23202	2.23162	1.83516	A0A1B0GV23;A0A1B0GVD5;A0A1B0GWE8;P07339;A0A1B0GW44;A0A1B0GVP3;A0A1B0GU92;A0A1B0GU03;H7C469;C9JH19;F8WD96
+	2.88164	2.14277	CTSZ	Cathepsin Z	2	2	7.3	2.55112	2.12095	2.98222	0.458277	0.548239	0.219463	Q9UBR2
	0.182382	0.128568	CTTN	Src substrate cortactin	5	5	10.4	1.05901	0.747173	1.01778	1.25114	0.802069	0.385044	Q14247
	1.3991	0.0920791	CXADR	Coxsackievirus and adenovirus receptor	15	15	50.4	0.511266	0.479127	0.563451	0.403268	0.412077	0.462262	P78310
	1.94481	0.243203	CXCR4	C-X-C chemokine receptor type 4	6	6	15.9	-0.141955	-0.123748	-0.121283	-0.467274	-0.370527	-0.278794	P61073
+	2.52251	1.13583	CYB5B	Cytochrome b5 type B	2	2	35.1	2.2578	2.07752	2.53394	0.95002	1.35327	1.15847	D6RFH4;H3BUX2;J3KNF8;O43169
	1.26389	0.575385	CYB5R3	NADH-cytochrome b5 reductase 3;NADH-cytochrome b5 reductase 3 membrane-bound form;NADH-cytochrome b5 reductase 3 soluble form	5	5	20.6	1.35721	1.52201	1.79983	0.702392	1.29036	0.960141	P00387;B1AHF3
+	3.0853	0.886675	CYC1	Cytochrome c1, heme protein, mitochondrial	4	4	15.4	1.96816	2.17868	2.11613	1.34346	1.17223	1.08726	P08574
+	1.39254	1.13988	CYP51A1	Lanosterol 14-alpha demethylase	2	2	4.9	2.08079	1.75459	NaN	NaN	0.949273	0.606347	A0A0C4DFL7;Q16850;H7C0D0
+	2.88882	1.51973	CYR61	Protein CYR61	8	8	23.9	0.611928	1.00295	0.806943	-0.423255	-0.933987	-0.780116	O00622
	0.845282	-0.200922	DAG1	Dystroglycan;Alpha-dystroglycan;Beta-dystroglycan	21	21	24.8	0.0532504	0.115033	0.108357	0.107286	0.483467	0.288654	Q14118
	1.07389	-0.253722	DCBLD1	Discoidin, CUB and LCCL domain-containing protein 1	8	8	19.7	0.231678	0.298306	0.147567	0.594262	0.568616	0.275841	Q8N8Z6
	2.36434	0.258187	DCBLD2	Discoidin, CUB and LCCL domain-containing protein 2	8	8	17	0.1644	0.130799	0.273218	-0.0512497	-0.0883774	-0.066518	Q96PD2
+	2.14952	0.908122	DDOST	Dolichyl-diphosphooligosaccharide--protein glycosyltransferase 48 kDa subunit	10	10	35.3	2.51362	2.83224	3.1171	1.84125	1.97918	1.91816	A0A0C4DGS1;P39656;U3KQ84
	0.510128	-0.217336	DDX1	ATP-dependent RNA helicase DDX1	2	2	5.9	0.98943	0.737341	NaN	0.980976	1.18047	NaN	F1T0B3;A0A087X2G1;Q92499
	0.590873	0.187855	DDX39A;DDX39B	ATP-dependent RNA helicase DDX39A;Spliceosome RNA helicase DDX39B	6	6	14.3	1.10461	1.14919	1.09606	1.06309	1.07649	0.646716	O00148;K7EPJ3;K7EQN7;Q5STU3;Q13838;A0A0D9SEM9;F6WLT2;A0A140T9X3;A0A0G2JJZ9
	1.17193	0.217083	DDX3X;DDX3Y	ATP-dependent RNA helicase DDX3Y;ATP-dependent RNA helicase DDX3X	3	3	4.5	0.15108	0.106616	-0.125447	-0.164205	-0.202887	-0.151907	A0A0D9SFB3;A0A0D9SG12;A0A0D9SF53;O15523;O00571
+	1.40441	0.88405	DHCR7	7-dehydrocholesterol reductase	4	4	11.4	NaN	2.68062	2.9364	1.57754	2.18764	2.0082	Q9UBM7;H0YE57
	0.0952241	0.2169	DHX15	Pre-mRNA-splicing factor ATP-dependent RNA helicase DHX15	2	2	3	0.86584	NaN	0.457332	1.18059	NaN	-0.291221	O43143
	1.071	0.646538	DKC1	H/ACA ribonucleoprotein complex subunit 4	5	5	11.7	1.48285	1.99299	1.90169	1.39166	1.37278	0.673466	O60832;C9IYT0;H7C0M1
+	2.04216	0.818464	DLD	Dihydrolipoyl dehydrogenase, mitochondrial;Dihydrolipoyl dehydrogenase	6	6	16.5	2.96034	2.52712	2.85997	2.18932	1.86418	1.83855	P09622;E9PEX6
	2.88046	0.460965	DNAJA1	DnaJ homolog subfamily A member 1	2	2	11.6	0.639232	0.556111	0.602077	0.119555	0.236585	0.0583858	P31689
+	2.66698	1.31501	DNAJB11	DnaJ homolog subfamily B member 11	6	6	22.3	2.06809	2.28859	2.46116	0.987539	1.19831	0.686971	Q9UBS4;H7C2Y5
+	3.26703	1.59166	DNAJC10	DnaJ homolog subfamily C member 10	9	9	14.6	2.5966	2.82183	2.8352	1.12367	1.41322	0.941782	Q8IXB1
	0.636186	0.286144	DNAJC3	DnaJ homolog subfamily C member 3	14	14	40.3	2.37574	2.19667	2.65668	2.1564	2.36947	1.84479	Q13217;X6R9L0
	2.72544	0.380561	DNAK	Chaperone protein DnaK [Escherichia coli O157:H7]	2	2	6.3	1.37962	1.36412	1.43904	1.04684	1.0732	0.921055	A0A0F6F0I8
	1.84762	0.379809	DNASE1L1	Deoxyribonuclease-1-like 1	2	2	16.3	1.12002	1.3916	1.3625	0.928806	0.954047	0.851839	A6QRJ0;P49184;E7ESG1;Q5HY40
	0.447684	0.621825	DPP7	Dipeptidyl peptidase 2	2	2	5.9	1.79365	3.12744	NaN	2.15911	1.93874	1.4183	Q9UHL4;R4GMU5;R4GN05;R4GNE8
+	1.26669	0.989515	DPPA	Dipeptide-binding ABC transporter [Escherichia coli O157:H7]	9	9	24.1	-2.62745	-3.68882	-3.2045	-3.78663	-4.23135	-4.47134	A0A0F6FDU2
	0.107599	-0.0219195	DSG2	Desmoglein-2	31	31	47.9	-0.313387	-0.267965	-0.28553	-0.411234	-0.205647	-0.184244	Q14126
	0.413227	-0.269526	DSTN	Destrin	2	2	20.7	NaN	-0.4281	-0.71319	-0.452195	-0.526078	0.0749164	F6RFD5;P60981
+	2.48629	1.11324	DYNC1H1	Cytoplasmic dynein 1 heavy chain 1	69	69	19.5	-1.51198	-1.3893	-1.94503	-2.66896	-2.68066	-2.8364	Q14204
	2.77915	-0.400445	ECE1	Endothelin-converting enzyme 1	23	23	40.9	0.101381	0.111432	0.0363275	0.434134	0.578794	0.437547	P42892;B4DKB2
	0.0723287	-0.188644	ECH1	Delta(3,5)-Delta(2,4)-dienoyl-CoA isomerase, mitochondrial	3	3	15	-2.61026	-2.62282	-2.3626	-0.524708	-3.32402	-3.18102	M0R248;Q13011
	0.467544	0.168884	ECHS1	Enoyl-CoA hydratase, mitochondrial	7	7	35.9	1.83135	2.28691	2.14343	2.07649	1.85655	1.822	P30084
	0.94854	0.944622	EDEM3	ER degradation-enhancing alpha-mannosidase-like protein 3	4	4	6.1	3.50868	3.01321	2.37765	1.96565	2.07813	NaN	Q9BZQ6;H0Y498
+	3.81161	0.879493	EDIL3	EGF-like repeat and discoidin I-like domain-containing protein 3	22	22	49.4	-0.590767	-0.609993	-0.634128	-1.5927	-1.37902	-1.50165	O43854
	0.890315	0.182128	EEF1A1P5;EEF1A1	Putative elongation factor 1-alpha-like 3;Elongation factor 1-alpha 1;Elongation factor 1-alpha	17	11	46.1	1.09356	1.14483	1.18916	1.10561	0.983532	0.792022	Q5VTE0;P68104;A0A087WVQ9;A0A087WV01
	0.47511	-0.290036	EEF1A2	Elongation factor 1-alpha 2	8	2	25.3	2.42956	NaN	2.17916	2.67963	2.24495	2.85862	Q05639
	2.94156	0.587292	EEF1B2	Elongation factor 1-beta	2	2	12.4	0.85599	0.918997	1.07169	0.409907	0.367818	0.307079	P24534;F8WF65;F2Z2G2;C9JZW3
	2.62348	0.560167	EEF1D	Elongation factor 1-delta	5	5	26.8	1.18555	1.1133	1.36255	0.724999	0.650029	0.605874	E9PK01;P29692;E9PMW7;E9PPR1;E9PL12;E9PQ49;E9PI39;A0A087X1X7;E9PRY8;E9PN91;E9PIZ1;E9PL71;H0YCK7
	2.48223	0.31069	EEF1G	Elongation factor 1-gamma	14	14	36.4	0.634221	0.632361	0.691445	0.422879	0.337882	0.265197	P26641
	1.21911	0.12956	EEF2	Elongation factor 2	31	31	45.2	0.854315	0.753519	0.819178	0.746227	0.607105	0.684998	P13639
	1.75675	-0.212082	EFNA5	Ephrin-A5	3	3	25	-0.783365	-0.662551	-0.682974	-0.513008	-0.556903	-0.422733	A0A087X240;D6RDV5;P52803
	0.720621	-0.255657	EFNB1	Ephrin-B1	5	4	21.7	-0.388752	0.0775165	-0.0557262	0.212756	-0.03518	0.222434	P98172
+	4.90199	-1.72573	EFNB2	Ephrin-B2	7	6	30.9	-1.03003	-0.92273	-1.0255	0.633292	0.825704	0.739935	P52799
	1.09945	-0.259385	EGFR	Epidermal growth factor receptor;Receptor protein-tyrosine kinase	34	33	43	-0.303614	-0.175289	-0.258235	-0.143453	0.211261	-0.0267928	P00533;E9PFD7;Q504U8
	0.145023	-0.0899485	EHD2	EH domain-containing protein 2	4	4	8.8	0.224164	0.337882	0.169412	-0.0147473	0.75446	0.261591	Q9NZN4
	0.135041	-0.0809553	EIF2S3	Eukaryotic translation initiation factor 2 subunit 3	3	3	8.1	-0.047905	-0.0429918	-0.148129	0.212009	-0.435417	0.227248	P41091;H7BZU1
	0.0366947	-0.0079459	EIF4A1	Eukaryotic initiation factor 4A-I	16	16	49.3	-0.36238	-0.215228	-0.391285	-0.281351	-0.251934	-0.411771	P60842;J3KT12;J3QS69;J3KTB5;J3KSZ0;J3QL43
	0.0956215	0.0904783	EIF4G1	Eukaryotic translation initiation factor 4 gamma 1	2	2	1.7	0.902807	0.931759	0.336055	0.825134	0.987539	0.086512	E7EX73;E9PGM1;E7EUU4;Q04637;H7C0V6;C9J6B6;C9J2Z7;C9K073;C9JF13
	2.26506	0.44051	EIF5	Eukaryotic translation initiation factor 5	2	2	4.6	0.463518	0.465191	0.49252	0.101247	0.124593	-0.12614	P55010;H0YK11;H0YMJ8;H0YM54;H0YLZ1;H0YN40
	0.135808	-0.0152492	EIF5A;EIF5A2;EIF5AL1	Eukaryotic translation initiation factor 5A;Eukaryotic translation initiation factor 5A-1;Eukaryotic translation initiation factor 5A-2;Eukaryotic translation initiation factor 5A-1-like	6	6	45.2	0.0432045	0.0809305	0.122474	0.166201	0.0574156	0.0687396	I3L397;I3L504;P63241;F8WCJ1;C9J7B5;C9J4W5;Q9GZV4;Q6IS14
	1.91642	0.48488	EMB	Embigin	4	4	19.8	-1.27449	-0.969254	-1.00442	-1.67719	-1.49513	-1.53049	D6RDX7;Q6PCB8
+	3.882	1.89703	EMC1	ER membrane protein complex subunit 1	27	27	39.4	2.68302	2.67882	2.98348	0.794603	1.05095	0.808673	Q8N766
	1.57825	0.366616	EMP3	Epithelial membrane protein 3	2	2	24.7	0.587749	0.438399	0.541713	-0.0368959	0.27274	0.23217	M0QZ66;P54852;M0R122;M0QXN1
	0.513399	0.267813	EMR2;ADGRE2	EGF-like module-containing mucin-like hormone receptor-like 2	4	2	10.1	0.77703	1.29278	1.20214	0.973207	0.494364	1.00094	Q9UHX3;M0R0K5
	3.13099	0.361826	ENG	Endoglin	17	17	36.5	-0.0733022	0.0519985	0.0167815	-0.382419	-0.344923	-0.362659	P17813;F5GX88
	0.0559854	0.0172933	ENO1	Alpha-enolase	17	17	58.8	-0.0312973	-0.0966995	0.0127832	0.0666748	-0.257804	0.0240359	P06733
	0.939038	0.435628	ENPP1	Ectonucleotide pyrophosphatase/phosphodiesterase family member 1;Alkaline phosphodiesterase I;Nucleotide pyrophosphatase	8	8	11.8	0.700972	0.734482	1.03773	0.499272	0.0210532	0.645978	P22413
	0.499682	0.674067	EOGT	EGF domain-specific O-linked N-acetylglucosamine transferase	2	2	4	2.16405	NaN	1.01543	1.45117	0.494262	0.801573	Q5NDL2
+	3.64137	-2.34278	EPHA2	Ephrin type-A receptor 2	27	25	32.2	-0.757013	-0.821687	-0.678049	1.71312	1.23383	1.82465	P29317
	0.0586964	0.0615204	EPHA5	Receptor protein-tyrosine kinase;Ephrin type-A receptor 5	16	10	23.9	-2.02081	-1.90374	-1.28388	-1.93484	-2.20231	-1.25584	F8W9W0;B7ZKW7;B7ZKJ3;P54756;F8VP57
	0.253596	-0.0496473	EPHA7	Ephrin type-A receptor 7	17	12	23.4	-1.51103	-1.71714	-1.71383	-1.66726	-1.58645	-1.53935	Q15375
	0.247585	-0.0511766	EPHB2	Ephrin type-B receptor 2;Receptor protein-tyrosine kinase	14	11	18.3	-1.31664	-1.26628	-1.23151	-1.30832	-1.28778	-1.0648	P29323;B1AKC9
	1.35454	0.181385	EPHB4	Receptor protein-tyrosine kinase;Ephrin type-B receptor 4	18	16	26.7	-0.748651	-0.684086	-0.553447	-0.88945	-0.803871	-0.837017	Q96L35;P54760
+	2.6075	1.05129	EPHX1	Epoxide hydrolase 1	9	9	27.3	3.05408	2.84135	2.82916	1.99023	1.99708	1.58342	P07099
	1.47143	0.369672	EPPK1	Epiplakin	9	7	16.9	-0.128472	-0.0981966	-0.260359	-0.64618	-0.321568	-0.628296	A0A075B730;P58107
	0.0443868	-0.0255834	EPRS	Bifunctional glutamate/proline--tRNA ligase;Glutamate--tRNA ligase;Proline--tRNA ligase	5	5	4.5	-0.817409	-0.935917	-1.00967	-0.615619	-0.816063	-1.25456	P07814
+	4.00073	1.83692	ERAP1	Endoplasmic reticulum aminopeptidase 1	12	12	15.4	2.56876	2.53523	2.70611	0.884012	0.860287	0.555031	Q9NZ08
	1.00473	0.476179	ERBB2	Receptor tyrosine-protein kinase erbB-2;Receptor protein-tyrosine kinase	10	9	10.4	-1.01794	-1.29329	-1.72733	-1.9849	-1.71653	-1.76567	P04626;B4DTR1;J3QLU9
+	3.80635	1.91237	ERGIC1	Endoplasmic reticulum-Golgi intermediate compartment protein 1	7	7	28.6	2.47022	2.56025	2.6068	0.467384	0.893751	0.539035	Q969X5
+	3.2856	1.64865	ERGIC2	Endoplasmic reticulum-Golgi intermediate compartment protein 2	6	6	21	3.8211	3.35064	3.54015	1.85746	2.09221	1.81627	A0A087WU02;Q96RQ1;F8W0R1;F8VR88;F8VUZ2;F8VPA6
+	3.53691	1.91116	ERGIC3	Endoplasmic reticulum-Golgi intermediate compartment protein 3	5	5	14.4	2.7096	2.77686	3.19936	1.07293	0.980318	0.899098	H0Y621;H0Y5K5;Q9Y282;A0A1W2PPS8
+	1.78767	1.27581	ERMP1	Endoplasmic reticulum metallopeptidase 1	9	9	11.7	3.35403	2.66366	2.26948	1.45985	1.42728	1.5726	Q7Z2K6;E7ER77
+	4.5484	1.75852	ERO1L	ERO1-like protein alpha	17	17	51.5	2.59927	2.62959	2.7096	0.859174	1.03005	0.773659	Q96HE7
+	4.39057	2.02253	ERP29	Endoplasmic reticulum resident protein 29	8	8	33.3	2.85062	2.83881	3.14864	0.933422	0.95509	0.881978	P30040;F8VY02
+	3.46084	1.63486	ERP44	Endoplasmic reticulum resident protein 44	13	13	38.4	3.33942	3.71995	3.35685	1.81705	1.97383	1.72076	Q9BS26
	1.54527	0.266141	ESYT1	Extended synaptotagmin-1	15	15	20.7	2.33605	2.51894	2.48916	2.22163	2.25199	2.07211	Q9BSJ8
	0.374255	0.0743235	ETFA	Electron transfer flavoprotein subunit alpha, mitochondrial	7	7	30.9	2.33019	2.48857	2.41587	2.47628	2.26649	2.26888	P13804;H0YL12;H0YKF0;H0YLU7;H0YK49;H0YNX6
+	1.36148	1.81188	EXTL2	Exostosin-like 2;Processed exostosin-like 2	4	4	14.5	5.05888	4.06411	4.36919	NaN	2.17415	3.19687	Q9UBQ6;C9JEG3;C9IYF5;F5GZK1
	0.026193	0.00633266	EZR	Ezrin	15	7	28	0.67708	0.446786	0.659285	0.522156	0.626486	0.61551	E7EQR4;P15311
	0.251319	0.100479	F11R	Junctional adhesion molecule A	3	3	10.8	2.20683	2.0625	2.54819	2.10084	2.30451	2.11073	A0A087WY82;Q9Y624
	1.77677	0.467392	F3	Tissue factor	9	9	32.9	-2.32547	-2.2285	-2.11785	-2.75662	-2.82562	-2.49175	P13726
	0.554225	0.674268	FADS1	Fatty acid desaturase 1	5	5	15.8	1.86211	2.23897	0.831553	1.51904	1.03386	0.356933	O60427;A0A0A0MR51
	1.95298	0.431402	FADS2	Fatty acid desaturase 2	5	5	14.9	2.89602	2.77577	2.82873	2.31858	NaN	2.48563	O95864
	2.28727	0.211948	FAM129B	Niban-like protein 1	6	6	12.7	-0.444851	-0.394601	-0.325377	-0.632383	-0.582426	-0.585865	Q96TA1
	1.1724	0.712775	FAM3C	Protein FAM3C	7	7	42.7	2.67283	2.79566	3.26679	1.83996	2.60248	2.15452	Q92520;C9JP35;C9JMN4
	1.88164	0.347886	FAP	Prolyl endopeptidase FAP;Antiplasmin-cleaving enzyme FAP, soluble form	12	12	15.2	1.66116	1.48949	1.67636	1.27697	1.15769	1.34869	A0A0D9SEN1;Q12884;B4DLR2
	0.924443	0.13909	FAS	Tumor necrosis factor receptor superfamily member 6	8	8	26.9	0.00374614	0.130404	0.126444	-0.153768	-0.0451337	0.0422241	P25445
	1.51164	0.422594	FASN	Fatty acid synthase;[Acyl-carrier-protein] S-acetyltransferase;[Acyl-carrier-protein] S-malonyltransferase;3-oxoacyl-[acyl-carrier-protein] synthase;3-oxoacyl-[acyl-carrier-protein] reductase;3-hydroxyacyl-[acyl-carrier-protein] dehydratase;Enoyl-[acyl-carrier-protein] reductase;Oleoyl-[acyl-carrier-protein] hydrolase	28	28	15.9	0.699107	0.829444	0.564817	0.389787	0.368712	0.067088	A0A0U1RQF0;P49327
	1.05716	0.692348	FAT1	Protocadherin Fat 1;Protocadherin Fat 1, nuclear form	5	5	1.5	1.65471	1.3425	0.743644	0.489748	0.328951	0.845109	A0A087WVP1;Q14517
	1.90455	0.318174	FAT4	Protocadherin Fat 4	19	19	5.7	-1.68813	-1.72695	-1.78598	-2.1822	-1.95333	-2.02005	Q6V0I7
	0.309551	0.789888	FBLN1	Fibulin-1	6	2	15.4	2.62445	0.602552	2.35668	1.98068	-0.577272	1.81061	P23142;B1AHM7;B1AHM9
	0.288025	0.446323	FBN1	Fibrillin-1	10	10	4.9	0.790272	2.24896	2.38159	0.932439	2.08287	1.06654	P35555
	0.569278	-0.54287	FDFT1	Squalene synthase	8	8	23	2.41026	1.58121	1.36961	1.93418	2.87316	2.18234	P37268;E9PNM1;A0A1W2PQ47
	0.617503	-0.313429	FDPS	Farnesyl pyrophosphate synthase	5	5	12.6	0.477159	0.42975	0.683562	1.25894	0.727529	0.544288	P14324;A0A087X1D8;A0A087WVN4
	0.367325	-0.116993	FERMT2	Fermitin family homolog 2	7	7	15.8	-0.186311	-0.54433	-0.26873	-0.23669	-0.338962	-0.0727407	A0A0U1RRM8;H0YJ34;Q96AC1
+	2.11232	0.819742	FH	Fumarate hydratase, mitochondrial	6	6	18	3.06776	2.53481	2.73652	1.94032	2.0664	1.87314	P07954
+	2.85146	1.63949	FKBP10	Peptidyl-prolyl cis-trans isomerase FKBP10	17	17	34.2	3.06223	3.2284	3.6671	1.6889	1.85523	1.49513	Q96AY3
	0.799799	0.938592	FKBP11	Peptidyl-prolyl cis-trans isomerase;Peptidyl-prolyl cis-trans isomerase FKBP11	3	3	15.9	2.1662	3.49314	NaN	1.98236	1.93478	1.75608	F8VU90;Q9NYL4
+	3.68376	1.84959	FKBP9	Peptidyl-prolyl cis-trans isomerase FKBP9	13	13	28.9	2.57519	2.62031	2.92524	0.900799	0.989938	0.681224	O95302
	1.88157	0.270754	FLNA	Filamin-A	58	55	34.1	0.289362	0.178747	0.266877	-0.0252505	0.0675011	-0.119526	P21333;Q5HY54;Q60FE5;A0A087WWY3
	1.00893	0.232434	FLNB	Filamin-B	5	2	2.4	-0.0186003	-0.295535	-0.361935	-0.43819	-0.507665	-0.427518	O75369
	0.891912	-0.0894639	FLVCR1	Feline leukemia virus subgroup C receptor-related protein 1	7	7	20.4	0.477988	0.456806	0.369941	0.581207	0.466653	0.525267	Q9Y5Y0
	2.56176	0.233585	FOLR1	Folate receptor alpha	11	11	53.3	4.28325	4.27344	4.23986	4.00468	3.99367	4.09744	P15328
	2.91839	-0.29145	FRAS1	Extracellular matrix protein FRAS1	14	14	5.2	-1.21324	-1.17095	-1.25822	-0.929995	-0.962013	-0.876042	Q86XX4
	0.308722	0.111771	FSCN1	Fascin	6	6	16.2	0.222434	-0.157094	-0.234143	-0.11377	-0.254014	-0.136331	Q16658
+	3.8188	2.38152	FSTL1	Follistatin-related protein 1	6	6	21.8	2.55122	2.7773	3.12082	0.356707	0.487692	0.460376	Q12841;C9J5G4
	0.472413	1.45674	FTH1	Ferritin;Ferritin heavy chain;Ferritin heavy chain, N-terminally processed	3	3	28.3	3.83814	3.68729	3.33956	2.93	-0.420723	3.9855	G3V1D1;G3V192;P02794
	1.11932	0.364745	FUBP1	Far upstream element-binding protein 1	3	3	5	1.11083	0.954941	1.22305	0.923415	0.792772	0.478402	E9PEB5;Q96AE4
	0.652872	-0.628978	FUS	RNA-binding protein FUS	3	3	7.8	1.59225	1.29372	1.71717	1.65842	NaN	2.6683	H3BPE7;P35637
	2.28307	0.594227	FZD1	Frizzled-1	2	2	3.6	0.0170667	-0.112709	-0.102202	-0.823218	-0.675904	-0.481404	Q9UP38
	2.57415	0.666353	FZD2	Frizzled-2	4	4	7.3	-0.423159	-0.495207	-0.468212	-1.31771	-0.988962	-1.07896	Q14332
	0.0384427	0.0116107	G6PD	Glucose-6-phosphate 1-dehydrogenase	6	6	18	0.578021	0.24817	0.410992	0.325617	0.428786	0.447949	E7EUI8;P11413;E7EM57;E9PD92
+	4.49522	1.43819	GALNT1	Polypeptide N-acetylgalactosaminyltransferase 1;Polypeptide N-acetylgalactosaminyltransferase 1 soluble form	20	20	40.3	1.75022	1.83362	1.77674	0.341872	0.46425	0.239887	Q10472
+	3.95972	1.44196	GALNT2	Polypeptide N-acetylgalactosaminyltransferase 2;Polypeptide N-acetylgalactosaminyltransferase 2 soluble form	23	23	49.7	3.92524	4.1014	4.21847	2.5924	2.72334	2.60348	Q10471
+	1.9232	1.25189	GALNT3	Polypeptide N-acetylgalactosaminyltransferase 3	3	3	7.6	2.72637	3.426	2.74332	2.02804	1.66653	1.44546	Q14435;C9J2C3
+	1.68336	1.88699	GALNT7	N-acetylgalactosaminyltransferase 7;Polypeptide N-acetylgalactosaminyltransferase	14	14	26	3.23883	3.8517	4.84016	1.97706	2.48623	1.80645	Q86SF2;H0YAH3
+	4.13976	1.92066	GANAB	Neutral alpha-glucosidase AB	39	7	52.4	2.7677	2.74392	3.02878	0.948975	1.03111	0.798341	Q14697;F5H6X6
	1.42652	-0.346593	GAPDH	Glyceraldehyde-3-phosphate dehydrogenase	14	13	61.5	1.05506	0.932364	1.0364	1.46053	1.14169	1.46137	P04406;E7EUT5
+	1.30265	3.81866	GAPDH	Glyceraldehyde-3-phosphate dehydrogenase [Escherichia coli O157:H7]	7	6	27.2	0.877194	NaN	0.771801	-3.72061	-4.10917	-1.15271	A0A0F6F7D1
	0.0850853	0.0172814	GARS	Glycine--tRNA ligase	8	8	14.1	0.159371	-0.0419814	0.156138	0.123931	0.0680516	0.0297002	P41250
	0.0200811	0.0108151	GART	Trifunctional purine biosynthetic protein adenosine-3;Phosphoribosylamine--glycine ligase;Phosphoribosylformylglycinamidine cyclo-ligase;Phosphoribosylglycinamide formyltransferase	3	3	3.3	0.251689	0.597889	-0.0101925	0.334568	0.252537	0.219834	P22102
	1.64956	-0.355989	GAS1	Growth arrest-specific protein 1	5	5	25.8	-0.394373	-0.254375	-0.522012	0.0699771	-0.141016	-0.0317544	P54826
+	1.2318	1.19027	GBA	Glucosylceramidase	10	10	28.5	5.06264	3.87184	3.58424	2.91376	3.01757	3.01659	A0A0G2JNZ5;A0A0G2JLB3;P04062;A0A0G2JNZ0
	0.867196	-0.260714	GDI2	Rab GDP dissociation inhibitor beta	2	2	5.8	-0.191623	-0.153045	-0.22874	0.285343	-0.187773	0.111165	P50395
	0.0359156	-0.0183411	GFM1	Elongation factor G, mitochondrial	6	6	9.2	2.06357	2.04317	2.13258	2.31968	1.76222	2.21245	Q96RP9;C9IZ01;F8WAU4
+	2.1851	1.24784	GGCX	Vitamin K-dependent gamma-carboxylase	8	8	13.2	2.27128	2.87833	2.4703	1.37979	1.51556	0.981049	P38435
+	1.60015	1.80359	GGH	Gamma-glutamyl hydrolase	5	5	14.8	4.26941	2.4862	3.2674	1.52216	1.50314	1.58693	Q92820
	0.987038	0.218376	GGT1;GGT2;GGT3P	Gamma-glutamyltranspeptidase 1;Gamma-glutamyltranspeptidase 1 heavy chain;Gamma-glutamyltranspeptidase 1 light chain;Putative gamma-glutamyltranspeptidase 3;Putative gamma-glutamyltranspeptidase 3 heavy chain;Putative gamma-glutamyltranspeptidase 3 light chain;Inactive gamma-glutamyltranspeptidase 2	9	9	17.4	1.70009	1.60871	1.78513	1.32331	1.47918	1.63631	P19440;E7ET76;B5MCK8;A6NGU5;P36268
	1.32317	0.736388	GLA	Alpha-galactosidase A	2	2	7	1.12406	1.95988	1.7827	0.778713	0.971957	0.906814	P06280
	0.633859	0.550277	GLB1	Beta-galactosidase	6	6	11.2	1.7545	0.824809	1.87723	1.26969	0.55768	0.978342	P16278;E7EQ29
+	5.26498	1.9695	GLG1	Golgi apparatus protein 1	15	15	16.5	3.19683	3.22677	3.32524	1.2555	1.37078	1.21406	Q92896;H3BM42
	2.54981	-0.578067	GLIPR1	Glioma pathogenesis-related protein 1	6	6	32	-0.149665	-0.147122	0.0540844	0.461319	0.608809	0.421371	P48060
	2.13135	0.452124	GLIPR2	Golgi-associated plant pathogenesis-related protein 1	2	2	20.3	-1.22506	-1.10967	-1.32851	-1.73524	-1.73952	-1.54486	Q5VZR0;Q9H4G4;A0A087WUM5
	0.64263	0.178076	GLS		4	3	25.4	0.873498	0.584963	0.914794	0.617487	0.731792	0.489748	B8ZZA8;B8ZZC5
	0.328874	0.134127	GLS	Glutaminase kidney isoform, mitochondrial	11	10	22.3	0.984407	0.567156	1.0082	0.845751	0.760434	0.551196	O94925
	0.282566	-0.507816	GLT8D1	Glycosyltransferase 8 domain-containing protein 1	8	8	25.6	1.99494	1.34022	3.20347	3.09987	1.73851	3.2237	Q68CQ7;C9J880
	0.548989	0.808662	GLT8D2	Glycosyltransferase 8 domain-containing protein 2	2	2	6	2.68185	3.56059	1.64787	1.95877	1.16665	2.33891	Q9H1C3;F8VZP2
+	1.71154	0.794578	GLUD1;GLUD2	Glutamate dehydrogenase 1, mitochondrial;Glutamate dehydrogenase 2, mitochondrial	11	11	26	3.01219	3.43563	3.20129	2.53658	2.64307	2.08573	P00367;P49448
	0.411445	-0.64189	GNA11	Guanine nucleotide-binding protein subunit alpha-11	3	3	9.5	2.0297	0.518434	1.86584	2.31904	1.90739	NaN	P29992;K7EL62
	0.596929	0.222897	GNA13	Guanine nucleotide-binding protein subunit alpha-13	3	3	7.4	0.157691	0.0816123	0.486972	-0.123512	0.238909	-0.0578121	Q14344
	0.514104	0.0985039	GNAI1	Guanine nucleotide-binding protein G(i) subunit alpha-1	11	6	37.3	0.347552	0.334111	0.381616	0.418244	0.146134	0.203389	P63096;C9JPP4
	1.98487	0.284927	GNAI2	Guanine nucleotide-binding protein G(i) subunit alpha-2	14	9	54.6	-0.398703	-0.370825	-0.334716	-0.755332	-0.548544	-0.655149	P04899
	0.780056	0.226951	GNAI3	Guanine nucleotide-binding protein G(k) subunit alpha	11	6	41.5	-0.373533	-0.420839	-0.269999	-0.713474	-0.328743	-0.703008	P08754
	1.63736	-0.36869	GNAS	Guanine nucleotide-binding protein G(s) subunit alpha isoforms short;Guanine nucleotide-binding protein G(s) subunit alpha isoforms XLas	4	3	11.7	0.594071	0.428357	0.596935	0.940054	0.745538	1.03984	P63092;Q5JWF2
	0.0298446	-0.0122941	GNB1	Guanine nucleotide-binding protein G(I)/G(S)/G(T) subunit beta-1	7	4	32.4	0.1396	0.0408223	-0.12268	-0.071497	0.262313	-0.0961904	P62873;F6UT28;B1AKQ8;F6X3N5
	0.521416	0.169813	GNB2	Guanine nucleotide-binding protein G(I)/G(S)/G(T) subunit beta-2	9	6	37.4	-0.112163	-0.268261	-0.103193	-0.348133	-0.0931248	-0.551797	P62879;C9JZN1;C9JIS1;C9JXA5;E7EP32
	0.00599856	0.00190012	GNB2L1	Guanine nucleotide-binding protein subunit beta-2-like 1;Guanine nucleotide-binding protein subunit beta-2-like 1, N-terminally processed	13	13	56.2	-0.664151	-0.495736	-0.579275	-0.403695	-0.709835	-0.631332	P63244;J3KPE3;H0Y8W2;H0YAF8;H0YAM7;D6RAC2;D6R9Z1;D6R9L0;D6REE5;D6RFX4;D6RHH4;H0Y8R5
	1.23866	-0.226701	GNG12	Guanine nucleotide-binding protein G(I)/G(S)/G(O) subunit gamma-12	2	2	41.7	0.750263	0.619178	0.580917	0.923492	0.965913	0.741057	Q9UBI6
	0.368345	1.07512	GNPTAB	N-acetylglucosamine-1-phosphotransferase subunits alpha/beta;N-acetylglucosamine-1-phosphotransferase subunit alpha;N-acetylglucosamine-1-phosphotransferase subunit beta	4	4	4.3	3.72454	2.66273	NaN	3.07135	1.16569	NaN	Q3T906
+	2.12415	1.31142	GNS	N-acetylglucosamine-6-sulfatase	7	7	19.6	2.00115	1.21996	1.99595	0.499068	0.420725	0.363003	H7C3P4;F6S8M0;P15586;F5H4C6
+	1.49241	1.50841	GOLIM4	Golgi integral membrane protein 4	14	14	24.9	2.64672	4.07288	2.81508	1.63515	1.90785	1.46644	O00461;F8W785
+	5.512	1.5229	GOLM1	Golgi membrane protein 1	8	8	21.7	3.69566	3.59765	3.60455	2.15157	2.11503	2.06257	Q8NBJ4
+	1.77998	0.781849	GOT2	Aspartate aminotransferase, mitochondrial	11	11	28.1	1.87428	2.43579	2.44124	1.46352	1.36888	1.57337	P00505
+	1.5647	1.26442	GPAA1	Glycosylphosphatidylinositol anchor attachment 1 protein	4	4	6.4	2.45454	2.45717	2.08542	1.53978	1.28137	0.382723	O43292;E9PPZ9;E9PLG8;E9PLV6;E9PQ31
	2.21591	-0.390604	GPC1	Glypican-1;Secreted glypican-1	14	14	33.7	0.529471	0.49293	0.517427	0.906275	0.776441	1.02892	P35052;H7C410;H7C024
+	2.82418	0.80573	GPD2	Glycerol-3-phosphate dehydrogenase, mitochondrial	10	10	20.4	1.77699	1.6486	1.84884	0.901958	1.12009	0.835197	P43304
	0.550373	1.10639	GPNMB	Transmembrane glycoprotein NMB	6	6	13.1	6.35739	5.87585	3.94523	3.40204	4.33013	5.12714	Q14956
+	1.23819	1.02962	GPR107	Protein GPR107	3	3	5.1	2.46566	3.17671	NaN	2.06167	1.83333	1.4797	G5E994;Q5VW38
+	0.865547	2.00657	GPR108	Protein GPR108	2	2	7.1	0.866394	3.16256	1.73023	NaN	0.565987	-0.739661	M0QYF6;M0R1G1;Q9NPR9;M0QZY1
	0.32947	-0.0516348	GPR56;ADGRG1	G-protein coupled receptor 56;GPR56 N-terminal fragment;GPR56 C-terminal fragment	12	12	21.2	0.503756	0.54745	0.543892	0.616922	0.671656	0.461424	Q9Y653;H3BRH0;H3BSJ6;H3BNH4;H3BV52
	2.64857	0.60877	GPRC5A	Retinoic acid-induced protein 3	6	6	24.1	0.0652966	0.0186342	0.0836559	-0.722253	-0.449414	-0.487055	Q8NFJ5
+	2.93295	1.27453	GPX8	Glutathione peroxidase;Probable glutathione peroxidase 8	3	3	20.3	1.96092	2.33677	2.31976	0.751292	0.977536	1.06502	E7ETY7;Q8TED1
	0.219414	0.294616	GRN	Granulins;Acrogranin;Paragranulin;Granulin-1;Granulin-2;Granulin-3;Granulin-4;Granulin-5;Granulin-6;Granulin-7	5	5	11.3	0.99581	0.873813	-0.50828	0.325386	0.39594	-0.243831	P28799;K7EMR1
	1.24356	0.783271	GRPEL1	GrpE protein homolog 1, mitochondrial	2	2	12.9	2.01282	2.82684	2.34735	1.88182	1.67906	1.27632	Q9HAV7
	0.20668	-0.172434	GSR	Glutathione reductase, mitochondrial	2	2	6.3	0.568519	0.918234	0.813853	0.830499	1.5144	0.473008	P00390
	0.229719	0.0793341	GSTM3	Glutathione S-transferase Mu 3	8	8	44.9	-0.149521	-0.0687405	0.214373	0.0116388	-0.23652	-0.0170082	P21266;A0A0A0MTN3
	0.477831	-0.128107	GSTP1	Glutathione S-transferase P	7	7	50	-0.69612	-0.464903	-0.727738	-0.338141	-0.588856	-0.577444	P09211;A8MX94
	0.507683	0.302007	GTF2I	General transcription factor II-I	3	3	5.6	0.165172	0.769433	0.425137	0.289126	NaN	0.0133551	P78347
+	1.25944	1.12094	GUSB	Beta-glucuronidase	6	6	10.1	2.56966	2.48016	3.77431	1.80347	1.8587	1.79913	P08236
	2.33693	0.659902	HACD3	Very-long-chain (3R)-3-hydroxyacyl-CoA dehydratase 3	6	6	23.5	0.936289	0.716684	0.97673	0.259544	0.0578315	0.332622	Q9P035;H3BPZ1;H3BS72
	2.34918	0.401976	HADHA	Trifunctional enzyme subunit alpha, mitochondrial;Long-chain enoyl-CoA hydratase;Long chain 3-hydroxyacyl-CoA dehydrogenase	18	18	33.3	1.68145	1.62887	1.76748	1.39226	1.28351	1.1961	P40939
	1.67114	0.752928	HADHB	Trifunctional enzyme subunit beta, mitochondrial;3-ketoacyl-CoA thiolase	8	8	18.6	1.76744	2.05579	2.20539	1.45286	1.37662	0.940355	P55084;B5MD38;F5GZQ3;C9JEY0;C9JE81
+	2.53341	1.50444	HCCS	Cytochrome c-type heme lyase	3	3	16.8	NaN	2.99791	3.03455	1.74782	1.30124	1.4863	P53701
	0.404025	-0.0833159	HEG1	Protein HEG homolog 1	5	5	4.4	-0.229568	-0.218162	-0.19755	-0.222953	0.0419438	-0.214324	Q9ULI3;H7C4M4
+	2.69247	0.899367	HEXA	Beta-hexosaminidase;Beta-hexosaminidase subunit alpha	10	10	22.6	2.56718	2.23909	2.23793	1.39682	1.57216	1.37712	H3BS10;H3BP20;P06865;H3BU85;H3BTD4
+	3.63868	1.24604	HEXB	Beta-hexosaminidase subunit beta;Beta-hexosaminidase subunit beta chain B;Beta-hexosaminidase subunit beta chain A	12	12	25	2.69755	2.48707	2.80935	1.4557	1.44037	1.3598	P07686;Q5URX0
	2.52528	0.216181	HLA-A	HLA class I histocompatibility antigen, A-68 alpha chain	17	3	46.8	0.692516	0.700351	0.791772	0.532367	0.506399	0.497331	P01891
	0.317851	-0.410927	HLA-C	HLA class I histocompatibility antigen, Cw-7 alpha chain	9	2	36.7	0.394734	-0.973016	0.740971	0.360533	0.624054	0.410884	A0A140T921;A0A140T9U8;O19617;A2AEA2;A0A140T9H5;P10321;A0A1W2PRU9
+	3.02843	1.98531	HM13	Minor histocompatibility antigen H13	6	6	16.4	3.1332	3.11952	3.62807	1.40762	1.50919	1.00806	Q8TCT9;A0A075B6F6
	1.32309	0.629646	HMGB1;HMGB1P1	High mobility group protein B1;Putative high mobility group protein B1-like 1	3	3	25.9	0.260146	0.226509	0.603692	-0.202273	0.0216219	-0.617942	Q5T7C4;P09429;B2RPK0
	0.632073	-0.21986	HMOX1	Heme oxygenase 1	5	5	26.4	3.19144	3.32144	2.81838	3.3989	3.25166	3.34028	P09601;B1AHA8
	0.583449	-0.244536	HNRNPA1;HNRNPA1L2	Heterogeneous nuclear ribonucleoprotein A1-like 2;Heterogeneous nuclear ribonucleoprotein A1;Heterogeneous nuclear ribonucleoprotein A1, N-terminally processed	2	2	21.4	0.881743	0.469782	0.807685	0.894527	1.22928	0.76901	F8VTQ5;F8VZ49;F8W6I7;Q32P51;P09651;F8W646;H0YH80
	0.0171984	-0.00711073	HNRNPA2B1	Heterogeneous nuclear ribonucleoproteins A2/B1	4	4	13.6	0.492622	0.474566	0.608715	0.791356	0.433707	0.372172	P22626;A0A087WUI2
	0.0586064	0.0544745	HNRNPAB	Heterogeneous nuclear ribonucleoprotein A/B	3	3	12.5	0.602267	0.554638	0.997545	0.524966	0.246226	1.21984	D6R9P3;D6RD18;D6RBZ0;Q99729
	1.07371	0.364518	HNRNPD	Heterogeneous nuclear ribonucleoprotein D0	3	3	28.8	0.116232	-0.00246912	0.431676	0.000576963	-0.303597	-0.245095	D6RF44;H0YA96;D6RAF8;H0Y8G5;Q14103;D6RBQ9
	0.975558	0.245071	HNRNPH1;HNRNPH2;HNRNPF	Heterogeneous nuclear ribonucleoprotein H;Heterogeneous nuclear ribonucleoprotein H, N-terminally processed;Heterogeneous nuclear ribonucleoprotein H2;Heterogeneous nuclear ribonucleoprotein F;Heterogeneous nuclear ribonucleoprotein F, N-terminally processed	4	4	14	0.273934	0.326192	0.426211	0.0448837	0.306262	-0.0600212	E9PCY7;G8JLB6;P31943;H0YB39;P55795;E5RGH4;E5RGV0;D6RIU0;H0YBG7;H0YBD7;D6RBM0;P52597
	1.72886	0.379409	HNRNPK	Heterogeneous nuclear ribonucleoprotein K	7	7	22	0.706995	0.806448	0.987685	0.419	0.56306	0.38084	P61978;Q5T6W2
	0.531214	0.137522	HNRNPM	Heterogeneous nuclear ribonucleoprotein M	3	3	4.9	0.586404	0.671565	0.488206	0.331591	0.557484	NaN	A0A087X0X3;P52272;M0R0Y6;M0QYQ7;M0R0N3;M0R019;M0R2T0
	0.735743	0.46254	HPCAL1;HPCA;NCALD	Hippocalcin-like protein 1;Neuron-specific calcium-binding protein hippocalcin;Neurocalcin-delta	2	2	10.4	1.10279	NaN	1.28428	NaN	0.943959	0.518031	P37235;H7BZC1;E9PC71;P84074;P61601
	1.32389	0.679192	HS2ST1	Heparan sulfate 2-O-sulfotransferase 1	4	4	12.9	2.31455	1.95992	2.72964	1.83657	1.56934	1.56062	Q7LGA3
	0.109157	0.0605371	HSD17B10	3-hydroxyacyl-CoA dehydrogenase type-2	9	9	57.5	2.53331	2.21701	1.91138	2.14981	2.01082	2.31947	Q99714
+	1.7755	0.795509	HSD17B12	Very-long-chain 3-oxoacyl-CoA reductase	2	2	9	2.22237	NaN	2.61911	1.51833	1.70297	1.65439	Q53GQ0;E9PI21;A0A1B0GVY6;A0A1B0GV93
	0.405272	-0.285966	HSD17B4	Peroxisomal multifunctional enzyme type 2;(3R)-hydroxyacyl-CoA dehydrogenase;Enoyl-CoA hydratase 2	8	8	14.7	1.6769	2.51541	2.46428	2.26802	2.69768	2.54878	P51659;E7EWE5;E7ER27;G5E9S2;E7ET17;E7EPL9
	2.01309	0.306772	HSP90AA1	Heat shock protein HSP 90-alpha	22	15	32.4	0.132116	0.109026	0.175429	-0.0441665	-0.208161	-0.251419	P07900
	1.11678	0.152359	HSP90AB1	Heat shock protein HSP 90-beta	26	16	43	0.15108	0.201132	0.215616	0.159112	-0.0224636	-0.0258966	P08238
+	3.4976	1.74288	HSP90B1	Endoplasmin	36	31	46.9	2.52917	2.46699	2.80665	0.902575	1.01963	0.651959	P14625
+	4.92516	1.83305	HSPA13	Heat shock 70 kDa protein 13	4	4	8.3	2.37651	2.55198	2.48473	0.715805	0.642471	0.555816	P48723
	1.94513	0.239122	HSPA1B;HSPA1A	Heat shock 70 kDa protein 1B;Heat shock 70 kDa protein 1A	13	9	29.6	0.0882773	0.183963	0.178109	-0.0493375	-0.177033	-0.0406453	A0A0G2JIW1;P0DMV9;P0DMV8;V9GZ37
	0.499447	0.171588	HSPA4	Heat shock 70 kDa protein 4	5	5	14.9	0.703721	0.433707	0.639417	0.642471	0.413594	0.206018	A0A087WTS8;A0A087WYC1;P34932
	1.79128	0.512727	HSPA5	78 kDa glucose-regulated protein	29	29	45.7	1.79377	1.62966	1.8759	1.36306	1.35614	1.04194	P11021
	0.1418	0.0445953	HSPA8	Heat shock cognate 71 kDa protein	17	9	35	0.217975	0.179256	0.323312	0.399226	0.0298416	0.157691	P11142;E9PKE3;E9PN89;E9PNE6
	0.777304	0.252645	HSPA9	Stress-70 protein, mitochondrial	21	21	38.1	2.75303	2.73885	2.8319	2.7612	2.55026	2.25438	P38646
	0.545351	0.252515	HSPB1	Heat shock protein beta-1	4	4	22	0.243425	0.459222	0.793272	0.225028	0.477159	0.0361868	P04792;F8WE04
+	2.96098	0.866978	HSPD1	60 kDa heat shock protein, mitochondrial	26	26	55.5	2.49365	2.60084	2.71793	1.84036	1.7919	1.57923	P10809
+	2.93737	1.35978	HSPE1;HSPE1-MOB4	10 kDa heat shock protein, mitochondrial	5	5	50	2.6783	2.65393	3.1128	1.42196	1.58674	1.35699	P61604;B8ZZL8;S4R3N1
	2.04032	0.274371	HSPH1	Heat shock protein 105 kDa	4	4	6.9	0.523662	0.55768	0.422986	0.159758	0.303109	0.218347	A0A0A0MSM0;Q92598
	0.176973	-0.216147	HTRA	Periplasmic serine endoprotease DegP-like [Escherichia coli O157:H7]	11	11	32.5	-4.75832	-3.63415	-3.89177	-3.96439	-4.3765	-3.29492	A0A0F6F0Z4
	1.45707	0.574597	HTRA1	Serine protease HTRA1	4	4	8.1	1.5674	1.40278	1.3069	0.522156	0.970117	1.06102	Q92743;H0Y7G9
+	3.10563	1.43223	HYOU1	Hypoxia up-regulated protein 1	36	36	48	3.0212	3.09182	3.46336	1.77387	1.88159	1.62424	Q9Y4L1;A0A087X054;E9PJ21;A0A087WWI4;K7EQK2
	1.25585	-0.329346	IARS2	Isoleucine--tRNA ligase, mitochondrial	7	7	7.5	0.756767	1.08875	0.912726	1.4031	1.17025	1.17294	Q9NSE4
	2.43181	0.514634	ICAM1	Intercellular adhesion molecule 1	10	10	22.2	-0.176528	-0.163737	-0.252226	-0.864596	-0.678049	-0.593746	P05362;K7EKL8
	0.96433	0.189913	ICAM5	Intercellular adhesion molecule 5	2	2	3.5	0.267716	0.465609	0.333996	0.202888	0.0275787	0.267116	Q9UMF0
	0.440085	-0.214137	IDH2	Isocitrate dehydrogenase [NADP], mitochondrial	4	4	10	1.54488	1.36827	NaN	1.83127	1.51015	NaN	P48735;H0YL11
	1.26152	-0.235024	IDH3A	Isocitrate dehydrogenase [NAD] subunit alpha, mitochondrial	8	8	26	1.67825	1.58501	1.71581	2.0505	1.8029	1.83074	P50213;H0YL72;H0YLI6;H0YMU3;H0YKD0
	2.68582	0.329533	IGF1R	Tyrosine-protein kinase receptor;Insulin-like growth factor 1 receptor;Insulin-like growth factor 1 receptor alpha chain;Insulin-like growth factor 1 receptor beta chain	23	21	21.4	-1.68548	-1.6214	-1.66735	-2.072	-1.94392	-1.94692	C9J5X1;P08069
	0.159846	-0.249795	IGF2	Insulin-like growth factor II;Insulin-like growth factor II;Insulin-like growth factor II Ala-25 Del;Preptin	2	2	13.9	-2.62602	-4.3659	-2.83043	-3.24086	-2.61237	-3.21974	P01344
+	2.32668	0.738131	IGF2R	Cation-independent mannose-6-phosphate receptor	64	64	35	2.30378	2.14493	2.07608	1.33811	1.65805	1.31423	P11717
+	3.62892	1.48674	IGFBP7	Insulin-like growth factor-binding protein 7	4	4	20.2	2.09251	2.07782	1.74054	0.453228	0.453439	0.543991	Q16270
	0.2604	-0.324376	IGHG1;IGHG3	Ig gamma-1 chain C region;Ig gamma-3 chain C region	2	2	6.8	-3.24223	NaN	-2.15136	-2.32243	-2.05313	-2.74169	A0A0A0MS07;A0A0A0MS08;P01857;A0A286YES1;P01860
	0.288567	-0.736575	IGSF10	Immunoglobulin superfamily member 10	4	4	1.8	0.143002	2.51089	2.58737	3.63355	2.42621	1.39122	Q6WRI0
	0.776197	-0.166296	IGSF3	Immunoglobulin superfamily member 3	24	24	25.8	-0.770437	-0.694298	-0.700732	-0.726448	-0.544582	-0.395549	O75054
	0.40527	-0.0569375	IGSF8	Immunoglobulin superfamily member 8	4	4	9.3	0.742351	0.732399	0.632268	0.68446	0.849039	0.744333	Q969P0;C9J8Z4
+	3.93635	1.84148	IKBIP	Inhibitor of nuclear factor kappa-B kinase-interacting protein	5	5	16.3	2.23026	1.92117	2.24881	0.231432	0.41565	0.228726	Q70UQ0
	1.72159	0.211251	IL1RAP	Interleukin-1 receptor accessory protein	11	11	21.9	-0.123921	-0.0330971	-0.13668	-0.389867	-0.234737	-0.302849	Q9NPH3
	1.11416	-0.258494	IL6ST	Interleukin-6 receptor subunit beta	11	11	19.1	0.118625	-0.0671527	-0.0121989	0.218595	0.454597	0.141564	P40189
+	3.46392	1.45386	IMPAD1	Inositol monophosphatase 3	5	5	21.2	2.44589	2.29951	2.72249	1.06647	0.971295	1.06853	Q9NX62
	2.93738	-0.209945	IMPDH2	Inosine-5-monophosphate dehydrogenase 2	3	3	10.2	0.921893	0.908505	NaN	1.0999	1.13875	1.13678	H0Y4R1;P12268
	1.41927	0.425615	IPO5	Importin-5	10	10	14	-0.343897	-0.200183	-0.355165	-0.549557	-0.646451	-0.980085	O00410;H0Y8C6
	1.09736	0.422533	IPO7	Importin-7	4	4	5.9	-0.269912	-0.305146	-0.545466	-0.704606	-0.577982	-1.10553	O95373
	0.649247	0.175864	IQGAP1	Ras GTPase-activating-like protein IQGAP1	18	18	14.1	0.68733	1.08359	0.774249	0.628634	0.706818	0.682124	P46940;A0A0J9YXZ5;H0YLE8
	0.521664	-0.0768559	ITFG1	T-cell immunomodulatory protein	8	8	14.4	0.962956	0.9115	0.906506	0.886745	1.09862	1.02616	Q8TB96;F5GXC5;H3BUJ1
	2.3047	0.369273	ITFG3	Protein ITFG3	12	12	35.5	0.288181	0.268913	0.257614	-0.219404	-0.077452	0.00374614	Q9H0X4;B4DGG1
	2.9563	0.373171	ITGA1	Integrin alpha-1	34	34	32.3	-0.106809	-0.0634695	-0.0994017	-0.540296	-0.454921	-0.393975	P56199
	3.09508	0.405631	ITGA11	Integrin alpha-11	36	36	36.8	-0.741565	-0.667447	-0.711086	-1.10983	-1.18102	-1.04615	Q9UKX5
	1.49856	0.241732	ITGA2	Integrin alpha-2	22	4	24.4	0.734916	0.745538	0.782073	0.462995	0.417704	0.656634	P17301
	1.69363	0.1792	ITGA3	Integrin alpha-3;Integrin alpha-3 heavy chain;Integrin alpha-3 light chain	21	21	22.9	-0.303899	-0.229501	-0.224064	-0.512328	-0.398227	-0.384508	P26006
	2.52582	0.361615	ITGA4	Integrin alpha-4	16	16	19.9	0.229219	0.234992	0.330444	-0.14366	-0.00576787	-0.140762	P13612;E7EP60
	2.45175	-0.240635	ITGA5	Integrin alpha-5;Integrin alpha-5 heavy chain;Integrin alpha-5 light chain	25	25	37.6	-1.01438	-1.01226	-0.995678	-0.811422	-0.689846	-0.799144	P08648
	1.42573	-0.18616	ITGA6	Integrin alpha-6;Integrin alpha-6 heavy chain;Integrin alpha-6 light chain;Processed integrin alpha-6	41	41	47.3	0.297133	0.302992	0.332164	0.380951	0.580145	0.529671	P23229
+	1.21169	-1.1747	ITGA7	Integrin alpha-7;Integrin alpha-7 heavy chain;Integrin alpha-7 light chain;Integrin alpha-7 70 kDa form	7	7	10.2	1.49242	0.647913	0.684011	2.35682	1.40321	2.5884	J3KNV4;Q13683
	3.20985	0.412701	ITGAV	Integrin alpha-V;Integrin alpha-V heavy chain;Integrin alpha-V light chain	44	44	52	0.266996	0.291368	0.231555	-0.221236	-0.0892673	-0.13768	P06756
	3.06761	0.125919	ITGB1	Integrin beta-1	27	27	40.4	-0.142624	-0.123512	-0.135681	-0.246447	-0.247508	-0.285618	P05556
	3.00275	0.375145	ITGB3	Integrin beta-3;Integrin beta	13	13	20.1	-1.23335	-1.23243	-1.33293	-1.68159	-1.65485	-1.58771	P05106;H3BM21;I3L4X8
	1.28051	-0.180023	ITGB4	Integrin beta-4	26	26	19.9	-0.399369	-0.268	-0.348096	-0.258822	-0.075064	-0.14151	P16144
	3.35186	0.576925	ITGB5	Integrin beta-5;Integrin beta	21	21	34.7	0.0650208	0.23585	0.188527	-0.380258	-0.415461	-0.445657	P18084;V9GZ57
	0.970552	-0.281328	ITGB8	Integrin beta-8	9	9	14.8	-0.0416547	-0.0485465	-0.00560854	0.0321008	0.497229	0.218843	P26012
	1.83456	0.346849	JUP	Junction plakoglobin	32	27	59.3	-0.332498	-0.288153	-0.332244	-0.821457	-0.539624	-0.632361	P14923
	0.414393	-0.133755	KCNN4	Intermediate conductance calcium-activated potassium channel protein 4	5	5	12.9	1.05262	0.89538	1.24373	1.2042	1.03288	1.35592	O15554;D1MQ08
+	1.84174	1.38937	KDELC1	KDEL motif-containing protein 1	6	6	13.1	3.10318	2.2609	2.23242	1.30475	1.33337	0.790272	Q6UW63
+	3.12947	1.61323	KDELC2	KDEL motif-containing protein 2	11	11	30	2.46148	2.23502	1.97056	0.617581	0.777367	0.432425	Q7Z4H8
	0.150737	-0.264655	KHDRBS1	KH domain-containing, RNA-binding, signal transduction-associated protein 1	3	3	9.9	1.19232	-0.0323592	1.28179	0.159758	1.87539	1.20057	Q07666
+	1.17918	1.00007	KIAA0319L	Dyslexia-associated protein KIAA0319-like protein	6	6	6.1	3.16442	2.85158	3.71238	1.76163	2.82024	2.1463	E7EN73;Q8IZA0;C9J519
	1.45607	-0.131058	KIAA1161	Uncharacterized family 31 glucosidase KIAA1161	19	19	31.5	0.402831	0.388134	0.482229	0.512176	0.612777	0.541416	Q6NSJ0
	0.792917	0.576352	KIAA2013	Uncharacterized protein KIAA2013	5	5	11.5	1.48403	2.28143	2.56091	1.65572	1.59048	1.35112	Q8IYS2
	2.16693	0.414828	KIRREL	Kin of IRRE-like protein 1	14	14	28	-0.502117	-0.477121	-0.288734	-0.912266	-0.842128	-0.758062	Q96J84;B4DN67;Q5W0G0;Q5W0F9
	0.280873	0.116087	KPNA2	Importin subunit alpha-1	2	2	6.6	0.286526	0.537346	0.349818	0.460166	0.383497	-0.018235	P52292
	1.32249	0.28984	KPNB1	Importin subunit beta-1	14	12	21.3	-0.629724	-0.535269	-0.650793	-0.752923	-0.853788	-1.07859	Q14974;J3KTM9
	0.176019	0.408933	KRT18	Keratin, type I cytoskeletal 18	7	5	19.2	0.239398	1.1173	2.30865	1.54132	1.37251	-0.475274	F8VZY9;P05783
+	2.19912	1.21339	L1CAM		4	2	34	-0.725208	-0.175794	-0.630416	-1.95059	-1.79972	-1.42128	H3BLW5
+	5.60243	0.791173	L1CAM	Neural cell adhesion molecule L1	36	31	34.2	-0.166276	-0.122774	-0.139347	-0.959458	-0.905575	-0.936884	P32004
	2.74047	0.535839	LAMA4	Laminin subunit alpha-4	7	7	5.4	1.85655	1.87405	1.68374	1.23609	1.34891	1.22182	A0A0A0MTC7;A0A0A0MQS9;Q16363
	1.03157	0.538826	LAMA5	Laminin subunit alpha-5	4	4	1.5	1.69915	1.00036	1.44276	0.610228	1.08134	0.834226	O15230
+	4.28655	1.38063	LAMB1	Laminin subunit beta-1	25	25	17	1.52932	1.42857	1.60478	0.103397	0.248778	0.068602	G3XAI2;P07942
+	1.18115	1.44699	LAMB2	Laminin subunit beta-2	10	10	7.8	2.33139	3.04745	4.13603	2.1178	1.29672	1.75937	P55268
+	3.97039	1.34626	LAMC1	Laminin subunit gamma-1	18	18	15.8	1.3681	1.39955	1.38283	0.0939658	0.152508	-0.134778	P11047
+	3.39396	1.46103	LAMP1	Lysosome-associated membrane glycoprotein 1	7	7	17.5	4.32041	4.32567	4.66897	3.00786	3.07784	2.84627	P11279
+	2.28507	0.968422	LAMP2	Lysosome-associated membrane glycoprotein 2	4	2	11.5	3.75103	4.18864	3.71929	3.05075	2.94948	2.75348	P13473
	1.35901	0.469464	LANCL1	LanC-like protein 1	2	2	24.4	0.174279	0.105276	-0.0818275	-0.536189	NaN	-0.270921	F8WDS9;E9PHS0;O43813
	0.574128	0.106572	LARS	Leucine--tRNA ligase, cytoplasmic	4	4	5.9	-0.472469	-0.318992	-0.599965	-0.592288	-0.541387	-0.577466	Q9P2J5
	0.421136	0.199252	LASP1	LIM and SH3 domain protein 1	2	2	15.7	-0.279844	-0.0969463	-0.461959	-0.5041	-0.763342	-0.169063	C9J9W2;Q14847
	1.06653	0.372809	LBR	Lamin-B receptor	5	5	9.6	1.54057	1.34914	1.47399	1.38929	0.952334	0.903655	Q14739;C9JXK0
	1.42853	0.266612	LDHA	L-lactate dehydrogenase A chain	11	10	37	-1.33643	-1.34769	-1.47209	-1.6295	-1.79201	-1.53454	P00338;F5GXY2;F5GYU2
	0.805236	0.192	LDHB	L-lactate dehydrogenase B chain;L-lactate dehydrogenase	10	9	34.1	-1.02037	-1.05766	-1.21521	-1.19139	-1.47501	-1.20284	P07195;A8MW50;C9J7H8
	0.602942	-0.172534	LDLR	Low-density lipoprotein receptor	14	13	19.8	2.57848	2.83861	2.86217	2.88386	2.80571	3.1073	J3KMZ9;P01130;H0YMD1
+	4.1438	2.23986	LEPRE1	Prolyl 3-hydroxylase 1	19	18	33	2.84559	2.84519	2.87216	0.583519	0.857344	0.402504	Q32P28
+	2.33093	1.75804	LEPREL2	Prolyl 3-hydroxylase 3	14	14	26.2	2.94576	3.00155	3.86344	1.52767	1.64602	1.36295	Q8IVL6
+	2.25221	1.84488	LEPREL4;P3H4	Synaptonemal complex protein SC65	7	7	16.7	2.74326	3.75007	3.22777	1.51657	1.62181	1.0481	Q92791;K7ERA3
	0.703231	1.04259	LETM1	LETM1 and EF-hand domain-containing protein 1, mitochondrial	4	4	6.8	1.88366	2.74968	1.0825	NaN	0.702125	1.02326	O95202
	1.95342	0.420824	LGALS1	Galectin-1	5	5	45.9	-0.419372	-0.469689	-0.496224	-0.832616	-0.755016	-1.06013	P09382
	0.0913422	-0.0268552	LGALS3	Galectin-3;Galectin	4	4	17.2	0.146395	0.208892	-0.0170666	0.289244	0.0146409	0.1149	P17931;G3V3R6
+	2.68947	0.953488	LGALS3BP	Galectin-3-binding protein	12	12	33	2.98883	2.77349	3.06537	1.89499	2.19131	1.88092	Q08380
+	2.55632	1.75776	LIPA	Lysosomal acid lipase/cholesteryl ester hydrolase	2	2	9.5	3.02811	NaN	3.53854	1.50259	1.50248	1.57163	A0A0A0MT32;P38571;Q5T073
+	2.34754	1.53857	LMAN1	Protein ERGIC-53	9	9	27.6	2.87861	3.18241	3.69042	1.68921	1.9355	1.51101	P49257
+	3.4816	1.33738	LMAN2	Vesicular integral-membrane protein VIP36	11	11	39.9	2.36008	2.27593	2.28523	1.09336	1.07279	0.742955	Q12907;D6RBV2;D6RIU4;D6RDX1
	1.21832	0.748642	LMF2	Lipase maturation factor 2	6	6	11.9	2.32697	2.87874	2.65233	2.35067	1.64971	1.61174	Q9BU23
	1.89839	0.689062	LMNA	Prelamin-A/C;Lamin-A/C	18	18	34.2	2.64411	2.74121	2.41059	2.08638	1.66407	1.97827	P02545;Q3BDU5;Q5TCI8
	2.87236	0.51574	LNPEP	Leucyl-cystinyl aminopeptidase;Leucyl-cystinyl aminopeptidase, pregnancy serum form	27	27	31.2	1.46153	1.39199	1.38824	0.80033	0.886511	1.0077	Q9UIQ6
	0.553831	0.115287	LONP1	Lon protease homolog, mitochondrial	11	11	20.1	2.27602	2.18995	2.40182	2.24823	2.23695	2.03675	K7EJE8;K7EKE6;P36776
+	1.00636	1.83017	LPCAT1	Lysophosphatidylcholine acyltransferase 1	3	3	6.4	2.33942	2.44042	NaN	1.267	1.04047	-0.628207	Q8NF37;A0A0G2JRI7;A0A0G2JQ62
+	2.67594	0.844748	LPCAT3	Lysophospholipid acyltransferase 5	3	3	6	2.47812	2.74494	2.85846	1.89185	1.77024	1.88518	Q6P1A2;F5H0M4
	0.666002	-0.241025	LPL	Lipoprotein lipase	6	6	17.5	0.358284	0.338681	0.623399	0.592828	0.948078	0.502534	P06858
	0.255506	-0.855087	LRP	Leucine-responsive regulatory protein [Escherichia coli O157:H7]	6	6	36	-1.70482	-5.39562	-3.70608	-1.99057	-4.33503	-1.91566	A0A0F6F3E9
	0.72682	-0.184202	LRP1	Prolow-density lipoprotein receptor-related protein 1;Low-density lipoprotein receptor-related protein 1 85 kDa subunit;Low-density lipoprotein receptor-related protein 1 515 kDa subunit;Low-density lipoprotein receptor-related protein 1 intracellular domain	58	58	16.5	0.856866	0.88409	0.688225	0.917852	1.18941	0.874522	Q07954
	0.686742	-0.369626	LRP6	Low-density lipoprotein receptor-related protein 6	3	3	2	-0.252759	-0.398075	-1.04332	-0.238936	-0.135808	-0.21053	F5H7J9;O75581;H0YGW5
+	2.4093	-1.1231	LRP8	Low-density lipoprotein receptor-related protein 8	11	10	15.7	1.32274	1.49631	1.36983	2.4317	2.26075	2.86572	Q14114;E9PP15
+	3.20373	1.69987	LRPAP1	Alpha-2-macroglobulin receptor-associated protein	8	8	24.9	3.62258	3.78639	3.8336	1.92744	2.36952	1.84599	P30533
	1.24099	0.262164	LRPPRC	Leucine-rich PPR motif-containing protein, mitochondrial	26	26	22.5	0.279768	0.257614	0.312549	0.201634	-0.00332202	-0.134873	P42704
+	4.26303	-3.2875	LRRC15	Leucine-rich repeat-containing protein 15	10	10	22.5	-0.96148	-0.987045	-1.03029	2.17069	2.41843	NaN	Q8TF66
+	4.39052	0.894712	LRRC59	Leucine-rich repeat-containing protein 59	11	11	45	1.39402	1.37473	1.45128	0.521051	0.5757	0.439144	Q96AG4
	1.61506	0.183182	LRRC8A	Volume-regulated anion channel subunit LRRC8A	16	15	23.6	-1.07379	-0.900557	-0.98922	-1.14995	-1.19734	-1.16582	Q8IWT6
	0.0804859	0.0337325	LRRC8C	Volume-regulated anion channel subunit LRRC8C	10	9	14.8	-1.20018	-0.897436	-0.770634	-1.02624	-0.845235	-1.09798	Q8TDW0
	0.173878	-0.0327752	LRRC8D	Volume-regulated anion channel subunit LRRC8D	21	21	31.2	-2.09246	-2.0235	-1.9173	-2.07242	-1.9018	-1.96072	Q7L1W4
	0.0480264	0.208293	LSS	Lanosterol synthase	6	6	10.4	2.173	NaN	0.29725	-0.917979	1.68392	2.31455	P48449;C9J315;A0A0G2JQD0
	1.68884	0.664013	LUC7L2	Putative RNA-binding protein Luc7-like 2	10	10	28.1	1.4163	1.57662	1.74468	0.692159	1.20364	0.849759	Q9Y383;A0A0A6YYJ8
+	2.19708	1.02855	LUC7L3	Luc7-like protein 3	7	7	20	1.76621	2.03977	1.96658	1.21897	0.865285	0.602647	J3KPP4;O95232;D6RDI2
+	2.67456	0.727271	M6PR	Cation-dependent mannose-6-phosphate receptor	4	4	22.4	2.20464	2.09751	2.11646	1.29237	1.60535	1.33908	P20645;F5GX30;H0YGE9;H0YGT2
+	3.3899	1.52312	MAGT1	Magnesium transporter protein 1	6	6	17.2	2.56988	2.27799	2.61676	0.949572	1.13126	0.814427	A0A087WU53;Q9H0U3
+	1.33993	1.47893	MAN1A2	Mannosyl-oligosaccharide 1,2-alpha-mannosidase IB;alpha-1,2-Mannosidase	4	4	9.7	3.68986	4.21979	2.5358	1.74554	2.03914	2.22398	O60476;H0Y543
	0.520871	0.328704	MAN1B1	Endoplasmic reticulum mannosyl-oligosaccharide 1,2-alpha-mannosidase	12	2	26.3	3.52381	2.83307	3.09155	3.18107	2.53371	2.74754	Q9UKM7
+	2.22791	1.23586	MAN2A1	Alpha-mannosidase 2	17	17	17.6	2.64441	2.07577	2.64259	1.35225	1.35067	0.952259	Q16706
	0.00580137	0.00841653	MANEAL	Glycoprotein endo-alpha-1,2-mannosidase-like protein	2	2	7.2	2.23128	3.32112	2.8759	2.49932	3.10271	NaN	Q5VSG8;E9PMU5
	1.45603	0.522046	MANF	Mesencephalic astrocyte-derived neurotrophic factor	3	3	18.9	2.86505	2.34452	2.81416	2.16681	2.11995	2.17082	A8K878;P55145
	1.56906	0.465084	MAP4	Microtubule-associated protein;Microtubule-associated protein 4	5	5	3.2	0.97306	0.941482	1.24489	0.68724	0.681764	0.395172	E7EVA0;P27816;H0Y2V1;H7C4C5;F8W9U4;B5MEG9
	0.494866	-0.152635	MARCKS	Myristoylated alanine-rich C-kinase substrate	5	5	27.4	-0.203153	-0.108876	0.067914	-0.0244285	-0.0497257	0.287945	P29966
	0.715441	0.421812	MBOAT7	Lysophospholipid acyltransferase 7	2	2	5.1	1.4261	1.90604	2.04145	1.1308	1.75438	1.22299	Q96N66
+	5.16292	-3.21544	MCAM	Cell surface glycoprotein MUC18	28	28	44.6	-0.333243	-0.233362	-0.223694	2.84165	3.15036	2.864	P43121
+	2.21498	1.25248	MCCC1	Methylcrotonoyl-CoA carboxylase subunit alpha, mitochondrial	15	15	31.9	-2.6742	-2.80078	-2.99666	-3.8605	-4.51036	-3.8582	Q96RQ3;E9PHF7;F5GYT8;E9PG35;G5E9X5
	1.32061	0.635876	MCM3	DNA replication licensing factor MCM3	2	2	2.6	0.158596	0.149389	0.42664	-0.144744	-0.800802	-0.227456	P25205
	0.0718232	0.0758648	MCOLN1	Mucolipin-1	4	4	10.2	NaN	2.73027	2.17655	2.37376	2.77903	1.97984	Q9GZU1
+	2.04303	0.8724	MDH	Malate dehydrogenase [Escherichia coli O157:H7]	8	8	36.2	-1.14935	-1.00825	-0.841896	-1.5649	-1.94087	-2.11092	A0A0F6FCU7
+	4.07106	1.26653	MDH2	Malate dehydrogenase, mitochondrial;Malate dehydrogenase	10	10	40.2	2.59125	2.42798	2.54987	1.32308	1.13488	1.31156	P40926;G3XAL0
+	3.73867	-3.79963	MEGF9	Multiple epidermal growth factor-like domains protein 9	5	5	9.8	-0.0109628	-0.0313268	0.0703893	3.38902	4.34788	3.69008	Q9H1U4
+	2.73222	1.44942	MESDC2	LDLR chaperone MESD	8	8	40.2	2.90001	3.16242	3.35896	1.74618	1.91307	1.41386	Q14696
	2.2817	0.365711	MET	Hepatocyte growth factor receptor	40	39	38.6	-1.97852	-1.88534	-2.06625	-2.40912	-2.34909	-2.26903	P08581
	0.39839	0.755256	MFGE8	Lactadherin;Lactadherin short form;Medin	4	4	15.7	0.429	1.28036	1.30498	1.15588	NaN	-0.656831	F5GZN3;Q08431;X6R3G6;H0YKS8
+	1.99104	1.17096	MGAT2	Alpha-1,6-mannosyl-glycoprotein 2-beta-N-acetylglucosaminyltransferase	8	8	18.3	3.08422	3.46009	3.61011	1.84752	2.54646	2.24756	Q10469
+	1.27743	1.12981	MGAT5	Alpha-1,6-mannosylglycoprotein 6-beta-N-acetylglucosaminyltransferase A	4	4	5.9	2.47845	2.71574	3.41265	NaN	1.77712	1.70115	Q09328
+	3.13366	1.20736	MGST1	Microsomal glutathione S-transferase 1	3	3	19.4	1.68782	2.05356	1.79473	0.498149	0.722728	0.693141	P10620;F5H7F6;F5H6X2
+	2.11899	0.81709	MGST3	Microsomal glutathione S-transferase 3	3	3	16.9	2.20517	1.74674	2.07276	1.12307	1.078	1.37234	Q5VV89;O14880
	0.388129	0.261526	MIA3	Melanoma inhibitory activity protein 3	2	2	2.3	1.59115	NaN	1.74485	1.15698	1.81726	1.24519	A0A0A0MRH6;Q5JRA6
	1.18264	0.275883	MICA	MHC class I polypeptide-related sequence A	3	3	14.5	1.77876	1.71233	1.74076	1.45954	1.28546	1.65919	A0A024RCL3;Q96QC4;A0A0G2JJ55;A0A0G2JK11;A0A1W2PRA6;A0A1W2PPN1;Q29983
	0.0244496	-0.0126632	MIF	Macrophage migration inhibitory factor	2	2	17.4	-0.0543923	0.278699	-0.255563	-0.0814611	-0.0656118	0.153805	P14174
+	2.84743	-1.19422	MMP14	Matrix metalloproteinase-14	5	5	8.6	-0.633927	-0.458049	-0.532115	0.544683	NaN	0.76103	P50281
+	3.22126	1.5234	MOGS	Mannosyl-oligosaccharide glucosidase	3	3	5	1.68715	1.88714	1.95043	0.444667	0.457857	0.0519985	Q13724
	0.918114	0.646337	MPDU1	Mannose-P-dolichol utilization defect 1 protein	2	2	38.5	1.08943	1.90161	1.89871	0.616546	1.23174	1.10246	J3KSI4;I3L1D2;I3L4E0;J3QS48;I3L295;J3KT75;J3QW43;J3QRD5;O75352;I3L405;I3L261;J3KTK8;J3QQZ4
	1.21018	0.142794	MPZL1	Myelin protein zero-like protein 1	7	4	27.9	0.3744	0.432639	0.4654	0.184217	0.334683	0.325156	O95297
	2.96013	-0.551897	MRC2	C-type mannose receptor 2	22	22	20.8	0.222805	0.139076	0.0702519	0.664574	0.791356	0.631896	Q9UBG0
	0.110613	-0.0655915	MREC	Rod shape-determing protein MreC [Escherichia coli O157:H7]	2	2	5.7	0.311968	0.326077	NaN	0.121944	0.350045	0.681854	A0A0F6FCW0
	0.429595	-0.219395	MRPS27	28S ribosomal protein S27, mitochondrial	4	4	12.8	1.51743	2.06022	1.5367	2.00781	1.67509	2.08963	G5EA06;Q92552;D6RH20
	0.581475	1.05374	MSMO1	Methylsterol monooxygenase 1	3	3	11.3	2.0615	2.42105	3.73563	NaN	1.15969	2.2116	Q15800;D6RDP9;D6R952
	0.319204	0.0637392	MSN	Moesin	25	16	42.8	0.859572	0.791522	0.917012	0.857583	0.645886	0.87342	P26038
+	1.72074	0.819684	MTCH2	Mitochondrial carrier homolog 2	8	8	40.6	2.22478	2.36801	1.73031	1.11796	1.44779	1.29831	Q9Y6C9;E9PIE4
+	3.4209	0.847962	MT-CO2	Cytochrome c oxidase subunit 2	2	2	13.2	0.108625	0.0583858	-0.000375149	-0.929061	-0.749378	-0.69881	P00403
	1.19582	0.183705	MTHFD1	C-1-tetrahydrofolate synthase, cytoplasmic;Methylenetetrahydrofolate dehydrogenase;Methenyltetrahydrofolate cyclohydrolase;Formyltetrahydrofolate synthetase;C-1-tetrahydrofolate synthase, cytoplasmic, N-terminally processed	4	4	4.4	0.284514	0.130404	0.173127	0.119157	-0.0684985	-0.0137274	F5H2F4;P11586
	0.239727	-0.0270435	MTHFD1L	Monofunctional C1-tetrahydrofolate synthase, mitochondrial	6	6	7.9	1.14156	1.06998	1.03464	1.04921	1.12261	1.15549	A0A087WVM4;B7ZM99;Q6UB35;H0Y327
+	3.01156	-0.759455	MUC1	Mucin-1;Mucin-1 subunit alpha;Mucin-1 subunit beta	4	4	5.8	1.37657	1.27035	1.27757	1.90705	2.13537	2.16044	A0A087WWM1;A0A087WVJ0;A0A0A0MSH4;A0A0C4DGW3;A0A087X2A4;P15941;A0A087X061;A0A087WZZ6;Q7Z536;B1AVQ7;A0A0A0MRB3
+	3.18544	1.01727	MUC16	Mucin-16	24	24	3.5	0.64524	0.851519	0.855591	-0.296474	-0.328217	-0.0747601	Q8WXI7;M0R2S7;M0QZZ9
	0.705811	-0.205045	MYADM	Myeloid-associated differentiation marker	4	4	19.3	0.151599	0.065848	0.231187	0.117828	0.535058	0.410884	Q96S97;C9JZL8;C9J5M0;C9JC07;C9JJV6
	0.118414	0.111973	MYH9	Myosin-9	12	12	8.4	-1.54233	-0.493439	-1.44823	-1.42244	-1.15091	-1.24657	P35579
	0.256989	0.151728	MYL12A;MYL12B;MYL9	Myosin regulatory light chain 12A;Myosin regulatory light chain 12B;Myosin regulatory light polypeptide 9	3	3	22	0.857663	0.279293	0.381173	0.490673	0.52306	0.0492125	J3QRS3;P19105;O14950;J3KTJ1;P24844
	0.299396	0.245356	MYL6	Myosin light polypeptide 6	3	3	20.7	0.500904	1.06764	0.498659	0.0200576	0.955834	0.355242	F8W1R7;J3KND3;G8JLA2;G3V1V0;B7Z6Z4;P60660;G3V1Y7;F8VPF3
	0.1784	0.0435028	MYO1C	Unconventional myosin-Ic	11	11	13.1	-0.179057	-0.209628	-0.154378	-0.367397	-0.251453	-0.0547219	F5H6E2;O00159
+	3.59683	0.859924	MYOF	Myoferlin	72	72	42.6	1.79219	1.70969	1.76876	0.810978	1.02581	0.854075	Q9NZM1
	0.528277	-0.20791	NAP1L1	Nucleosome assembly protein 1-like 1	3	3	22.7	-0.435007	-0.330755	-0.20578	-0.391853	-0.118555	0.162597	H0YHC3;F8W020;F8W118;F8VXI6;F8VUX1;F8VY35;F8VV59;B7Z9C2;F8W0J6;F5H4R6;H0YIV4;P55209;F8VRJ2;H0YH88;F8W543
	1.17486	0.518489	Nbla03646;DHCR24	Delta(24)-sterol reductase	6	6	16.6	2.72408	3.27659	2.8117	2.5612	2.50853	2.18717	Q3LIE7;Q15392;H7C4B7
	0.456455	0.388008	NCAM2	Neural cell adhesion molecule 2	3	3	3.9	-2.52185	-2.95322	-2.69787	-3.15624	-3.68596	-2.49476	H9KV31;O15394
+	3.93023	1.87606	NCEH1	Neutral cholesterol ester hydrolase 1	9	9	31.1	2.61131	2.47438	2.6546	0.686344	0.908659	0.517124	A0A0R4J2G3;A0A0A0MTJ9;Q6PIU2;H7C046
	1.48734	0.553343	NCL	Nucleolin	12	12	22.5	1.07731	1.028	1.25139	0.586885	0.828713	0.281075	P19338;H7BY16
+	1.74196	1.37215	NCLN	Nicalin	4	4	15.5	2.00072	1.65576	2.73203	0.442015	0.960586	0.869477	K7ENM2;K7EMW4;Q969V3;K7EQ66;K7ELZ9;A0A0C4DGP7
	1.1239	0.26048	NCR3LG1	Natural cytotoxicity triggering receptor 3 ligand 1	8	8	21.6	0.902112	0.813114	0.825948	0.446468	0.520246	0.793022	Q68D85
	2.76829	0.343394	NCSTN	Nicastrin	13	13	20.3	1.66853	1.68311	1.79519	1.32729	1.39512	1.39424	Q92542;Q5T205;H0Y3Z4
	0.0448968	0.0468297	NDUFS1	NADH-ubiquinone oxidoreductase 75 kDa subunit, mitochondrial	3	3	9.2	1.98437	2.4111	1.79419	1.95754	2.57354	1.51808	B4DJ81;P28331
	1.35071	0.212964	NEGR1	Neuronal growth regulator 1	6	6	28.5	-0.313334	-0.261846	-0.239805	-0.61834	-0.456049	-0.379489	Q7Z3B1
+	2.45424	0.798964	NENF	Neudesin	7	7	57	2.50101	2.54765	2.87058	1.88928	1.90658	1.72648	Q9UMX5
	1.78848	0.373811	NNT	NAD(P) transhydrogenase, mitochondrial	17	17	20.3	2.06833	2.13254	2.35301	1.88405	1.77901	1.76939	Q13423;E9PCX7
+	3.84118	1.9847	NOMO2;NOMO3;NOMO1	Nodal modulator 2;Nodal modulator 3;Nodal modulator 1	33	33	38.7	3.19308	2.91062	3.28449	1.13225	1.29508	1.00676	Q5JPE7;J3KN36;P69849;A0A0G2JN29;A0A087X117;Q15155;A0A0G2JP90;A0A087WW46
	0.208784	-0.0561883	NONO	Non-POU domain-containing octamer-binding protein	3	2	6.2	1.21543	1.28096	1.47254	1.3531	NaN	1.40523	Q15233;C9IZL7
	1.9585	0.40325	NOTCH2	Neurogenic locus notch homolog protein 2;Notch 2 extracellular truncation;Notch 2 intracellular domain	14	14	7.8	-0.905872	-0.82846	-0.816799	-1.369	-1.08641	-1.30547	Q04721
	0.308101	0.104116	NOTCH3	Neurogenic locus notch homolog protein 3;Notch 3 extracellular truncation;Notch 3 intracellular domain	7	7	3.5	-1.38945	-1.32153	-1.12592	-1.56725	-1.17788	-1.40411	Q9UM47;M0R3C9
+	2.3971	0.873765	NPC1	Niemann-Pick C1 protein	15	15	14.1	4.12276	3.88996	4.29396	3.28232	3.34795	3.05511	O15118;K7EQ23
	0.114623	0.0349523	NPEPPS	Puromycin-sensitive aminopeptidase	7	7	8.5	0.0600474	0.0172093	0.0612923	0.213876	-0.0169645	-0.163219	E9PLK3;P55786
	0.618109	0.313595	NPM1	Nucleophosmin	6	6	27.6	0.946731	1.13442	1.43413	0.731531	1.21033	0.632641	P06748;E5RI98
+	3.04818	1.11056	NPNT	Nephronectin	9	9	24.1	-0.979544	-0.848401	-0.682627	-2.10992	-1.79436	-1.93799	H0YAK9;Q6UXI9;D6RH31
	1.27574	0.320998	NPR1	Atrial natriuretic peptide receptor 1	8	8	9	0.941858	0.784755	0.818932	0.562865	0.694301	0.325386	P16066
	2.11286	-0.392724	NPR3	Atrial natriuretic peptide receptor 3	16	16	43.6	-1.52002	-1.55478	-1.57772	-1.30226	-1.13492	-1.03718	P17342
	1.3457	0.291815	NPTN;DKFZp566H1924	Neuroplastin	5	5	14.3	0.211012	0.0676387	0.230941	-0.131756	-0.268174	0.0340748	Q9Y639;H3BU51;Q9UFM8
	1.61852	-0.654512	NQO1	NAD(P)H dehydrogenase [quinone] 1	3	3	15.3	-0.0288667	-0.591266	-0.0578872	0.402067	0.398022	0.485427	B4DLR8;H3BRK3;P15559;H3BNV2
	3.25919	0.394222	NRP1	Neuropilin-1	21	21	33.4	-0.528677	-0.433389	-0.467314	-0.925824	-0.843137	-0.843086	O14786;E9PEP6;Q5JWQ6;E7EX60;Q5T7F0;Q5JWQ4
	0.718726	0.637759	NSDHL	Sterol-4-alpha-carboxylate 3-dehydrogenase, decarboxylating	2	2	6.4	NaN	2.08879	3.0811	1.82656	2.04764	1.96735	Q15738;C9JDR0
	0.672426	0.231494	NSUN2	tRNA (cytosine(34)-C(5))-methyltransferase	2	2	3.4	0.681584	0.530271	0.826681	0.273098	0.703809	0.367147	Q08J23
	0.62811	0.160969	NT5E	5-nucleotidase	18	18	46.2	0.542803	0.51167	0.517326	0.156008	0.379621	0.553262	P21589
+	3.53717	1.68296	NUCB1	Nucleobindin-1	20	20	44.5	4.09348	4.20984	4.29006	2.46245	2.76165	2.3204	Q02818;C9JKZ2;H7BZI1
+	1.76944	1.87047	NUCB2;Nucb2	Nucleobindin-2;Nesfatin-1	7	7	22.6	3.71622	2.50582	3.9296	1.77518	1.19232	1.57274	A0A087WSV8;P80303;E9PKG6;Q2L696;E9PLR0;E9PLE9
	0.0933577	-0.097044	NUP210	Nuclear pore membrane glycoprotein 210	19	19	13.3	1.81139	2.56465	2.72159	2.94726	2.23674	2.20477	Q8TEM1
	0.0920742	0.0925581	NUSG	Transcription termination/antitermination protein NusG [Escherichia coli O157:H7]	9	9	62.4	-4.87045	-4.45999	-4.44272	-5.19411	-4.06603	-4.7907	A0A0F6FFA2
	0.90318	0.774426	OAT	Ornithine aminotransferase, mitochondrial;Ornithine aminotransferase, hepatic form;Ornithine aminotransferase, renal form	3	3	6.6	2.68661	2.35115	1.43253	1.65572	1.29608	1.19522	P04181
	1.07044	0.347451	OGDH	2-oxoglutarate dehydrogenase, mitochondrial	28	28	34.1	3.78157	3.88391	3.67186	3.27894	3.71072	3.30533	Q02218;A0A0D9SFS3;E9PCR7;E9PDF2;E9PFG7
+	2.07169	2.26449	OMPA	Outer membrane protein A [Escherichia coli O157:H7]	2	2	7.2	-1.55597	-0.345234	-1.82603	-3.44525	-3.34956	-3.72589	A0A0F6F3L8
	0.129397	-0.0587953	OXCT1	Succinyl-CoA:3-ketoacid coenzyme A transferase 1, mitochondrial	11	11	36	1.75668	1.53923	1.94133	2.03749	1.73617	1.63997	P55809;E9PDW2
+	3.90731	1.86266	P4HA1	Prolyl 4-hydroxylase subunit alpha-1	11	11	26.6	2.06136	2.12082	2.44148	0.391438	0.389897	0.254352	P13674
+	3.87491	2.18719	P4HA2	Prolyl 4-hydroxylase subunit alpha-2	16	16	41.3	3.19399	3.0737	3.37976	1.07663	1.21257	0.796681	O15460
+	3.4587	1.47722	P4HB	Protein disulfide-isomerase	28	28	57.5	3.24128	3.23874	3.59024	1.92793	1.94748	1.7632	P07237;H7BZ94;I3L312;H0Y3Z3
	0.416271	0.129157	PABPC1;PABPC3	Polyadenylate-binding protein;Polyadenylate-binding protein 1;Polyadenylate-binding protein 3	7	7	14	1.19453	1.09092	0.994797	1.16839	0.967538	0.756853	A0A087WTT1;E7ERJ7;P11940;E7EQV3;H0YAR2;Q9H361
	0.000708368	-0.00113425	PACSIN3	Protein kinase C and casein kinase substrate in neurons protein 3	2	2	7.2	1.39122	0.630871	0.440102	NaN	1.28871	0.355016	E9PIY1;A0A0C4DGG1;Q9UKS6;E9PJ33;E9PJ75;E9PNM9
	2.61736	0.358692	PAICS	Multifunctional protein ADE2;Phosphoribosylaminoimidazole-succinocarboxamide synthase;Phosphoribosylaminoimidazole carboxylase	6	6	18.6	0.61664	0.672742	0.615699	0.322505	0.328262	0.178237	E9PBS1;P22234;D6RF62
	1.08503	0.217373	PANX1	Pannexin-1	3	3	14.6	0.00475306	-0.0847468	-0.053928	-0.440773	-0.19669	-0.148577	Q96RD7
	0.660119	0.909498	PARK7	Protein deglycase DJ-1	3	3	18.9	0.178237	0.879941	0.244765	NaN	-1.16001	0.209641	K7ELW0;Q99497;K7EN27
	0.970459	0.323839	PARP1	Poly [ADP-ribose] polymerase 1	2	2	2.8	0.541614	0.415326	0.322159	0.190678	0.293724	-0.176821	P09874
	0.238921	0.327476	PBXIP1	Pre-B-cell leukemia transcription factor-interacting protein 1	9	9	15.3	2.78161	2.04177	3.83137	2.6263	2.77233	2.2737	Q96AQ6
+	3.19471	0.768361	PC	Pyruvate carboxylase, mitochondrial	49	49	58.1	-3.41693	-3.18128	-3.39886	-4.13201	-4.05364	-4.11651	P11498
	1.95489	0.465946	PCBP1	Poly(rC)-binding protein 1	5	4	17.1	0.591679	0.85599	0.90049	0.290542	0.395063	0.264717	Q15365
	0.871034	0.224699	PCBP2;PCBP3	Poly(rC)-binding protein 2;Poly(rC)-binding protein 3	4	3	17.3	0.625645	0.536948	0.569685	0.558366	0.347439	0.152378	H3BRU6;F8VZX2;Q15366;F8VXH9;F8W0G4;F8W1G6;F8VRH0;J3QT27;E9PFP8;P57721
	0.511651	0.791831	PCCA	Propionyl-CoA carboxylase alpha chain, mitochondrial	9	9	17.3	-2.64611	-3.18587	-1.97551	-2.30672	-3.58438	-4.29189	P05165;A0A1B0GUX9;A0A1B0GU58;A0A1B0GWA1;A0A1B0GWI4
	2.92313	0.582851	PCDH7	Protocadherin-7	18	8	23.6	0.837297	0.949572	0.808344	0.198746	0.389457	0.258459	O60245
+	3.91607	1.82387	PCYOX1	Prenylcysteine oxidase 1	16	16	44.2	3.01393	3.30571	3.35783	1.33062	1.52356	1.35169	Q9UHG3;F8W8W4
	2.44819	0.434497	PDGFRB	Platelet-derived growth factor receptor beta	12	12	14.7	-2.1743	-2.24776	-2.16443	-2.74236	-2.5149	-2.63272	P09619
	1.7273	-0.480313	PDHA1	Pyruvate dehydrogenase E1 component subunit alpha, somatic form, mitochondrial	7	7	19	1.92828	1.86639	1.72325	2.53685	2.24126	2.18075	P08559
	0.476651	-0.29956	PDHB	Pyruvate dehydrogenase E1 component subunit beta, mitochondrial	7	7	23.7	1.77846	1.75322	1.98054	2.66127	1.91261	1.83702	P11177;F8WF02;C9J634
+	2.63316	1.08503	PDIA3	Protein disulfide-isomerase A3	27	23	57.6	3.13844	3.07871	3.41562	2.16903	2.30609	1.90257	P30101
+	2.40164	0.972931	PDIA4	Protein disulfide-isomerase A4	22	22	40	2.72731	2.52201	2.9492	1.77307	1.9378	1.56886	P13667
+	3.43612	1.16729	PDIA6	Protein disulfide-isomerase A6	12	12	39.3	2.7813	2.71235	2.97942	1.68818	1.75484	1.52817	Q15084
	0.00808122	-0.00568256	PFAS	Phosphoribosylformylglycinamidine synthase	2	2	2.2	1.22521	0.742179	NaN	0.824809	0.95442	1.18891	O15067
	0.570172	0.237072	PFKP	ATP-dependent 6-phosphofructokinase, platelet type	6	6	8.8	-0.0560412	-0.320486	-0.192711	-0.164593	-0.374898	-0.740963	Q01813;Q5VSR5
	2.02412	-0.532355	PFN1	Profilin-1	5	5	45.7	-0.240657	-0.304826	-0.230736	0.4959	0.149389	0.175557	P07737;K7EJ44
	0.265279	-0.182962	PGAM1;PGAM2;PGAM4	Phosphoglycerate mutase 1;Phosphoglycerate mutase 2;Probable phosphoglycerate mutase 4	4	4	18.1	0.330329	0.140648	0.945832	0.914335	0.536053	0.515309	P18669;P15259;Q8N0Y7
	0.0715615	-0.0296697	PGD	6-phosphogluconate dehydrogenase, decarboxylating	3	3	10.6	0.167101	0.1141	-0.0440177	0.283803	-0.146771	0.18916	P52209;K7EMN2;K7EM49;K7EPF6
	1.05502	-0.236367	PGK1	Phosphoglycerate kinase 1	13	13	43.2	0.556601	0.520648	0.579952	0.991681	0.648926	0.725697	P00558
+	2.412	1.41727	PGRMC1	Membrane-associated progesterone receptor component 1	5	4	20.5	2.84422	2.55228	3.0442	1.11457	1.75262	1.3217	O00264
+	4.13167	1.51776	PGRMC2	Membrane-associated progesterone receptor component 2	6	5	32.7	2.31956	2.37426	2.08495	0.741661	0.772055	0.711759	O15173
	1.64386	0.347101	PHB	Prohibitin	6	6	30.5	1.38223	1.12062	1.20808	0.905505	0.981707	0.782408	C9JW96;P35232;C9JZ20;E7ESE2;E9PCW0;D6RBK0
	0.471392	0.208272	PHB2	Prohibitin-2	2	2	32.2	NaN	1.36653	1.60909	1.47768	1.30749	1.05346	F5H2D2;F5H0C5;F5H3X6;F5GY37;J3KPX7;Q99623;F5GWA7
	1.25576	0.101945	PHGDH	D-3-phosphoglycerate dehydrogenase	10	10	25.9	-0.938791	-0.953048	-1.05014	-1.11182	-1.07464	-1.06136	A0A286YF22;O43175;A0A2C9F2M7;A0A286YFA2;A0A286YFL2;A0A286YFM8
	0.690843	0.0620783	PIEZO1	Piezo-type mechanosensitive ion channel component 1	14	14	7.1	-0.168479	-0.243216	-0.14693	-0.303971	-0.208511	-0.232379	Q92508
	0.180879	0.198809	PIGK	GPI-anchor transamidase	3	3	9.6	2.05033	2.1394	0.956577	1.18123	1.60307	1.76558	A6NEM5;Q92643;B1AK81
+	2.49048	1.81188	PIGS	GPI transamidase component PIG-S	7	7	18	2.42664	3.29209	2.87629	1.27214	1.09956	0.787683	Q96S52
+	1.10064	1.14911	PIGT	GPI transamidase component PIG-T	11	11	39.2	2.49603	1.64081	3.2837	1.34363	1.53292	1.09667	A0A1W2PQN1;A0A1W2PP57;A0A1W2PPC3;A0A1W2PPS0;A0A1W2PNP0;Q969N2;F6W983;A0A1W2PP53;A0A1W2PPR6;A0A1W2PQY1;A0A1W2PPQ7;A0A1W2PRZ8;A0A1W2PPK4;A0A1W2PR92
	1.99063	0.192225	PKM	Pyruvate kinase PKM;Pyruvate kinase	28	28	61.4	0.128953	0.143393	0.0302654	-0.0577971	-0.0824537	-0.133812	P14618;B4DNK4;H3BTN5;H3BR70
	0.0277475	0.0362463	PLA2G4A	Cytosolic phospholipase A2;Phospholipase A2;Lysophospholipase	7	7	11.2	2.04058	1.83046	2.21397	2.80571	1.37612	1.79444	P47712
	1.46221	0.129765	PLAUR	Urokinase plasminogen activator surface receptor	8	8	34.9	-0.0391028	0.00460925	0.0282862	-0.183671	-0.149569	-0.0622639	Q03405;M0R1I2;M0R0H5;M0QYR6;M0R2E9;M0R0Y4
	0.0552387	0.224007	PLBD2	Putative phospholipase B-like 2;Putative phospholipase B-like 2 32 kDa form;Putative phospholipase B-like 2 45 kDa form	5	5	9	3.29206	-0.238528	2.41749	NaN	1.62635	1.57299	Q8NHP8
	0.286312	0.0886385	PLCB3	1-phosphatidylinositol 4,5-bisphosphate phosphodiesterase beta-3	3	3	2.8	-0.358269	-0.384151	-0.661935	-0.641649	-0.399902	-0.62872	Q01970
+	1.72788	1.46162	PLD3	Phospholipase D3	6	6	18.2	3.03406	3.50322	4.21746	2.35234	2.21804	1.7995	Q8IV08
+	3.83999	1.95149	PLOD1	Procollagen-lysine,2-oxoglutarate 5-dioxygenase 1	23	23	43.2	2.94218	2.89216	3.18808	1.02162	1.24932	0.897008	Q02809
+	3.49877	1.80389	PLOD2		23	2	41.1	2.06898	2.08246	2.37798	0.340961	0.592062	0.184725	E7ETU9
+	3.5758	1.94661	PLOD3	Procollagen-lysine,2-oxoglutarate 5-dioxygenase 3	23	23	40.1	2.82432	2.88493	3.09759	0.893906	1.26009	0.813032	O60568
	1.06173	-0.259746	PLP2	Proteolipid protein 2	2	2	18.4	0.687598	0.734222	0.853197	0.837459	1.01956	1.19724	Q04941
	0.0439801	-0.0114841	PLS3	Plastin-3	13	13	25.8	0.462681	0.425996	0.39605	0.29337	0.594453	0.431356	A0A0A0MSQ0;P13797
+	2.12823	-2.31999	PLXDC2	Plexin domain-containing protein 2	10	10	21.2	-0.417521	-0.31678	-0.542017	2.80116	1.56125	1.32123	Q6UX71
	1.63121	0.344281	PLXNA1	Plexin-A1	19	13	11.2	-1.36736	-1.27572	-1.41258	-1.85381	-1.55102	-1.68367	Q9UIW2
	4.68051	0.546623	PLXNA3	Plexin-A3	8	2	4.5	-0.209061	-0.141494	-0.135	-0.708161	-0.708679	-0.708585	P51805
	2.54858	0.524522	PLXNB2	Plexin-B2	47	46	37.4	-1.13571	-1.14277	-1.07003	-1.79391	-1.55453	-1.57364	O15031
	2.28268	0.525845	PLXND1	Plexin-D1	17	16	13	-1.78274	-1.70054	-1.92632	-2.43518	-2.35078	-2.20118	Q9Y4D7
	0.0177009	0.020681	PMPCA	Mitochondrial-processing peptidase subunit alpha	2	2	7.2	NaN	0.907121	1.13842	0.654985	1.34919	NaN	Q10713
	1.95234	0.44314	PMPCB	Mitochondrial-processing peptidase subunit beta	4	4	10.6	1.54646	1.48336	1.77269	1.20489	1.20339	1.06481	G3V0E4;O75439;F8WAZ6
	1.25933	-0.240313	PODXL	Podocalyxin	9	9	13.4	0.382833	0.20989	0.142348	0.398898	0.584	0.473112	O00592
	3.24058	0.250585	PODXL2	Podocalyxin-like protein 2	2	2	3.6	-0.358454	-0.425579	-0.42312	-0.667309	-0.628408	-0.663191	Q9NZ53
+	4.93631	2.05646	POFUT1	GDP-fucose protein O-fucosyltransferase 1	7	7	23.7	3.03131	2.94096	2.87877	0.791356	1.00791	0.882369	Q9H488
+	4.35126	2.12649	PON2	Serum paraoxonase/arylesterase 2	11	11	48.8	2.81328	2.76369	2.97545	0.728922	0.880176	0.563841	A0A0J9YXF2;J3QT77;A0A0J9YYG4;Q15165;G3XAK4
	1.15434	0.752986	POR	NADPH--cytochrome P450 reductase	5	5	11.8	2.3097	2.87279	3.29694	2.28579	2.02411	1.91058	P16435;H0Y4R2;E7EMD0
	0.0601209	-0.0169458	PPAP2A	Lipid phosphate phosphohydrolase 1	3	3	13.7	0.935611	1.03598	1.01935	0.90666	1.19837	0.936742	O14494
+	1.94784	-1.01951	PPAP2C	Lipid phosphate phosphohydrolase 2	4	4	18.1	0.447315	0.824646	0.750006	1.38184	2.06129	1.63738	O43688;K7EMK9;A0A0J9YXA3
	0.111883	-0.0223056	PPIA	Peptidyl-prolyl cis-trans isomerase A;Peptidyl-prolyl cis-trans isomerase A, N-terminally processed;Peptidyl-prolyl cis-trans isomerase	12	12	71.5	0.178747	0.185105	0.239398	0.361319	0.170951	0.137897	P62937;F8WE65;C9J5S7
+	2.25075	1.02073	PPIB	Peptidyl-prolyl cis-trans isomerase B	11	11	50	2.98079	3.25689	3.57846	2.39955	2.19752	2.15688	P23284
	0.18915	-0.0833191	PPP2R1A	Serine/threonine-protein phosphatase 2A 65 kDa regulatory subunit A alpha isoform	5	5	10.9	0.222557	-0.262763	-0.0829731	0.137635	0.129349	-0.140205	P30153;B3KQV6
	0.981476	0.751652	PPT1	Palmitoyl-protein thioesterase 1	2	2	9.2	1.95695	1.72386	2.71552	1.59998	1.55626	0.985136	A0A2C9F2P4;A0A286YFF7;P50897;A0A286YFL6;E9PSE5;E9PIA8;Q5T0S4;A0A286YFE3;A0A286YFL8
+	2.81119	2.0953	PRCP	Lysosomal Pro-X carboxypeptidase	5	5	16.3	2.72413	2.95187	3.22548	0.694747	1.3301	0.590722	P42785
	1.53473	0.205082	PRDX1	Peroxiredoxin-1	11	9	64.8	0.335712	0.355806	0.437547	0.239276	0.208143	0.0663992	Q06830;A0A0A0MSI0
	1.19075	0.265641	PRDX2	Peroxiredoxin-2	6	5	45.5	1.2555	1.32706	1.50218	1.24556	1.03097	1.01128	P32119;A6NIW5
+	2.89166	1.15358	PRDX3	Thioredoxin-dependent peroxide reductase, mitochondrial	5	5	29.7	3.12421	3.27742	3.54696	2.03101	2.27912	2.17773	P30048
+	2.9457	1.57364	PRDX4	Peroxiredoxin-4	12	11	57.6	3.35473	3.36919	3.83441	1.92033	2.13754	1.77955	Q13162;H7C3T4
	1.07521	-0.311873	PRDX5	Peroxiredoxin-5, mitochondrial	3	3	18.2	1.83835	1.47436	1.59713	2.10722	1.91991	1.81832	P30044
	0.471565	0.17974	PRDX6	Peroxiredoxin-6	7	7	40.2	0.0311128	-0.0359785	0.389787	0.0241778	-0.247765	0.0692897	P30041
+	2.19421	1.45125	PRKCSH	Glucosidase 2 subunit beta	18	18	42.8	3.65627	3.57143	4.05979	2.53394	2.55476	1.84503	K7ELL7;P14314
	1.11654	0.3549	PRNP	Major prion protein	3	3	20.1	-0.0932017	-0.014179	0.0585243	-0.624599	-0.358972	-0.129987	A2A2V1;P04156;X6RKS3
	0.458277	-0.0274471	PROCR	Endothelial protein C receptor	4	4	20.6	0.70673	0.719402	0.742696	0.726831	0.726744	0.797594	Q9UNN8;A0A0U1RQQ4
+	1.40118	0.995459	PRSS21	Testisin	8	8	31.2	1.82579	2.21645	2.77115	1.58159	1.30469	0.940731	Q9Y6M0;I3L0U2;I3L3C7
+	2.33788	1.19331	PSAP	Prosaposin;Saposin-A;Saposin-B-Val;Saposin-B;Saposin-C;Saposin-D	13	13	27.7	4.14086	4.32855	3.93932	2.72166	3.28916	2.81799	C9JIZ6;P07602;Q5BJH1
	0.134977	-0.0453995	PSMD2	26S proteasome non-ATPase regulatory subunit 2	4	4	6.8	0.351515	0.161436	0.352193	0.318114	0.525668	0.157561	Q13200
	0.223064	0.162944	PSMD3	26S proteasome non-ATPase regulatory subunit 3	2	2	4.5	NaN	0.0483757	0.112767	-0.181591	0.328032	-0.393558	O43242
	1.65294	0.544608	PSPA	Phage shock protein A [Escherichia coli O157:H7]	2	2	13.1	-3.32739	-3.29378	-3.0282	NaN	-3.79514	-3.727	A0A0F6F5T6
	0.18168	0.0977568	PTBP1	Polypyrimidine tract-binding protein 1	2	2	8.2	0.500904	0.711759	0.656725	0.755828	0.682393	0.137897	A6NLN1;A0A0U1RRM4;P26599;K7ELW5;K7ES59;K7EKJ7;K7EK45
	0.0210023	0.0155849	PTDSS1	Phosphatidylserine synthase 1	2	2	5.7	1.06716	1.47051	NaN	0.958806	1.38973	1.41121	P48651
	2.32623	0.215503	PTGFRN	Prostaglandin F2 receptor negative regulator	35	35	42.8	0.00187429	0.0506062	0.0761486	-0.232854	-0.129781	-0.155245	Q9P2B2
	3.01583	0.322361	PTK7	Inactive tyrosine-protein kinase 7	28	28	38.5	-0.845495	-0.770954	-0.722967	-1.12142	-1.08657	-1.09851	Q13308;H0Y8F1
	0.906025	0.257293	PTPRA	Receptor-type tyrosine-protein phosphatase alpha	3	3	4.7	-0.907468	-0.903468	-0.671807	-1.16657	-1.21571	-0.87234	P18433
	2.1052	0.396573	PTPRF	Receptor-type tyrosine-protein phosphatase F	30	29	21.8	-2.30507	-2.23542	-2.13308	-2.73217	-2.51416	-2.61697	P10586;H0Y6Z7;H0Y4H1;H0Y7Z9
	3.53185	0.306563	PTPRJ	Receptor-type tyrosine-protein phosphatase eta;Protein-tyrosine-phosphatase	27	27	27	-2.11597	-2.08119	-2.08033	-2.44466	-2.38315	-2.36937	Q12913;A0A087WTK0;A0A087WVC6
	0.556867	0.338111	PTPRK	Protein-tyrosine-phosphatase;Receptor-type tyrosine-protein phosphatase kappa	3	3	2.2	-0.202107	-0.768027	-1.00407	-0.803242	-1.23253	-0.952769	Q5TG12;E9PGC5;Q15262
	0.161908	0.0393202	PTPRS	Receptor-type tyrosine-protein phosphatase S;Protein-tyrosine-phosphatase	5	4	4.4	-0.847622	-0.824367	-0.863651	-0.977753	-0.703454	-0.972393	Q13332;G8JL96;A0A0A0MR60
	2.67643	0.250795	PVR	Poliovirus receptor	5	5	14.8	-0.210646	-0.16046	-0.266715	-0.498179	-0.439892	-0.452136	A0A0A0MSA9;A0A0C4DG49;P15151
	1.55323	0.276845	PVRL2	Nectin-2	9	9	18	0.0295589	-0.0196822	0.104605	-0.386091	-0.165386	-0.164577	Q92692;K7EKE8
	2.63744	-0.440077	PVRL3	Nectin-3	6	6	18	-0.683206	-0.538576	-0.475816	-0.151122	-0.0934942	-0.132752	Q9NQS3
+	3.43183	1.26556	PXDN	Peroxidasin homolog	34	34	29.5	2.58503	2.6483	2.81396	1.26093	1.57565	1.41403	Q92626
	0.499344	0.220174	QSOX1	Sulfhydryl oxidase 1	3	3	5.1	-2.48197	NaN	-2.69628	-2.68205	NaN	-2.93655	O00391
+	2.75113	0.850285	QSOX2	Sulfhydryl oxidase 2	21	21	41.1	3.07796	2.92283	3.23407	2.13027	2.36723	2.1865	Q6ZRP7
	0.272781	0.220874	RAB11A;RAB11B	Ras-related protein Rab-11A;Ras-related protein Rab-11B	6	6	45.8	2.47228	2.20104	2.40694	1.70439	2.74945	1.96381	H3BMH2;H3BSC1;P62491;Q15907;B4DQU5
	0.0599402	-0.0376251	RAB14	Ras-related protein Rab-14	5	5	38.1	1.38786	0.920446	0.717561	0.871607	1.10293	1.16421	P61106;X6RFL8
	0.957623	0.155634	RAB1B;RAB1A	Ras-related protein Rab-1B;Ras-related protein Rab-1A	8	7	53.7	1.26622	1.08413	1.22194	1.12439	1.03921	0.941782	Q9H0U4;E9PLD0;P62820;E7END7
	0.247847	-0.130451	RAB21	Ras-related protein Rab-21	2	2	9.3	1.11816	1.41614	1.61339	1.40539	1.62063	NaN	Q9UL25
	0.160655	0.0437756	RAB34	Ras-related protein Rab-34	3	3	15.1	-0.234346	-0.125683	-0.0987836	-0.332517	-0.240265	-0.0173586	Q9BZG1;C9JBG0;C9JY26
	1.73334	-0.512205	RAB35	Ras-related protein Rab-35	2	2	11.4	0.572793	0.666666	0.837136	1.07615	1.1165	1.42056	Q15286;F5H157
	2.05705	0.60058	RAB5C;RAB5B;RAB5A	Ras-related protein Rab-5C;Ras-related protein Rab-5B;Ras-related protein Rab-5A	4	4	20.4	0.93546	0.770956	1.04684	0.142871	0.477056	0.331591	P51148;F8VVZ0;F8VUA5;F8VVK3;K7ERI8;K7ERQ8;P61020;P20339;F8VWU4;K7ENY4
	1.62126	0.443757	RAB7A	Ras-related protein Rab-7a	7	7	44.4	2.6077	2.29907	2.27754	2.06184	1.83483	1.95635	P51149;C9J592;C9J8S3;C9J4S4;C9J4V0
	0.34853	0.120349	RAB8A;RAB8B	Ras-related protein Rab-8A;Ras-related protein Rab-8B	4	2	19.8	1.15218	0.966947	0.941933	NaN	1.04572	0.754289	P61006;H0YMN7;H0YNE9;Q92930
	0.709951	0.210962	RAC1;RAC3;RAC2	Ras-related C3 botulinum toxin substrate 1;Ras-related C3 botulinum toxin substrate 3;Ras-related C3 botulinum toxin substrate 2	9	8	50	0.412511	0.440314	0.703987	0.172103	0.251325	0.500496	P63000;P60763;P15153
	0.0260935	-0.0134453	RAN	GTP-binding nuclear protein Ran	6	6	30	-0.576583	-0.975737	-0.961367	-0.771298	-1.04103	-0.661022	B5MDF5;P62826;J3KQE5;F5H018;B4DV51
	1.41365	-0.0721942	RAP1A;RAP1B	Ras-related protein Rap-1A;Ras-related protein Rap-1b;Ras-related protein Rap-1b-like protein	5	5	26.6	0.255682	0.218843	0.22885	0.284159	0.286999	0.348799	P62834;P61224;F5H4H0;F5GYH7;F5H077;F5GWU8;F5H491;F5H0B7;F5H500;F5H6R7;F5H004;A0A075B6Q0;F5GYB5;F5GX62;E7ESV4;F5H7Y6;A6NIZ1
+	0.744231	-1.20775	RARS	Arginine--tRNA ligase, cytoplasmic	3	3	5	-1.5649	-0.989564	-3.09468	-0.358546	-0.197236	-1.47013	P54136
	1.81762	0.667835	RBM39	RNA-binding protein 39	10	10	26.2	0.978635	0.94058	1.31962	0.209017	0.592923	0.433387	Q14498;A0A0U1RQH7;H0Y4X3;G3XAC6;A0A0U1RQW2
+	4.07503	1.79897	RCN1	Reticulocalbin-1	9	9	31.7	2.41229	2.21017	2.53553	0.608431	0.47892	0.673737	Q15293
	1.90743	0.472831	RCN2	Reticulocalbin-2	4	4	23	1.65563	1.80083	1.9249	1.20076	1.46362	1.29848	Q14257;H0YL43;A8MXP8
	0.28767	-0.0531226	RDX	Radixin	14	5	22	0.678973	0.684909	0.733788	0.630312	0.881273	0.745452	P35241
	0.114853	0.0338791	RFTN1	Raftlin	2	2	15.3	-0.195765	-0.0911103	0.1121	-0.207145	-0.0330676	-0.0362004	C9JHG2;Q14699;C9JWQ9;F8WAR1;C9JRN3;G3XAJ6
	1.23065	-0.531039	RHOA;RHOC	Transforming protein RhoA;Rho-related GTP-binding protein RhoC	5	5	35.8	0.631058	0.502229	0.761711	1.46744	0.818605	1.20207	P61586;C9JNR4;C9JX21;Q5JR08;P08134
	0.0176183	-0.00546387	RHOG	Rho-related GTP-binding protein RhoG	5	4	31.9	0.121944	0.108357	-0.0262785	0.121015	0.202763	-0.103364	P84095
	0.638169	0.278831	RNF149	E3 ubiquitin-protein ligase RNF149	5	5	13.2	2.69835	2.50615	3.03286	2.69713	2.27602	2.42771	Q8NC42;F8WCD0
	0.202355	0.0839653	RNH1	Ribonuclease inhibitor	2	2	13	0.576957	0.158079	0.531169	0.174406	0.357158	0.482745	H0YCR7;P13489
	3.07661	0.286753	ROBO1	Roundabout homolog 1	33	33	26.8	-0.318812	-0.37516	-0.362696	-0.690288	-0.626892	-0.599746	A0A087WTM1;Q9Y6N7;A0A087WZ85;A0A0A0MSX4
	1.62332	0.28128	ROR2	Tyrosine-protein kinase transmembrane receptor ROR2	12	11	15.2	0.415326	0.341872	0.355129	0.00561557	0.021764	0.241108	Q01974;B1APY4
	1.01887	-0.210957	RPL10A	60S ribosomal protein L10a	4	4	19.4	-1.38492	-1.24489	-1.5173	-1.10591	-1.12315	-1.28518	P62906
	2.92578	0.525484	RPL11	60S ribosomal protein L11	3	3	17.4	0.263515	0.348686	0.176323	-0.223947	-0.221421	-0.342561	P62913;Q5VVC8
+	2.54504	0.889112	RPL12	60S ribosomal protein L12	5	5	45.5	0.308361	0.424707	0.247927	-0.328091	-0.760186	-0.598064	P30050
	0.324544	0.22683	RPL13	60S ribosomal protein L13	3	3	23.8	-0.369557	-0.126675	-0.889423	-0.349272	-0.953188	-0.763685	J3QSB4;P26373
	2.90824	0.66117	RPL22	60S ribosomal protein L22	2	2	51.1	-0.0934326	NaN	-0.0807896	-0.822911	-0.745866	-0.676065	K7EJT5;K7EP65;K7EKS7;K7ELC4;K7EMH1;K7ERI7;P35268
	0.266366	0.0862021	RPL23	60S ribosomal protein L23	4	4	36.4	-0.3876	0.0472592	-0.169436	-0.300502	-0.271688	-0.196194	P62829;C9JD32;B9ZVP7;J3KT29
	0.338768	0.123267	RPL38	60S ribosomal protein L38	2	2	35.9	0.634036	0.481712	0.658463	0.335255	0.747688	0.321466	J3KT73;J3QL01;P63173;J3KSP2
	0.110564	-0.0761231	RPL4	60S ribosomal protein L4	2	2	4.9	-0.155197	0.091666	0.431676	0.421587	0.336969	-0.162041	P36578;H3BTP7;H3BU31;H3BM89
	0.607359	0.197596	RPL5	60S ribosomal protein L5	3	3	14.8	1.03154	0.991535	1.12247	0.962734	0.571531	1.01849	P46777;Q5T7N0
	0.148561	0.0543543	RPL9	60S ribosomal protein L9	3	3	25.4	-0.662848	-0.493256	-0.609442	-0.492687	-0.894724	-0.541198	H0Y9V9;P32969;E7ESE0;D6RAN4
	0.378143	0.242067	RPLA	50S ribosomal protein L1 [Escherichia coli O157:H7]	2	2	11.1	-6.21443	-6.24277	-5.84626	-6.61091	NaN	-6.07553	A0A0F6FFA4
	0.0109933	-0.0243125	RPLF	50S ribosomal protein L6 [Escherichia coli O157:H7]	6	6	40.1	-4.39891	-3.87665	NaN	-3.25415	-3.99742	-5.08882	A0A0F6FD14
	3.07682	0.521496	RPLP0;RPLP0P6	60S acidic ribosomal protein P0;60S acidic ribosomal protein P0-like	6	6	29	-0.57921	-0.758721	-0.722182	-1.21136	-1.23868	-1.17456	P05388;F8VWS0;F8VW21;F8VU65;F8VPE8;G3V210;F8VZS0;Q8NHW5
+	3.72293	1.72241	RPN1	Dolichyl-diphosphooligosaccharide--protein glycosyltransferase subunit 1	25	25	52.7	2.52805	2.50047	2.8023	0.907121	1.02928	0.72718	P04843;B7Z4L4
+	4.44101	1.44777	RPN2	Dolichyl-diphosphooligosaccharide--protein glycosyltransferase subunit 2	16	16	38.4	2.58854	2.56008	2.76759	1.25151	1.1475	1.17389	P04844
	1.53207	0.401671	RPS12	40S ribosomal protein S12	5	5	48.5	-0.106343	0.16954	0.0540844	-0.184031	-0.480136	-0.423565	P25398
	0.483842	-0.730193	RPS14	40S ribosomal protein S14	2	2	22.5	-0.202439	0.0673634	0.0792928	-0.580871	1.24038	1.47529	P62263;H0YB22;E5RH77
	1.56787	0.218983	RPS15A	40S ribosomal protein S15a	3	3	31	0.238909	0.250719	0.321351	0.00360224	-0.0179574	0.168385	I3L3P7;I3L246;H3BN98;P62244
	1.93276	0.477564	RPS16	40S ribosomal protein S16	5	5	39.5	-0.429848	-0.409757	-0.190421	-0.953579	-0.687707	-0.821432	M0R210;P62249;M0R3H0;M0QX76;M0R1M5;Q6IPX4
	1.46628	0.371342	RPS17	40S ribosomal protein S17	3	3	40	0.075738	0.0297002	0.0822938	-0.242618	-0.535018	-0.148657	P08708;H0YN88;A0A075B716
+	3.14054	0.887817	RPS18	40S ribosomal protein S18	3	3	17.1	-0.825082	-0.646451	-0.707925	-1.68585	-1.7005	-1.45656	P62269
	1.38759	-0.747196	RPS19	40S ribosomal protein S19	3	3	22.8	-1.78817	-1.98736	-2.0282	NaN	-1.44812	-0.926646	P39019;M0R2L9;M0QXK4;M0QYF7;M0R140
	3.00203	0.536502	RPS2	40S ribosomal protein S2	3	3	16.4	0.52707	0.424277	0.346758	-0.0479349	-0.164852	-0.0986137	H0YEN5;E9PQD7;P15880
	2.06341	0.391202	RPS20	40S ribosomal protein S20	3	3	25.2	-0.0448509	0.0954519	0.0681893	-0.213303	-0.426936	-0.414576	P60866;E5RJX2
	1.94042	0.553994	RPS25	40S ribosomal protein S25	3	3	22.4	-0.280247	-0.384772	-0.215412	-0.80498	-1.06462	-0.672818	P62851
	3.38929	0.629553	RPS3	40S ribosomal protein S3	11	11	53.5	-0.189006	-0.183277	-0.102729	-0.801833	-0.868147	-0.693691	P23396;E9PL09;E9PPU1;H0YEU2;F2Z2S8;H0YCJ7
	1.36538	0.789328	RPS3A	40S ribosomal protein S3a	2	2	11.9	0.327228	0.247442	0.593975	-0.144297	NaN	-0.655262	D6RB09;D6RG13;D6RAT0;P61247;D6RGE0;D6RED7;D6RAS7;D6R9B6;H0Y8L7;E9PFI5;H0Y9Y4
	2.48423	0.44572	RPS4X	40S ribosomal protein S4, X isoform	5	5	21.3	0.444137	0.291839	0.412294	-0.0716335	0.0340748	-0.15133	P62701
	0.868247	0.351424	RPS5	40S ribosomal protein S5;40S ribosomal protein S5, N-terminally processed	6	6	37.5	-1.17579	-0.980796	-1.26892	-1.68483	-1.63675	-1.1582	M0R0F0;P46782;M0QZN2;M0R0R2
	0.347587	-0.0963791	RPSA	40S ribosomal protein SA	5	5	28.5	0.016211	0.297602	0.355806	0.385155	0.227864	0.345737	C9J9K3;A0A0C4DG17;P08865;F8WD59
	0.596881	-0.0805285	RRM1	Ribonucleoside-diphosphate reductase large subunit	4	4	8	0.547252	0.379399	0.479748	0.504468	0.619554	0.523963	P23921
+	1.97155	1.03306	RTN3	Reticulon-3	2	2	2.2	2.10138	2.34854	2.79027	1.26712	1.59651	1.27739	O95197
+	2.51133	1.2809	RTN4	Reticulon;Reticulon-4	5	5	18.3	2.5624	2.81083	3.13447	1.71519	1.61297	1.33685	F8W914;Q9NQC3;H7C106;A0A0U1RQR6
+	2.25713	0.762505	S100A10	Protein S100-A10	2	2	35.1	-0.091925	0.0418037	0.157691	-0.806619	-0.490517	-0.88281	P60903
	1.33209	0.40838	S100A11	Protein S100-A11;Protein S100-A11, N-terminally processed	2	2	23.8	0.740453	0.722641	1.1165	0.536252	0.326192	0.492007	P31949
	1.51412	0.433596	S100A4	Protein S100-A4	3	3	27.7	1.44228	1.26099	1.63008	1.09336	0.853916	1.08529	P26447
+	1.21328	0.865988	SCAMP3	Secretory carrier-associated membrane protein 3	4	4	19.3	1.19887	1.95107	1.79252	0.572114	0.502331	1.27005	O14828
	0.667782	-0.324917	SCARA3	Scavenger receptor class A member 3	3	3	5.6	2.47643	2.07094	2.53244	2.80263	2.56708	NaN	Q6AZY7
	2.24053	0.354528	SCARB1	Scavenger receptor class B member 1	10	10	20.6	0.974603	1.0769	1.20082	0.735782	0.738292	0.714663	B7ZKQ9;Q8WTV0;F5H4X0
+	2.07851	1.94898	SCARB2	Lysosome membrane protein 2	10	10	30.6	3.7582	3.34908	4.19283	2.32527	1.22713	1.90076	A0A1W2PPX5;A0A1W2PQR6;A0A1W2PQB7;A0A1W2PS43;A0A1W2PRS1;Q14108;A0A1W2PRF6;A0A1W2PPU6
	0.0166353	-0.0267046	SCCPDH	Saccharopine dehydrogenase-like oxidoreductase	5	5	16.6	2.1706	2.36303	0.876252	1.37618	2.26418	1.84964	Q8NBX0
+	2.63959	0.7703	SCD	Acyl-CoA desaturase	2	2	10.6	2.61598	2.74164	2.94718	1.94141	1.94343	2.10906	O00767
	0.802301	0.891854	SCPEP1	Retinoid-inducible serine carboxypeptidase	3	3	6	1.30053	1.0782	1.33982	1.34608	0.00547185	-0.308555	Q9HB40;I3L4Z9
+	3.53409	1.39047	SDC1	Syndecan-1	4	4	15.8	-0.595969	-0.98205	-0.785502	-2.20843	-2.10408	-2.22243	P18827
	1.45479	0.137522	SDC4	Syndecan-4	2	2	14.1	-1.10737	-0.987617	-1.01929	-1.20503	-1.19671	-1.1251	P31431
+	3.28764	1.5312	SDF4	45 kDa calcium-binding protein	9	9	26.8	4.73151	4.9231	5.00805	3.33671	3.5828	3.14955	Q9BRK5;G3V1E2;H0Y3T6
	0.926527	0.207569	SDHA	Succinate dehydrogenase [ubiquinone] flavoprotein subunit, mitochondrial	15	15	29.1	2.24446	2.23909	2.35716	2.21779	2.11253	1.88768	P31040;D6RFM5;A0A087X1I3
	0.496969	0.397112	SEC11A	Signal peptidase complex catalytic subunit SEC11;Signal peptidase complex catalytic subunit SEC11A;Signal peptidase I	3	3	17.2	1.01771	2.12121	1.62751	1.47301	1.04516	1.05693	H0YNG3;P67812;H0YNX5;H0YNA5
+	1.42903	0.893073	SEC22B	Vesicle-trafficking protein SEC22b	3	3	16.7	1.10105	2.04366	1.72312	0.726831	0.885496	0.57628	O75396;A0A087X1A9
+	2.08782	0.71181	SEC61A1	Protein transport protein Sec61 subunit alpha isoform 1	5	5	10.4	1.67279	1.77989	1.8294	1.32464	0.931683	0.89033	B4DR61;P61619
+	2.92794	1.32833	SEC61B	Protein transport protein Sec61 subunit beta	2	2	26	1.25447	1.03921	1.48491	-0.0589388	0.0939658	-0.241424	P60468;S4R3B5
+	4.28737	1.35009	SEC63	Translocation protein SEC63 homolog	6	6	11.2	2.33805	2.50363	2.33854	1.03372	0.964362	1.13185	Q9UGP8
+	2.04937	1.19274	SEL1L	Protein sel-1 homolog 1	10	10	22.4	2.22426	1.95784	2.69644	1.09133	1.32504	0.883934	Q9UBV2
	1.16295	0.277909	SEMA3C	Semaphorin-3C	11	11	17.7	0.402613	0.581207	0.663755	0.110764	0.32435	0.378734	Q99985
	0.299411	0.135549	SERBP1	Plasminogen activator inhibitor 1 RNA-binding protein	6	6	21.6	0.793937	0.520347	1.08936	0.800413	0.515813	0.680774	Q8NC51
	2.39068	0.66838	SERINC1	Serine incorporator 1	4	4	10.4	2.13957	2.28262	2.21257	1.70686	1.57531	1.34744	Q9NRX5
	3.51239	0.589364	SERINC3	Serine incorporator 3	3	3	12.3	1.14574	1.17178	1.24361	0.646808	0.630219	0.516015	Q13530
	0.693002	-0.0915536	SERPINE1	Plasminogen activator inhibitor 1	4	4	12.2	-0.320973	-0.245078	-0.414557	-0.187526	-0.215144	-0.303276	P05121
+	3.66678	1.81166	SERPINH1	Serpin H1	23	23	62.2	1.92725	1.91238	2.23723	0.297602	0.318114	0.0261626	P50454;E9PPV6;E9PR70;E9PKH2
	0.241568	0.226468	SEZ6L2	Seizure 6-like protein 2	3	3	3.8	1.93836	2.04089	1.15179	1.72661	1.00274	1.72229	A0A087WYL5;Q6UXD5
	0.840659	0.441054	SF3B1	Splicing factor 3B subunit 1	4	4	4	NaN	0.697418	1.10662	0.708143	0.393197	0.28155	O75533
	0.112176	-0.0505983	SFPQ	Splicing factor, proline- and glutamine-rich	10	9	19	1.32395	1.34181	1.20345	1.49723	1.49861	1.02517	P23246
+	2.75137	1.06641	SFXN1	Sideroflexin-1	2	2	7.1	2.46963	2.48083	2.63255	1.58847	1.60203	1.19327	Q9H9B4;D6RAE9;D6RDG7;S4R2X2;D6RFI0
+	1.42156	0.896316	SH3BP4	SH3 domain-binding protein 4	4	4	5.7	-0.44721	-0.210897	-0.861893	NaN	-1.32782	-1.47815	Q9P0V3
	1.81547	0.468453	SHMT2	Serine hydroxymethyltransferase, mitochondrial;Serine hydroxymethyltransferase	18	17	45.4	1.95125	1.99881	2.16308	1.7376	1.56413	1.40605	P34897;H0YIZ0;G3V2Y4
	1.06635	0.66839	SIL1	Nucleotide exchange factor SIL1	7	7	15.4	2.49861	3.31745	2.94428	2.40395	2.4493	1.90192	Q9H173;D6REA1
	2.04524	0.290185	SIRPA;SIRPB1	Tyrosine-protein phosphatase non-receptor type substrate 1;Signal-regulatory protein beta-1 isoform 3	7	7	20	0.0378742	0.0531113	0.0280033	-0.313495	-0.308984	-0.129087	P78324;Q5TFQ8
	1.14561	-0.0513083	SLC12A2	Solute carrier family 12 member 2	31	30	34	0.311503	0.334225	0.370276	0.366588	0.395172	0.408168	P55011;G3XAL9
+	1.40992	-0.854881	SLC12A4;SLC12A6	Solute carrier family 12 member 4;Solute carrier family 12 member 6	10	8	9.7	1.18587	1.01749	0.754203	2.29346	1.81007	1.41868	Q9UP95;I3L4N6;B3KXX3;Q9UHW9
	0.0584904	-0.0819394	SLC12A7	Solute carrier family 12 member 7	6	5	9.4	0.983094	2.06461	2.55442	1.96018	1.70164	2.18612	A0A0G2JNW7;Q9Y666;A0A0U1RR18
	0.074865	0.00831934	SLC16A1	Monocarboxylate transporter 1	9	9	18	-0.134635	-0.146579	-0.0772845	-0.106855	-0.19187	-0.0847315	P53985;Q5T8R5
+	4.42697	-0.850412	SLC16A3	Monocarboxylate transporter 4	12	12	23.2	0.550999	0.540424	0.498966	1.32043	1.36592	1.45528	O15427;J3QQV2;J3QSC3;J3QQS9;J3KTI8
	0.378569	-0.139726	SLC16A7	Monocarboxylate transporter 2	2	2	4.1	1.31881	1.68567	NaN	1.69866	1.55006	1.67717	F8W0N3;O60669;F8VS95
	0.0228125	0.0738525	SLC17A5	Sialin	2	2	3.6	2.32326	NaN	2.4721	3.34028	1.30737	NaN	Q9NRA2
	0.0331417	-0.00643704	SLC19A1	Folate transporter 1	4	4	11	1.10293	0.951513	0.92136	1.04054	0.931456	1.02311	P41440;H3BTQ3
	0.839959	-0.178334	SLC19A2	Thiamine transporter 1	2	2	6.6	0.0724488	0.0761486	0.0957219	0.454281	0.186881	0.138159	O60779
	1.04919	0.310658	SLC1A1	Excitatory amino acid transporter 3	3	3	9	0.459956	0.573278	0.145351	-0.0147619	0.0877344	0.173639	P43005
	0.746281	0.105641	SLC1A4	Neutral amino acid transporter A	9	9	26.1	-0.264564	-0.295996	-0.222683	-0.488674	-0.318488	-0.293005	P43007
	0.918234	0.0774097	SLC1A5	Neutral amino acid transporter B(0);Amino acid transporter	14	14	37.5	-0.414095	-0.489828	-0.411215	-0.48653	-0.575379	-0.485459	Q15758;M0QXM4
	0.957481	0.416865	SLC20A1	Sodium-dependent phosphate transporter 1	4	4	8.1	1.25187	1.42401	1.29913	0.626486	0.809744	1.28818	Q8WUM9
	1.33213	0.314498	SLC22A3	Solute carrier family 22 member 3	4	4	7.2	0.429857	0.181166	0.45586	-0.0473086	-0.00268591	0.173383	O75751
	1.1319	0.101166	SLC22A5	Solute carrier family 22 member 5	7	7	12	-0.329359	-0.27235	-0.216971	-0.32686	-0.419372	-0.375946	O76082;H7C1R8
	1.56557	0.490856	SLC25A10	Mitochondrial dicarboxylate carrier	2	2	28.3	1.41029	1.61669	NaN	0.949273	0.950618	1.168	I3L1E8;F6RGN5;B4DLN1;Q9UBX3
+	1.58009	0.833957	SLC25A11	Mitochondrial 2-oxoglutarate/malate carrier protein	4	4	15.5	1.72918	NaN	1.40779	0.974676	0.688583	0.540325	I3L1P8;Q02978
+	2.29642	0.73804	SLC25A13	Calcium-binding mitochondrial carrier protein Aralar2	9	6	16.9	2.1161	2.06984	2.09018	1.58434	1.12869	1.34897	Q9UJS0
	2.45021	0.648715	SLC25A3	Phosphate carrier protein, mitochondrial	8	8	26	1.82469	1.93776	1.92235	1.40621	1.26832	1.06412	Q00325;F8VVM2
+	4.31765	0.814271	SLC25A5	ADP/ATP translocase 2;ADP/ATP translocase 2, N-terminally processed	11	5	35.2	2.20933	2.244	2.32605	1.4983	1.42132	1.41695	P05141
	1.88736	0.656258	SLC25A6	ADP/ATP translocase 3;ADP/ATP translocase 3, N-terminally processed	11	3	44.3	2.02889	1.93157	2.19739	1.419	1.15607	1.614	P12236
	2.18341	0.438307	SLC26A2	Sulfate transporter	6	6	10.7	-0.412597	-0.392914	-0.278619	-0.944554	-0.747536	-0.706959	P50443
	0.45589	0.0859522	SLC26A6	Solute carrier family 26 member 6	7	7	14.7	0.866868	0.850239	0.653243	0.639047	0.787014	0.686433	G3XAC1;Q9BXS9;A0A0C4DFT5
	1.78721	0.246094	SLC29A1	Equilibrative nucleoside transporter 1	6	6	15.1	-0.333316	-0.323029	-0.315774	-0.690079	-0.486307	-0.534015	Q99808
	2.06689	0.273166	SLC2A1	Solute carrier family 2, facilitated glucose transporter member 1	8	8	14	0.802317	0.7433	0.886043	0.517628	0.612305	0.482229	P11166
	1.1246	0.674663	SLC2A3;SLC2A14	Solute carrier family 2, facilitated glucose transporter member 3;Solute carrier family 2, facilitated glucose transporter member 14	2	2	3.6	1.46268	1.18174	1.42094	0.982291	NaN	0.378623	P11169;F5GYR5;Q8TDB8
	1.77796	0.21487	SLC30A1	Zinc transporter 1	13	13	33.7	0.106348	0.147437	0.177216	-0.169631	-0.00469639	-0.0392807	Q9Y6M5
	1.87519	-0.647411	SLC31A1	High affinity copper uptake protein 1	3	3	16.3	0.0017302	-0.359546	-0.0685741	0.390778	0.716245	0.40882	O15431
+	1.15841	1.66073	SLC35B2	Adenosine 3-phospho 5-phosphosulfate transporter 1	6	6	11.3	2.3754	2.36499	1.7772	1.13468	-0.776998	1.17773	Q8TB61
+	3.84851	0.640281	SLC38A1	Sodium-coupled neutral amino acid transporter 1	5	5	8	1.56672	1.45006	1.57676	0.929337	0.874443	0.868924	F8VX04;Q9H2H9
+	6.54344	2.48338	SLC38A2	Sodium-coupled neutral amino acid transporter 2	6	6	19	3.07627	3.14838	3.03684	0.633199	0.603027	0.575119	Q96QD8
+	3.05689	0.705165	SLC38A5	Sodium-coupled neutral amino acid transporter 5	9	9	18.2	1.7004	1.71013	1.93599	1.11203	1.04928	1.0697	Q8WUX1;C9JJU1;C9JMY2;C9JHH7;C9JWG4;C9JNK4
	2.32667	0.473772	SLC39A10	Zinc transporter ZIP10	15	15	23	0.0963968	0.0173518	0.177471	-0.511115	-0.280475	-0.338506	Q9ULF5
	0.0231512	0.00519299	SLC39A14	Zinc transporter ZIP14	5	5	17.9	0.0176369	-0.000302998	-0.0242378	-0.153142	0.0877344	0.0429245	Q15043;E5RIP4
	2.33728	0.189133	SLC39A6	Zinc transporter ZIP6	8	8	13.9	-0.0911871	-0.0244138	-0.00613003	-0.256511	-0.189335	-0.243284	Q13433;K7EQ91
	1.9359	0.0770347	SLC3A2	4F2 cell-surface antigen heavy chain	39	26	71.5	-0.340898	-0.312026	-0.294013	-0.372206	-0.396498	-0.409336	F5GZS6;J3KPF3;P08195
	2.16601	0.154249	SLC43A3	Solute carrier family 43 member 3	4	4	12.4	0.464877	0.463622	0.463727	0.286171	0.273814	0.369494	Q8NBI5;E9PS74
	1.25135	0.0977935	SLC44A1	Choline transporter-like protein 1	9	9	17.4	0.24306	0.224534	0.325386	0.13829	0.157044	0.204266	Q8WWI5
	0.462043	0.0955821	SLC44A2	Choline transporter-like protein 2	12	12	19.4	0.177727	0.137766	0.415001	0.165944	0.174406	0.103397	Q8IWA5
	0.705536	-0.247826	SLC46A1	Proton-coupled folate transporter	3	3	8.5	-0.235229	0.0886844	-0.145127	-0.0319609	0.086512	0.397255	Q96NT5
	0.200918	0.032059	SLC4A2	Anion exchange protein 2	27	27	34.3	0.377401	0.252052	0.443288	0.283092	0.323197	0.370276	P04920
	0.927696	0.106524	SLC4A7	Anion exchange protein;Sodium bicarbonate cotransporter 3	13	13	13.2	0.529571	0.372283	0.536451	0.371057	0.377512	0.370164	E9PFN4;A0A0A0MST8;Q9Y6M7;H7C3C4;C9JRP1
	2.50621	0.308112	SLC52A2	Solute carrier family 52, riboflavin transporter, member 2	3	3	7.2	0.691356	0.846634	0.818851	0.46289	0.487178	0.482435	Q9HAB3
	1.49181	0.456964	SLC5A3	Sodium/myo-inositol cotransporter	6	6	9.6	0.474047	0.889941	0.818114	0.152118	0.350497	0.308594	P53794
	1.27265	0.320696	SLC5A6	Sodium-dependent multivitamin transporter	6	6	12.3	-0.279862	-0.153174	-0.12614	-0.391948	-0.405776	-0.723539	Q9Y289
	0.907536	0.179636	SLC6A6	Transporter;Sodium- and chloride-dependent taurine transporter	5	4	7.2	1.12935	0.954792	1.24464	0.992478	0.935762	0.861638	A0A087WY96;P31641;A0A087WYN0
	0.52109	0.166665	SLC6A8	Sodium- and chloride-dependent creatine transporter 1	5	4	9.1	1.94302	2.20505	2.07502	1.76426	1.81619	2.14264	P48029
	2.83198	0.377935	SLC6A9	Sodium- and chloride-dependent glycine transporter 1;Transporter	6	6	9.8	0.0411028	-0.00443589	0.0433445	-0.427169	-0.358399	-0.268226	P48067;B7Z589;J3KPA5
	0.0255739	0.00570894	SLC7A1	High affinity cationic amino acid transporter 1	6	5	8.1	0.189666	0.199248	0.238909	0.0892269	0.181421	0.34005	P30825
	1.19819	0.267959	SLC7A11	Cystine/glutamate transporter	7	7	19.8	-0.800777	-0.829331	-0.90893	-1.30732	-0.972365	-1.06323	Q9UPY5
+	2.36618	0.836782	SLC7A2	Cationic amino acid transporter 2	6	5	9.5	2.18812	2.61162	2.27671	1.5613	1.60573	1.39906	A0A1W2PR06;P52569
	0.451162	0.0796375	SLC7A5	Large neutral amino acids transporter small subunit 1	10	9	20.7	-0.240759	-0.286639	-0.312796	-0.498974	-0.251951	-0.328181	Q01650
	0.567971	0.102841	SLC7A6	Y+L amino acid transporter 2	5	4	13.4	-0.255426	-0.191953	-0.169469	-0.451465	-0.282825	-0.19108	Q92536
	0.789476	-0.512377	SLC9A3R1	Na(+)/H(+) exchange regulatory cofactor NHE-RF1	4	4	19.8	0.959399	0.936742	1.01049	1.39939	1.00956	2.03481	O14745;J3QRP6
+	2.4136	-0.74109	SLC9A6	Sodium/hydrogen exchanger 6	2	2	11.8	1.31551	1.13251	1.00259	2.0545	1.77934	1.84004	A0A1B0GW29;A0A0D9SGH0;A0A1B0GV11;Q92581
	0.854851	0.326867	SLCO2A1	Solute carrier organic anion transporter family member 2A1	4	4	9	0.424815	0.352758	0.602172	-0.14642	0.413052	0.132511	E7EU40;Q92959
	0.90207	-0.269649	SLCO3A1	Solute carrier organic anion transporter family member 3A1	2	2	3.7	-0.564563	-0.248245	-0.473651	NaN	-0.212634	-0.105706	Q9UIG8
	0.820408	0.099002	SLITRK4	SLIT and NTRK-like protein 4	9	9	18.6	-0.501014	-0.503568	-0.655467	-0.693621	-0.648213	-0.615221	Q8IW52
	2.68961	-0.39201	SLITRK5	SLIT and NTRK-like protein 5	5	5	5.6	-0.233736	-0.140969	-0.194146	0.225275	NaN	0.179511	O94991
	1.47906	0.570625	SMAGP	Small cell adhesion glycoprotein	2	2	41	-0.353561	-0.486691	-0.805131	-1.2106	-1.26257	-0.884088	S4R466;Q0VAQ4
	1.70499	0.427044	SMOC1	SPARC-related modular calcium-binding protein 1	14	14	32	0.302641	0.214995	0.00877371	-0.385752	-0.23321	-0.13576	Q9H4F8
	1.55813	0.666085	SNAP23	Synaptosomal-associated protein;Synaptosomal-associated protein 23	3	3	24.7	-0.0740309	-0.128787	-0.453518	-1.09323	-0.984474	-0.576884	H3BNE1;H3BR18;H3BM38;H3BPJ0;O00161;H3BNG6;H3BU94
	0.647629	-0.145321	SND1	Staphylococcal nuclease domain-containing protein 1	5	5	7.9	0.318346	0.343919	0.238175	0.583326	0.49293	0.260146	Q7KZF4
	0.299358	0.20091	SORL1	Sortilin-related receptor	6	6	3.5	1.95784	1.3384	1.62284	1.74722	1.04928	1.51984	Q92673;E9PKB0;E9PS32;E9PP43;E9PPB3
+	4.02642	1.88663	SPCS3	Signal peptidase complex subunit 3	3	3	17.8	2.06257	1.88671	2.26385	0.0927487	0.260869	0.199625	P61009
	0.0995317	0.0531828	SPTAN1	Spectrin alpha chain, non-erythrocytic 1	3	3	1.7	0.842536	0.423739	0.335712	0.540722	0.635801	0.265917	A0A0D9SF54;A0A0D9SGF6;Q13813
	0.511286	-0.298924	SQSTM1	Sequestosome-1	2	2	6.6	NaN	1.12022	1.52507	1.52206	1.42873	1.91391	Q13501;E7EMC7
+	1.88445	1.16732	SRPRB	Signal recognition particle receptor subunit beta	3	3	22.5	1.65233	2.06929	1.73357	0.751892	1.01142	0.189919	H7C4H2;Q9Y5M8
+	2.8633	0.994303	SRRM1	Serine/arginine repetitive matrix protein 1	5	5	8.9	1.27876	1.43243	1.43999	0.328492	0.609944	0.229834	A9Z1X7;Q8IYB3;E9PCT1;M0R088
+	1.22819	1.21721	SRRM2	Serine/arginine repetitive matrix protein 2	3	3	1.7	3.04562	3.36289	NaN	2.44811	2.10004	1.413	Q9UQ35;I3L4D8
+	1.76486	0.86916	SRSF11	Serine/arginine-rich splicing factor 11	4	4	15.4	2.2599	1.94692	2.39928	1.38234	1.61089	1.0054	Q5T760;Q05519;B4DWT1
	1.11911	0.567106	SRSF3;SRSF7	Serine/arginine-rich splicing factor 3;Serine/arginine-rich splicing factor 7	2	2	24.2	-0.318542	0.151729	0.435842	-0.587554	-0.295411	-0.549324	A0A087X2D0;P84103;A0A0B4J1Z1;C9JAB2;Q16629
+	4.2087	2.03899	SSR1	Translocon-associated protein subunit alpha	3	3	12.8	2.8404	2.72323	2.97726	0.782744	0.97497	0.666211	C9J3L8;C9J5W0;E9PAL7;C9IZQ1;P43307
+	1.42399	1.14108	SSRP1	FACT complex subunit SSRP1	4	4	5.9	1.04621	NaN	1.3514	-0.0399035	0.498864	-0.285794	Q08945
	0.595333	0.314123	ST13;ST13P4;ST13P5	Putative protein FAM10A4;Putative protein FAM10A5;Hsc70-interacting protein	2	2	15.8	-0.0404376	-0.258115	-0.059059	-0.0114862	-0.506394	-0.782099	H7C3I1;F6VDH7;Q3KNR6;Q8IZP2;Q8NFI4;P50502
+	0.961892	1.08313	ST3GAL1	CMP-N-acetylneuraminate-beta-galactosamide-alpha-2,3-sialyltransferase 1	5	5	18.5	1.86517	2.36765	1.24853	1.16504	-0.0885615	1.15549	Q11201;E5RHV6
+	0.974476	-1.6524	ST3GAL4	CMP-N-acetylneuraminate-beta-galactosamide-alpha-2,3-sialyltransferase 4	5	5	15.6	NaN	-0.296137	0.810731	1.71774	NaN	2.10165	Q11206;E9PQZ2;E9PPJ6
	3.2004	-0.521272	STEAP3	Metalloreductase STEAP3	8	8	21.5	0.296311	0.189666	0.270589	0.859333	0.735262	0.725785	Q658P3;B8ZZX6
	0.551795	0.873378	STEAP4	Metalloreductase STEAP4	2	2	9.7	1.18047	-0.788091	-0.832899	-1.17808	-0.576755	-1.30582	C9JS50;Q687X5
+	1.87496	1.23554	STIM1	Stromal interaction molecule 1	6	6	9.9	2.64662	3.57628	3.17164	2.04642	1.96676	1.67473	G0XQ39;Q13586;E9PNJ4;H0YDB2
	0.509899	0.118349	STIP1	Stress-induced-phosphoprotein 1	8	8	16.9	0.584578	0.496513	0.454808	0.388355	0.559345	0.233152	P31948
+	3.58881	-0.982988	STOM	Erythrocyte band 7 integral membrane protein	13	13	57.3	0.74373	0.70115	0.757962	1.56023	1.78856	1.80302	P27105
+	3.12582	0.882447	STOML2	Stomatin-like protein 2, mitochondrial	4	4	18.3	1.63691	1.52847	1.59125	0.685178	0.866631	0.557484	Q9UJZ1;A0A087WYB4
+	4.40261	1.78882	STT3A	Dolichyl-diphosphooligosaccharide--protein glycosyltransferase subunit STT3A	13	12	20.6	2.44355	2.61334	2.68731	0.739589	0.903578	0.734569	P46977
+	3.19266	1.68399	STT3B	Dolichyl-diphosphooligosaccharide--protein glycosyltransferase subunit STT3B	12	11	14.4	2.77199	2.8048	3.06865	1.10742	1.48496	1.00108	Q8TCJ2
	0.40631	0.1838	STX4	Syntaxin-4	4	4	13.8	0.0820213	0.444561	-0.200432	-0.0620832	-0.157673	-0.00549268	Q12846;C9JFM5
	0.587719	-0.444201	SUB1	Activated RNA polymerase II transcriptional coactivator p15	3	3	26	0.160275	0.472384	0.835035	0.387583	1.14254	1.27017	P53999
	0.799755	-0.654782	SUCLA2	Succinyl-CoA ligase [ADP-forming] subunit beta, mitochondrial	4	4	8.2	1.29584	0.951215	1.72356	1.83903	1.53296	2.56296	Q9P2R7;Q5T9Q8;Q5T9Q5
	0.210067	0.168366	SUCLG2	Succinyl-CoA ligase [GDP-forming] subunit beta, mitochondrial	7	7	19.8	0.951289	0.776862	1.66962	1.23671	0.729357	0.926607	E9PDQ8;Q96I99
	0.192152	0.4862	SUMF1	Sulfatase-modifying factor 1	4	4	14.1	0.303693	3.13747	3.22903	1.72072	1.98043	1.51046	F5GXA0;Q8NBK3;E9PF05
+	2.40014	1.65018	SUMF2	Sulfatase-modifying factor 2	4	4	17.5	2.43694	2.08593	2.6957	0.967242	0.971148	0.32964	J3KQJ1;Q8NBJ7;E9PBT8;C9JL30;A8MXB9;C9J660;J3QT17;H7C3B2;F8WA42
+	2.32278	0.772382	SURF4	Surfeit locus protein 4	5	5	35.5	1.53546	1.54458	1.66544	1.02091	0.833174	0.574247	Q5T8U5;O15260;B7Z1G8
	0.543462	0.183484	SUSD2	Sushi domain-containing protein 2	7	7	18.4	-1.55584	-1.81056	-1.57106	-1.93066	-1.58204	-1.97523	Q9UGT4
	0.0697509	-0.0977836	SUSD5	Sushi domain-containing protein 5	6	6	12.9	-0.713521	-0.832231	-0.758331	-1.6453	-0.248365	-0.117068	O60279;H7C2K7
	0.0479356	-0.0259137	SYNCRIP;HNRNPR	Heterogeneous nuclear ribonucleoprotein Q;Heterogeneous nuclear ribonucleoprotein R	4	4	10.8	0.0398403	0.424492	0.594262	0.543793	0.338795	0.253747	B7Z645;O60506;O43390
	1.17791	0.22846	TACSTD2	Tumor-associated calcium signal transducer 2	10	10	36.2	0.00216242	-0.023519	0.0289934	-0.39138	-0.0821635	-0.2042	P09758
	0.567254	0.346655	TAGLN	Transgelin	2	2	15.9	-1.84757	-1.70378	-1.4802	-2.33584	-1.53024	-2.20543	H0YCU9;Q01995
	0.0299326	0.00764974	TAGLN2	Transgelin-2	8	8	50.3	-0.678118	-0.682742	-0.455119	-0.687962	-0.543152	-0.607815	X6RJP6;P37802
+	1.95163	1.69289	TAPBP	Tapasin	2	2	4.2	2.12443	2.21095	3.15184	0.955834	1.02694	0.425781	A0A0G2JKZ1;A2AB90;A0A0G2JH37;A0A0A0MSV9;O15533;Q6P1N7;C9JA35;A0A0A0MT98
	0.919574	-0.201394	TARS	Threonine--tRNA ligase, cytoplasmic	19	19	32.8	-0.0759609	-0.116989	-0.156193	0.283803	-0.00231016	-0.0264548	P26639
	1.14668	0.509428	TBRG4	Protein TBRG4	2	2	8.1	1.6708	2.03012	2.09282	NaN	1.32002	1.52361	C9IZN7;Q969Z0;C9J7P5
	1.07464	0.359957	TBXA2R	Thromboxane A2 receptor	2	2	7	-0.252174	-0.157689	-0.0926017	-0.281492	-0.500218	-0.800626	P21731
+	1.16941	1.35833	TCOF1	Treacle protein	6	6	4.7	1.58712	3.32927	2.04544	1.27864	0.738638	0.869556	J3KQ96;E7ETY2;Q13428
	2.14167	0.354657	TCP1	T-complex protein 1 subunit alpha	11	11	24.3	0.412511	0.218843	0.259664	-0.00597067	-0.132009	-0.034973	P17987;E7ERF2;E7EQR6
+	3.546	1.02433	TECR	Very-long-chain enoyl-CoA reductase	10	10	29.5	1.79548	1.88166	2.03562	0.909351	0.783163	0.947255	Q9NZ01
	0.00199788	0.00266421	TEK	Angiopoietin-1 receptor	6	6	7.7	-1.91294	-3.14803	-1.99545	-2.07771	-2.67835	-2.30836	Q02763
	0.33675	-1.53377	TENM2	Teneurin-2;Ten-2, soluble form;Ten-2 intracellular domain	5	5	2.5	-1.34326	-1.91899	-1.35317	-2.44961	3.67095	-1.23545	F8VNQ3;G3V106;Q9NT68
	0.0841458	0.0851699	TENM3	Teneurin-3	3	3	1.1	0.533165	-0.337867	-0.141971	-0.180512	NaN	0.0457225	Q9P273
	0.496997	-0.155529	TFPI	Tissue factor pathway inhibitor	7	7	28.3	0.183201	0.189919	0.216113	0.467175	0.508124	0.0805212	P10646
+	4.22355	-0.831899	TFRC	Transferrin receptor protein 1;Transferrin receptor protein 1, serum form	35	35	48	0.477159	0.455755	0.451119	1.30282	1.36821	1.2087	P02786;G3V0E5
+	3.51626	1.11943	TGFBI	Transforming growth factor-beta-induced protein ig-h3	22	22	46	0.575215	0.842536	0.710702	-0.503221	-0.418485	-0.308126	Q15582;H0Y8L3
+	2.25203	1.01928	THBS1	Thrombospondin-1	25	5	25.7	0.756596	0.983605	0.906506	-0.217189	-0.393198	0.199248	P07996
	1.49687	0.66741	THRAP3	Thyroid hormone receptor-associated protein 3	7	7	7.7	1.99201	1.59975	1.8641	1.08113	1.47617	0.896311	Q9Y2W1
	1.14191	0.0578371	THY1	Thy-1 membrane glycoprotein	4	4	26.3	-0.423933	-0.497201	-0.4466	-0.533556	-0.504735	-0.502955	E9PIM6;E9PNQ8;P04216;J3QRJ3
	0.343306	0.208319	TIMM44	Mitochondrial import inner membrane translocase subunit TIM44	4	4	11.7	1.15037	1.35676	0.937872	0.531269	1.00231	1.28647	O43615;M0QXU7
	0.920479	0.649021	TIMP1	Metalloproteinase inhibitor 1	2	2	14.7	1.6457	1.94546	NaN	1.34392	0.949199	NaN	Q5H9A7;P01033;Q5H9B4;Q5H9B5
	0.359486	0.0938679	TKT	Transketolase	16	16	40.6	0.683202	0.670206	0.932137	0.779974	0.546166	0.677801	P29401;A0A0B4J1R6;E9PFF2
	1.72807	0.220233	TLN1	Talin-1	42	42	25	-1.06016	-1.09151	-1.18807	-1.36327	-1.24903	-1.38813	Q9Y490
	0.0969214	-0.127762	TM7SF3	Transmembrane 7 superfamily member 3	2	2	4.4	3.10408	3.63935	2.74709	3.79992	2.51513	3.55876	Q9NS93;F5H587;F5GXE1;F5H7C5;H0YFW7
+	4.44733	1.64204	TM9SF2	Transmembrane 9 superfamily member 2	13	13	24.6	4.12309	4.04509	4.21381	2.59065	2.49922	2.366	Q99805
+	3.78199	2.03503	TM9SF3	Transmembrane 9 superfamily member 3	10	10	19.2	4.05641	3.64108	4.03879	1.89798	1.97082	1.76239	Q9HD45;Q5TB53
	0.607539	-0.60967	TM9SF4	Transmembrane 9 superfamily member 4	6	6	11	2.07399	1.40392	NaN	NaN	2.52055	2.17671	A0A0C4DFM1;Q92544
+	2.46603	0.703667	TMCO1	Transmembrane and coiled-coil domain-containing protein 1	2	2	22.1	1.26303	1.04865	1.41072	0.606537	0.460585	0.544288	J3QQY2;J9JIE6;Q9UM00;J3KS45
+	3.59278	1.5474	TMED1	Transmembrane emp24 domain-containing protein 1	3	3	17.2	2.78226	2.68039	2.95136	1.11183	1.44536	1.21462	Q13445
	0.0935191	0.157993	TMED10	Transmembrane emp24 domain-containing protein 10	5	5	32	2.87609	1.16993	2.93248	2.43899	1.85228	2.21325	P49755;G3V2K7
	0.34109	-0.437274	TMED4	Transmembrane emp24 domain-containing protein 4	6	5	26	1.1501	2.40097	0.666848	1.80933	2.06488	1.65553	Q7Z7H5;F8W7F7
+	2.97289	1.06643	TMED7-TICAM2;TMED7	Transmembrane emp24 domain-containing protein 7	4	4	28.2	2.46629	2.05801	2.33322	1.25175	1.14489	1.26159	A0A0A6YYA0;Q9Y3B3
+	2.5189	1.7767	TMED9	Transmembrane emp24 domain-containing protein 9	4	3	25.5	2.84557	2.90706	3.59359	1.13455	1.60246	1.27912	Q9BVK6
	0.62705	0.549716	TMEM106B	Transmembrane protein 106B	5	5	22.3	2.41413	1.62054	1.87912	1.90816	0.823668	1.53282	Q9NUM4;C9JZ87
	1.16517	0.27746	TMEM132A	Transmembrane protein 132A	18	18	24.9	0.169925	0.290189	0.0581086	-0.209345	-0.178633	0.0738202	Q24JP5
+	2.9004	1.3106	TMEM165	Transmembrane protein 165	5	5	22.8	3.90891	3.51046	3.75521	2.414	2.60931	2.21946	Q9HC07;V9GY93
+	1.57308	0.846569	TMEM167A	Protein kish-A	2	2	25	1.3297	0.637935	0.691534	-0.176446	0.167743	0.128161	Q8TBQ9
	0.330999	0.500917	TMEM179B	Transmembrane protein 179B	3	3	15.5	1.84619	3.40531	2.40733	1.20858	2.38175	2.56574	Q7Z7N9
	0.276337	0.0463382	TMEM2	Transmembrane protein 2	20	20	16.6	-0.362918	-0.302778	-0.298265	-0.410256	-0.241748	-0.450972	Q9UHN6
+	1.77126	-1.30582	TMEM206	Transmembrane protein 206	3	3	11.4	0.0116388	-0.112631	-0.187625	1.1275	1.81106	0.690283	Q9H813
	0.989659	-0.185782	TMEM237	Transmembrane protein 237	2	2	7.8	0.116498	-0.117647	-0.0755808	0.116365	0.260989	0.103263	A0A087WWU1;Q96Q45
+	1.55378	0.92417	TMEM245	Transmembrane protein 245	4	4	6.7	3.00135	2.7316	2.47765	2.06243	2.01906	1.35659	Q9H330;H7C0G1
	1.75432	0.397322	TMEM248	Transmembrane protein 248	4	4	15	0.833497	0.944559	0.892818	0.485427	0.329181	0.664301	Q9NWD8;C9J3C8;C9JKP5;U3KQ21;F8WE75
	1.49698	0.243061	TMEM30A	Cell cycle control protein 50A	8	8	25.8	-0.186738	-0.183671	-0.11879	-0.531114	-0.282369	-0.404897	Q9NV96
+	4.0043	1.04649	TMEM33	Transmembrane protein 33	4	4	18	1.61542	1.49349	1.45349	0.383055	0.506907	0.532965	D6RAA6;P57088;H0Y8N0
+	4.35608	1.37873	TMEM43	Transmembrane protein 43	8	8	25.2	1.95557	2.13274	2.06767	0.609471	0.772308	0.638027	Q9BTV4
+	2.08309	1.34406	TMEM59	Transmembrane protein 59	2	2	9.4	1.78178	1.57507	1.35428	0.0326651	NaN	0.41997	Q5T6Z8;Q9BXS4
	1.19394	0.307698	TMEM67	Meckelin	2	2	4.8	-1.13565	-0.993206	-0.966771	-1.48136	-1.12482	-1.41254	C9JRQ8;A0A0C4DFP8;Q5HYA8;C9JHI2;H0YB69
+	3.37279	1.38428	TMEM87A	Transmembrane protein 87A	9	9	17.5	2.21129	2.33239	2.59027	0.962142	1.1167	0.902267	Q8NBN3
	1.97268	0.604397	TMPO	Lamina-associated polypeptide 2, isoforms beta/gamma;Thymopoietin;Thymopentin;Lamina-associated polypeptide 2, isoform alpha;Thymopoietin;Thymopentin	4	4	15.5	1.36396	1.50579	1.78643	1.0018	0.992623	0.848558	G5E972;P42167;P42166;H0YJH7
+	1.56033	1.2231	TMTC3	Transmembrane and TPR repeat-containing protein 3	4	4	5.2	2.38789	2.35234	1.42153	0.802483	1.14431	0.545672	Q6ZXV5
+	3.13713	1.55598	TMX1	Thioredoxin-related transmembrane protein 1	9	9	27.5	2.65974	2.50032	3.03587	1.25574	1.1884	1.08386	Q9H3N1
	0.287519	0.341194	TMX2;TMX2-CTNND1	Thioredoxin-related transmembrane protein 2	2	2	8.4	2.31351	2.614	3.39821	NaN	2.7073	2.16079	Q9Y320;E9PSF0;E9PRL5;H3BSU7;E9PLR1;G3V155
+	4.14569	1.75964	TMX3	Protein disulfide-isomerase TMX3	7	7	15.9	2.01778	2.01935	2.25311	0.412836	0.398241	0.200253	Q96JJ7
+	3.52182	0.892326	TNC	Tenascin	20	20	12.3	0.385486	0.44074	0.553361	-0.346628	-0.408493	-0.542269	P24821;J3QSU6;E9PC84;F5H7V9
	0.755467	0.0819256	TNFRSF10A	Tumor necrosis factor receptor superfamily member 10A	5	5	23.9	0.271426	0.237931	0.343465	0.124857	0.247563	0.234624	F8U8C0;O00220
	0.100328	-0.239113	TOMM40	Mitochondrial import receptor subunit TOM40 homolog	2	2	7.2	1.20107	0.707083	NaN	0.0680516	2.2565	1.25502	O96008;K7EJ57
+	5.34746	1.89978	TOR1A	Torsin-1A	7	7	25	2.27364	2.22762	2.24881	0.328951	0.268554	0.453228	O14656
+	2.66277	1.67998	TOR1AIP1	Torsin-1A-interacting protein 1	5	5	17.1	2.80159	2.66507	2.2603	1.0263	1.11317	0.547548	A0A0A0MSK5;J3KN66;Q5JTV8
+	2.45246	1.88499	TOR1AIP2	Torsin-1A-interacting protein 2	5	5	16.2	2.1231	1.96469	2.32432	0.493135	NaN	0.0116388	Q8NFQ8
+	2.12314	1.30347	TOR1B	Torsin-1B	3	3	10.7	2.03903	1.92227	2.23214	NaN	0.981999	0.540027	O14657
	1.36606	0.200214	TPBG	Trophoblast glycoprotein	8	8	23.3	0.715366	0.738552	0.753776	0.432104	0.66257	0.512379	Q13641
	0.501587	0.960956	TPCN1	Two pore calcium channel protein 1	4	4	6.7	-0.685176	0.939904	0.144568	-0.793932	-2.04567	0.356031	B7Z3R2;Q9ULQ1;H0YIK4
	0.759714	0.444699	TPM3;DKFZp686J1372	Tropomyosin alpha-3 chain	6	4	20.7	0.861003	1.32884	1.65531	0.994363	0.956949	0.559736	A0A087WWU8;Q5HYB6;D6R904;Q5VU61;D6RFM2;J3KN67;P06753
+	1.8661	1.26057	TPP1	Tripeptidyl-peptidase 1	4	4	10.3	2.31147	NaN	2.24778	0.717649	0.981414	1.35811	O14773
+	2.96556	1.17562	TRAM1	Translocating chain-associated membrane protein 1	3	3	11.1	1.87488	2.10682	2.30407	1.00187	0.962586	0.794437	G3XAN4;Q15629
	1.18553	0.748121	TRAP1	Heat shock protein 75 kDa, mitochondrial	16	16	32.2	3.24729	2.57333	3.07774	1.90339	2.63394	2.11666	Q12931;I3L0K7
	1.35645	0.636034	TSPAN14	Tetraspanin-14;Tetraspanin	3	3	14.1	0.45386	-0.0291316	0.266277	-0.331282	-0.480116	NaN	Q8NG11;H7BXY6;A6NEP9
+	2.70862	1.50572	TSPAN3	Tetraspanin-3	2	2	35.6	4.62755	5.17225	5.10119	3.2846	3.68941	3.4098	H0YMH8;H0YKJ9;O60637
	0.141356	0.0480863	TSPAN4	Tetraspanin;Tetraspanin-4	2	2	36.4	0.812621	0.887837	0.959844	0.610039	1.00791	0.898092	E9PN41;A8MVV6;J3KQ42;O14817;E9PSH3;E9PPX8;J3KNL1
	1.02676	0.441795	TSPAN6	Tetraspanin-6	4	4	19.2	2.25535	2.037	1.83923	1.50579	1.91884	1.38156	O43657;A0A087WZU5;A0A087WYV6
	0.105375	-0.0708328	TTYH3	Protein tweety homolog 3	3	3	7.5	1.81377	1.47861	1.20902	1.869	1.55606	1.28883	Q9C0H2
	0.000794194	0.00103937	TUBA4A	Tubulin alpha-4A chain	14	3	46.2	-0.522945	-0.440107	-0.575637	0.335712	-0.933408	-0.94411	P68366
	1.7068	0.32078	TUBB;TUBB2B;TUBB2A	Tubulin beta chain;Tubulin beta-2B chain;Tubulin beta-2A chain	18	4	62	-0.00384268	0.0878701	-0.0602168	-0.244873	-0.23416	-0.459496	Q5JP53;P07437;Q5ST81;Q9BVA1;Q13885
	0.06481	-0.0129555	TUFM	Elongation factor Tu, mitochondrial	16	16	51.1	0.973207	0.879235	0.888617	1.05033	0.884168	0.84543	P49411
	3.76058	0.345254	TXN	Thioredoxin	3	3	22.9	-0.0333628	0.0143553	0.033793	-0.368253	-0.339747	-0.312975	P10599
+	3.17914	1.06087	TXNDC12	Thioredoxin domain-containing protein 12	3	3	22.7	2.05904	1.80941	2.14985	0.860764	1.0054	0.969528	O95881
+	1.32268	1.75621	TXNDC15	Thioredoxin domain-containing protein 15	7	7	29.7	3.3471	4.39039	2.24102	1.53869	1.64132	1.52987	H0Y997;Q96J42;H0Y928
+	2.92836	1.42546	TXNDC5	Thioredoxin domain-containing protein 5	19	19	47.5	3.42156	3.49825	3.86265	2.20705	2.33116	1.96787	Q8NBS9
	1.89718	-0.204294	TXNRD1	Thioredoxin reductase 1, cytoplasmic	13	13	46.1	-0.063379	-0.0156804	-0.00987288	0.259062	0.156397	0.108491	E9PIR7;F8W809;A0A087WSW9;A0A182DWI3;A0A087WSY9;Q16881;E2QRB9;E9PKD3
	2.07052	-0.47908	TYRO3	Receptor protein-tyrosine kinase;Tyrosine-protein kinase receptor TYRO3	3	3	4.6	-1.33588	-1.30052	-1.43655	-0.703971	-1.0077	-0.924043	H0YNK6;Q06418
	1.05429	0.626176	U2AF2	Splicing factor U2AF 65 kDa subunit	4	4	17.9	1.77476	1.86247	1.79747	1.06798	1.71444	0.773743	K7ENG2;P26368
	1.36849	0.191581	UBA1	Ubiquitin-like modifier-activating enzyme 1	13	13	17.9	0.83875	0.726483	0.743989	0.688762	0.524064	0.521654	P22314
	1.68411	0.270749	UBB;RPS27A;UBC;UBA52	Ubiquitin-60S ribosomal protein L40;Ubiquitin;60S ribosomal protein L40;Ubiquitin-40S ribosomal protein S27a;Ubiquitin;40S ribosomal protein S27a;Polyubiquitin-B;Ubiquitin;Polyubiquitin-C;Ubiquitin	6	6	52.7	0.748805	0.80554	0.890096	0.484705	0.664847	0.482642	J3QS39;J3QTR3;F5H6Q2;F5GYU3;F5H2Z3;F5H265;B4DV12;F5H388;F5H747;F5GXK7;J3QKN0;Q5PY61;Q96C32;P62987;P62979;P0CG47;P0CG48;M0R1V7;Q49A90;M0R1M6;M0R2S1;J3QSA3;F5GZ39
+	3.36082	1.6204	UGGT1	UDP-glucose:glycoprotein glucosyltransferase 1	35	33	28.7	2.38711	2.44026	2.77815	1.03703	0.967169	0.740107	Q9NYU2
+	2.08155	1.55344	UGGT2	UDP-glucose:glycoprotein glucosyltransferase 2	13	11	10.2	2.72581	1.94632	2.23573	0.350497	0.76901	1.12803	Q9NYU1
+	3.40666	1.4875	UGT8	2-hydroxyacylsphingosine 1-beta-galactosyltransferase	6	6	12.6	1.67906	1.71418	1.54156	0.219091	0.336283	-0.0830801	Q16880
	0.0810882	-0.0159372	ULBP2;RAET1L	NKG2D ligand 2;Retinoic acid early transcript 1L protein	6	2	24.4	0.416407	0.311619	0.281669	0.250598	0.362666	0.444243	Q9BZM5;Q5VY80
	0.682187	0.108567	ULBP3	NKG2D ligand 3	6	6	31.1	-0.174345	-0.172604	-0.207378	-0.337849	-0.153463	-0.388714	Q9BZM4
	1.82572	0.62203	UQCRC1	Cytochrome b-c1 complex subunit 1, mitochondrial	10	10	32.3	1.81824	1.92224	2.0552	1.57105	1.24263	1.1159	P31930
	1.6864	0.203283	UQCRC2	Cytochrome b-c1 complex subunit 2, mitochondrial	3	3	27.3	1.12611	1.14978	1.18789	0.928048	0.875701	1.05019	H3BP04;H3BSJ9;H3BRG4;P22695
	0.614535	-0.1753	USP5	Ubiquitin carboxyl-terminal hydrolase 5	3	3	5.1	0.154324	0.0791562	0.390448	0.550211	0.343692	0.255924	P45974
+	3.64048	0.718286	VAPA	Vesicle-associated membrane protein-associated protein A	4	3	16.1	2.04632	1.87019	1.97258	1.2364	1.29231	1.20552	Q9P0L0
	0.88358	0.756386	VAPB	Vesicle-associated membrane protein-associated protein B/C	4	3	22.6	1.29408	2.61341	2.25701	1.31973	1.39254	1.18307	O95292;E5RK64
	0.177349	0.0797878	VARS	Valine--tRNA ligase	4	4	4.1	0.340391	0.492725	0.286053	0.400319	0.499476	-0.0199893	P26640;A0A140T936;A2ABF4;A0A0G2JJT9;A0A140T954
	1.92124	-0.389083	VASN	Vasorin	10	10	24.7	-0.989134	-0.992833	-0.95316	-0.600293	-0.73622	-0.431365	Q6EMK4
	0.0752494	0.0326817	VCL	Vinculin	14	14	16.6	0.144699	0.0745054	0.338567	0.411209	-0.0112535	0.0597706	P18206
	0.381023	0.113557	VCP	Transitional endoplasmic reticulum ATPase	19	19	31	1.05672	0.901108	1.02304	1.10956	0.794686	0.735955	P55072
+	1.54416	1.15297	VDAC1	Voltage-dependent anion-selective channel protein 1	7	7	36	2.89522	2.27962	3.45325	1.84121	1.67929	1.6487	P21796;C9JI87
+	3.4612	1.0675	VDAC2	Voltage-dependent anion-selective channel protein 2	10	10	51.8	2.57838	2.72565	2.65858	1.46931	1.74958	1.54122	A0A0A0MR02;P45880;Q5JSD2;Q5JSD1
	0.85533	0.405158	VDAC3	Voltage-dependent anion-selective channel protein 3	7	7	34.6	1.72443	1.74498	1.96392	1.08243	1.78969	1.34574	Q9Y277;E5RJN6;E5RHZ6;E5RHE1;E5RFP6
+	3.41603	1.9587	VIM	Vimentin	8	8	19.7	1.93712	2.37041	2.47472	0.423739	0.194591	0.287827	P08670;B0YJC4;A0A1B0GTT5
	0.152878	-0.133673	VLDLR	Very low-density lipoprotein receptor	4	4	6.3	-1.14376	-1.85836	-1.71459	-1.23817	NaN	-1.63895	P98155
	0.735355	-0.346445	VPS35	Vacuolar protein sorting-associated protein 35	4	4	5.7	0.6277	0.472488	0.488824	1.25785	0.838024	0.532467	Q96QK1
	1.07097	0.427254	WLS	Protein wntless homolog	4	4	17.1	2.45231	2.41449	2.63566	2.41004	1.82424	1.98641	E9PM62;Q5T9L3;E9PKJ0;E9PJW4;H0YCG9;E9PQK1
+	4.42325	1.20456	WNT5A	Protein Wnt-5a	11	11	38.7	0.442758	0.448584	0.47176	-0.828537	-0.632472	-0.789561	P41221
	0.904696	0.230593	XRCC5	X-ray repair cross-complementing protein 5	12	12	22.8	0.734916	0.916171	0.810402	0.650213	0.736994	0.382501	P13010
	1.21299	0.263682	XRCC6	X-ray repair cross-complementing protein 6	13	13	27.9	1.10541	1.02524	0.906275	0.91173	0.703278	0.630871	P12956;B1AHC9
+	0.987304	1.70762	YAJQ	YajQ [Escherichia coli O157:H7]	6	6	49.7	-4.88453	-2.85925	-4.37085	-5.46136	-4.99171	-6.78441	A0A0F6F1X1
	0.229103	0.0877103	YARS	Tyrosine--tRNA ligase;Tyrosine--tRNA ligase, cytoplasmic;Tyrosine--tRNA ligase, cytoplasmic, N-terminally processed	5	5	13.1	-0.391399	-0.671968	-0.472089	-0.355793	-0.766775	-0.676019	A0A0C4DGZ5;P54577
	0.283006	-0.61169	YFID	Autonomous glycl radical cofactor [Escherichia coli O157:H7]	2	2	18.1	-1.70501	-1.48479	-1.14615	0.242816	-2.52392	-0.219774	A0A0F6FAU9
	1.49329	0.755192	YIPF2	Protein YIPF;Protein YIPF2	3	3	22.6	2.90068	2.22537	2.38294	1.76086	1.94005	1.54251	K7EIP7;K7ERW0;Q9BWQ6;K7ENZ5
	0.591562	0.656457	YIPF3	Protein YIPF3;Protein YIPF3, 36 kDa form III	3	3	7.6	3.15517	2.85601	4.15145	3.2621	2.20858	2.72257	E7EQR8;Q9GZM5;D6RFI3
	0.91567	-0.792187	YJGF	Endoribonuclease L-PSP [Escherichia coli O157:H7]	2	2	15.6	-3.33429	-2.58502	-2.82818	-1.80788	NaN	-2.4394	A0A0F6FG55
	0.320736	0.0872907	YWHAB	14-3-3 protein beta/alpha;14-3-3 protein beta/alpha, N-terminally processed	6	4	30.1	-0.317948	-0.254066	-0.230634	-0.13787	-0.467035	-0.459616	P31946
	1.71439	0.263467	YWHAE	14-3-3 protein epsilon	7	5	33.3	-0.159541	-0.17749	-0.261604	-0.339747	-0.512472	-0.536817	P62258
	0.23698	0.112744	YWHAG	14-3-3 protein gamma;14-3-3 protein gamma, N-terminally processed	5	3	24.7	-0.336992	-0.332117	-0.280317	-0.0934942	-0.737086	-0.457078	P61981
	0.632449	0.405817	YWHAH	14-3-3 protein eta	5	3	22	-0.400796	NaN	0.00417776	-0.475034	NaN	-0.733219	Q04917;A2IDB2
	3.76851	0.291517	YWHAQ	14-3-3 protein theta	6	4	29.4	0.163112	0.191815	0.213254	-0.118273	-0.117599	-0.0704968	P27348;E9PG15
	1.67614	0.300992	YWHAZ	14-3-3 protein zeta/delta	9	7	46.5	-0.538157	-0.407976	-0.578349	-0.684967	-0.84892	-0.893571	P63104;E7EX29;B0AZS6;E7ESK7
	1.05618	0.653911	ZFPL1	Zinc finger protein-like 1	3	3	10.3	1.99179	2.52942	1.93274	1.62232	1.80116	1.06874	O95159
+	2.95152	0.818623	ZMPSTE24	CAAX prenyl protease 1 homolog	6	6	17.5	2.08712	2.13366	2.13836	1.17504	1.49072	1.2375	O75844

## Sheet: Reduced on CS
Proteins found to be less adundant on the Cell Surface during EHEC O157:H7 infection
Average Log2 fold change 0 to -5
ID > 2 Unique peptides
Quantification => 2 valid values across 3 x biological replicates
EHEC proteins
Significant change
									Uninfected			EHEC infected
Significant change	-Log10 pvalue	Difference between uninfected and infected mean L/H ratios	Gene names	Protein names	Peptides	Unique peptides	Sequence coverage [%]	Normalised L/H ratio uninfected sample 1	Normalised L/H ratio uninfected sample 2	Normalised L/H ratio uninfected sample 3	Normalised L/H ratio EHEC infected sample 1	Normalised L/H ratio EHEC infected sample 2	Normalised L/H ratio EHEC infected sample 3	Majority protein IDs (accession no.)
+	3.54844	-4.93292	CD55	Complement decay-accelerating factor	5	5	15.6	-0.288082	-0.304897	-0.250749	4.99896	5.12743	3.82863	H3BLV0;B1AP13;H7BY55;P08174;B1AP15
+	3.73867	-3.79963	MEGF9	Multiple epidermal growth factor-like domains protein 9	5	5	9.8	-0.0109628	-0.0313268	0.0703893	3.38902	4.34788	3.69008	Q9H1U4
+	4.26303	-3.2875	LRRC15	Leucine-rich repeat-containing protein 15	10	10	22.5	-0.96148	-0.987045	-1.03029	2.17069	2.41843	NaN	Q8TF66
+	5.16292	-3.21544	MCAM	Cell surface glycoprotein MUC18	28	28	44.6	-0.333243	-0.233362	-0.223694	2.84165	3.15036	2.864	P43121
+	3.64137	-2.34278	EPHA2	Ephrin type-A receptor 2	27	25	32.2	-0.757013	-0.821687	-0.678049	1.71312	1.23383	1.82465	P29317
+	2.12823	-2.31999	PLXDC2	Plexin domain-containing protein 2	10	10	21.2	-0.417521	-0.31678	-0.542017	2.80116	1.56125	1.32123	Q6UX71
+	4.90199	-1.72573	EFNB2	Ephrin-B2	7	6	30.9	-1.03003	-0.92273	-1.0255	0.633292	0.825704	0.739935	P52799
+	0.974476	-1.6524	ST3GAL4	CMP-N-acetylneuraminate-beta-galactosamide-alpha-2,3-sialyltransferase 4	5	5	15.6	NaN	-0.296137	0.810731	1.71774	NaN	2.10165	Q11206;E9PQZ2;E9PPJ6
	0.33675	-1.53377	TENM2	Teneurin-2;Ten-2, soluble form;Ten-2 intracellular domain	5	5	2.5	-1.34326	-1.91899	-1.35317	-2.44961	3.67095	-1.23545	F8VNQ3;G3V106;Q9NT68
+	2.44209	-1.45472	CADM1	Cell adhesion molecule 1	5	5	22.8	-0.222599	-0.159847	-0.261448	1.46347	0.768502	1.48831	A0A087X1W8;A0A0A0MTJ8;X5DQS5;Q9BY67;A0A087X0T8
+	1.77126	-1.30582	TMEM206	Transmembrane protein 206	3	3	11.4	0.0116388	-0.112631	-0.187625	1.1275	1.81106	0.690283	Q9H813
+	0.744231	-1.20775	RARS	Arginine--tRNA ligase, cytoplasmic	3	3	5	-1.5649	-0.989564	-3.09468	-0.358546	-0.197236	-1.47013	P54136
+	2.84743	-1.19422	MMP14	Matrix metalloproteinase-14	5	5	8.6	-0.633927	-0.458049	-0.532115	0.544683	NaN	0.76103	P50281
+	1.21169	-1.1747	ITGA7	Integrin alpha-7;Integrin alpha-7 heavy chain;Integrin alpha-7 light chain;Integrin alpha-7 70 kDa form	7	7	10.2	1.49242	0.647913	0.684011	2.35682	1.40321	2.5884	J3KNV4;Q13683
+	3.28262	-1.145	CSF1	Macrophage colony-stimulating factor 1;Processed macrophage colony-stimulating factor 1	5	5	12.5	-0.160798	-0.267166	0.0835198	0.971148	1.00583	1.11357	P09603;E9PJA2;E9PKP4
+	2.4093	-1.1231	LRP8	Low-density lipoprotein receptor-related protein 8	11	10	15.7	1.32274	1.49631	1.36983	2.4317	2.26075	2.86572	Q14114;E9PP15
	0.535418	-1.1185	ALPP;ALPPL2	Alkaline phosphatase, placental type;Alkaline phosphatase, placental-like	7	7	16.4	2.13073	1.67527	-0.0290286	1.32337	2.2593	3.54979	P05187;P10696
+	1.94784	-1.01951	PPAP2C	Lipid phosphate phosphohydrolase 2	4	4	18.1	0.447315	0.824646	0.750006	1.38184	2.06129	1.63738	O43688;K7EMK9;A0A0J9YXA3
+	3.58881	-0.982988	STOM	Erythrocyte band 7 integral membrane protein	13	13	57.3	0.74373	0.70115	0.757962	1.56023	1.78856	1.80302	P27105
	0.255506	-0.855087	LRP	Leucine-responsive regulatory protein [Escherichia coli O157:H7]	6	6	36	-1.70482	-5.39562	-3.70608	-1.99057	-4.33503	-1.91566	A0A0F6F3E9
+	1.40992	-0.854881	SLC12A4;SLC12A6	Solute carrier family 12 member 4;Solute carrier family 12 member 6	10	8	9.7	1.18587	1.01749	0.754203	2.29346	1.81007	1.41868	Q9UP95;I3L4N6;B3KXX3;Q9UHW9
+	4.42697	-0.850412	SLC16A3	Monocarboxylate transporter 4	12	12	23.2	0.550999	0.540424	0.498966	1.32043	1.36592	1.45528	O15427;J3QQV2;J3QSC3;J3QQS9;J3KTI8
+	4.22355	-0.831899	TFRC	Transferrin receptor protein 1;Transferrin receptor protein 1, serum form	35	35	48	0.477159	0.455755	0.451119	1.30282	1.36821	1.2087	P02786;G3V0E5
	0.91567	-0.792187	YJGF	Endoribonuclease L-PSP [Escherichia coli O157:H7]	2	2	15.6	-3.33429	-2.58502	-2.82818	-1.80788	NaN	-2.4394	A0A0F6FG55
+	3.56052	-0.779512	CD99L2	CD99 antigen-like protein 2	3	3	27.7	0.14496	0.292428	0.0900404	1.00029	0.945383	0.920293	A0A0U1RQT8;Q8TCZ2
+	3.01156	-0.759455	MUC1	Mucin-1;Mucin-1 subunit alpha;Mucin-1 subunit beta	4	4	5.8	1.37657	1.27035	1.27757	1.90705	2.13537	2.16044	A0A087WWM1;A0A087WVJ0;A0A0A0MSH4;A0A0C4DGW3;A0A087X2A4;P15941;A0A087X061;A0A087WZZ6;Q7Z536;B1AVQ7;A0A0A0MRB3
	1.38759	-0.747196	RPS19	40S ribosomal protein S19	3	3	22.8	-1.78817	-1.98736	-2.0282	NaN	-1.44812	-0.926646	P39019;M0R2L9;M0QXK4;M0QYF7;M0R140
+	2.4136	-0.74109	SLC9A6	Sodium/hydrogen exchanger 6	2	2	11.8	1.31551	1.13251	1.00259	2.0545	1.77934	1.84004	A0A1B0GW29;A0A0D9SGH0;A0A1B0GV11;Q92581
	0.288567	-0.736575	IGSF10	Immunoglobulin superfamily member 10	4	4	1.8	0.143002	2.51089	2.58737	3.63355	2.42621	1.39122	Q6WRI0
	0.483842	-0.730193	RPS14	40S ribosomal protein S14	2	2	22.5	-0.202439	0.0673634	0.0792928	-0.580871	1.24038	1.47529	P62263;H0YB22;E5RH77
	1.32446	-0.720092	ASNS	Asparagine synthetase [glutamine-hydrolyzing]	3	3	5.3	-2.94442	-2.41558	-2.96748	-2.34161	-2.10135	-1.72423	P08243
	0.799755	-0.654782	SUCLA2	Succinyl-CoA ligase [ADP-forming] subunit beta, mitochondrial	4	4	8.2	1.29584	0.951215	1.72356	1.83903	1.53296	2.56296	Q9P2R7;Q5T9Q8;Q5T9Q5
	1.61852	-0.654512	NQO1	NAD(P)H dehydrogenase [quinone] 1	3	3	15.3	-0.0288667	-0.591266	-0.0578872	0.402067	0.398022	0.485427	B4DLR8;H3BRK3;P15559;H3BNV2
	1.87519	-0.647411	SLC31A1	High affinity copper uptake protein 1	3	3	16.3	0.0017302	-0.359546	-0.0685741	0.390778	0.716245	0.40882	O15431
	0.411445	-0.64189	GNA11	Guanine nucleotide-binding protein subunit alpha-11	3	3	9.5	2.0297	0.518434	1.86584	2.31904	1.90739	NaN	P29992;K7EL62
	0.652872	-0.628978	FUS	RNA-binding protein FUS	3	3	7.8	1.59225	1.29372	1.71717	1.65842	NaN	2.6683	H3BPE7;P35637
	0.283006	-0.61169	YFID	Autonomous glycl radical cofactor [Escherichia coli O157:H7]	2	2	18.1	-1.70501	-1.48479	-1.14615	0.242816	-2.52392	-0.219774	A0A0F6FAU9
	0.607539	-0.60967	TM9SF4	Transmembrane 9 superfamily member 4	6	6	11	2.07399	1.40392	NaN	NaN	2.52055	2.17671	A0A0C4DFM1;Q92544
	2.54981	-0.578067	GLIPR1	Glioma pathogenesis-related protein 1	6	6	32	-0.149665	-0.147122	0.0540844	0.461319	0.608809	0.421371	P48060
	2.96013	-0.551897	MRC2	C-type mannose receptor 2	22	22	20.8	0.222805	0.139076	0.0702519	0.664574	0.791356	0.631896	Q9UBG0
	0.569278	-0.54287	FDFT1	Squalene synthase	8	8	23	2.41026	1.58121	1.36961	1.93418	2.87316	2.18234	P37268;E9PNM1;A0A1W2PQ47
	2.02412	-0.532355	PFN1	Profilin-1	5	5	45.7	-0.240657	-0.304826	-0.230736	0.4959	0.149389	0.175557	P07737;K7EJ44
	1.23065	-0.531039	RHOA;RHOC	Transforming protein RhoA;Rho-related GTP-binding protein RhoC	5	5	35.8	0.631058	0.502229	0.761711	1.46744	0.818605	1.20207	P61586;C9JNR4;C9JX21;Q5JR08;P08134
	1.62614	-0.528524	CKB	Creatine kinase B-type	2	2	7.3	0.42503	0.566377	0.29537	NaN	1.05374	0.861161	P12277;G3V461;H0YJG0;G3V4N7
	3.2004	-0.521272	STEAP3	Metalloreductase STEAP3	8	8	21.5	0.296311	0.189666	0.270589	0.859333	0.735262	0.725785	Q658P3;B8ZZX6
	0.789476	-0.512377	SLC9A3R1	Na(+)/H(+) exchange regulatory cofactor NHE-RF1	4	4	19.8	0.959399	0.936742	1.01049	1.39939	1.00956	2.03481	O14745;J3QRP6
	1.73334	-0.512205	RAB35	Ras-related protein Rab-35	2	2	11.4	0.572793	0.666666	0.837136	1.07615	1.1165	1.42056	Q15286;F5H157
	0.282566	-0.507816	GLT8D1	Glycosyltransferase 8 domain-containing protein 1	8	8	25.6	1.99494	1.34022	3.20347	3.09987	1.73851	3.2237	Q68CQ7;C9J880
	1.7273	-0.480313	PDHA1	Pyruvate dehydrogenase E1 component subunit alpha, somatic form, mitochondrial	7	7	19	1.92828	1.86639	1.72325	2.53685	2.24126	2.18075	P08559
	2.07052	-0.47908	TYRO3	Receptor protein-tyrosine kinase;Tyrosine-protein kinase receptor TYRO3	3	3	4.6	-1.33588	-1.30052	-1.43655	-0.703971	-1.0077	-0.924043	H0YNK6;Q06418
	1.23683	-0.471986	ALDH1B1	Aldehyde dehydrogenase X, mitochondrial	13	12	32.7	1.89507	1.59522	1.89821	2.46644	2.36025	1.97776	P30837
	0.587719	-0.444201	SUB1	Activated RNA polymerase II transcriptional coactivator p15	3	3	26	0.160275	0.472384	0.835035	0.387583	1.14254	1.27017	P53999
	2.63744	-0.440077	PVRL3	Nectin-3	6	6	18	-0.683206	-0.538576	-0.475816	-0.151122	-0.0934942	-0.132752	Q9NQS3
	1.82444	-0.437286	CACHD1	VWFA and cache domain-containing protein 1	13	13	11.3	-0.197484	-0.0806523	0.0750534	0.430499	0.225892	0.452385	A0A0A0MQY7;Q5VU97
	0.34109	-0.437274	TMED4	Transmembrane emp24 domain-containing protein 4	6	5	26	1.1501	2.40097	0.666848	1.80933	2.06488	1.65553	Q7Z7H5;F8W7F7
	0.317851	-0.410927	HLA-C	HLA class I histocompatibility antigen, Cw-7 alpha chain	9	2	36.7	0.394734	-0.973016	0.740971	0.360533	0.624054	0.410884	A0A140T921;A0A140T9U8;O19617;A2AEA2;A0A140T9H5;P10321;A0A1W2PRU9
	2.77915	-0.400445	ECE1	Endothelin-converting enzyme 1	23	23	40.9	0.101381	0.111432	0.0363275	0.434134	0.578794	0.437547	P42892;B4DKB2
	2.11286	-0.392724	NPR3	Atrial natriuretic peptide receptor 3	16	16	43.6	-1.52002	-1.55478	-1.57772	-1.30226	-1.13492	-1.03718	P17342
	2.68961	-0.39201	SLITRK5	SLIT and NTRK-like protein 5	5	5	5.6	-0.233736	-0.140969	-0.194146	0.225275	NaN	0.179511	O94991
	2.21591	-0.390604	GPC1	Glypican-1;Secreted glypican-1	14	14	33.7	0.529471	0.49293	0.517427	0.906275	0.776441	1.02892	P35052;H7C410;H7C024
	1.92124	-0.389083	VASN	Vasorin	10	10	24.7	-0.989134	-0.992833	-0.95316	-0.600293	-0.73622	-0.431365	Q6EMK4
	0.613409	-0.381815	ACTR3	Actin-related protein 3	4	4	13.6	-0.328254	-0.249788	-0.245557	0.511569	0.235972	-0.425695	P61158;B4DXW1
	0.686742	-0.369626	LRP6	Low-density lipoprotein receptor-related protein 6	3	3	2	-0.252759	-0.398075	-1.04332	-0.238936	-0.135808	-0.21053	F5H7J9;O75581;H0YGW5
	1.63736	-0.36869	GNAS	Guanine nucleotide-binding protein G(s) subunit alpha isoforms short;Guanine nucleotide-binding protein G(s) subunit alpha isoforms XLas	4	3	11.7	0.594071	0.428357	0.596935	0.940054	0.745538	1.03984	P63092;Q5JWF2
	1.64956	-0.355989	GAS1	Growth arrest-specific protein 1	5	5	25.8	-0.394373	-0.254375	-0.522012	0.0699771	-0.141016	-0.0317544	P54826
	1.18479	-0.350315	CLPX	ATP-dependent Clp protease ATP-binding subunit clpX-like, mitochondrial	6	6	11.4	1.569	1.59803	NaN	2.02694	1.84072	NaN	O76031
	3.97651	-0.349193	CDH2	Cadherin-2	23	23	34.9	-0.748505	-0.769723	-0.771692	-0.457158	-0.391493	-0.39369	P19022
	1.42652	-0.346593	GAPDH	Glyceraldehyde-3-phosphate dehydrogenase	14	13	61.5	1.05506	0.932364	1.0364	1.46053	1.14169	1.46137	P04406;E7EUT5
	0.735355	-0.346445	VPS35	Vacuolar protein sorting-associated protein 35	4	4	5.7	0.6277	0.472488	0.488824	1.25785	0.838024	0.532467	Q96QK1
	0.829533	-0.344173	CD63	Tetraspanin;CD63 antigen	2	2	9	1.96196	2.25069	2.34361	2.77119	2.24263	2.57495	F8VNT9;F8VV56;F8W022;F8VWK8;P08962
	1.25585	-0.329346	IARS2	Isoleucine--tRNA ligase, mitochondrial	7	7	7.5	0.756767	1.08875	0.912726	1.4031	1.17025	1.17294	Q9NSE4
	0.667782	-0.324917	SCARA3	Scavenger receptor class A member 3	3	3	5.6	2.47643	2.07094	2.53244	2.80263	2.56708	NaN	Q6AZY7
	0.2604	-0.324376	IGHG1;IGHG3	Ig gamma-1 chain C region;Ig gamma-3 chain C region	2	2	6.8	-3.24223	NaN	-2.15136	-2.32243	-2.05313	-2.74169	A0A0A0MS07;A0A0A0MS08;P01857;A0A286YES1;P01860
	0.617503	-0.313429	FDPS	Farnesyl pyrophosphate synthase	5	5	12.6	0.477159	0.42975	0.683562	1.25894	0.727529	0.544288	P14324;A0A087X1D8;A0A087WVN4
	1.07521	-0.311873	PRDX5	Peroxiredoxin-5, mitochondrial	3	3	18.2	1.83835	1.47436	1.59713	2.10722	1.91991	1.81832	P30044
	0.476651	-0.29956	PDHB	Pyruvate dehydrogenase E1 component subunit beta, mitochondrial	7	7	23.7	1.77846	1.75322	1.98054	2.66127	1.91261	1.83702	P11177;F8WF02;C9J634
	0.511286	-0.298924	SQSTM1	Sequestosome-1	2	2	6.6	NaN	1.12022	1.52507	1.52206	1.42873	1.91391	Q13501;E7EMC7
	2.91839	-0.29145	FRAS1	Extracellular matrix protein FRAS1	14	14	5.2	-1.21324	-1.17095	-1.25822	-0.929995	-0.962013	-0.876042	Q86XX4
	0.47511	-0.290036	EEF1A2	Elongation factor 1-alpha 2	8	2	25.3	2.42956	NaN	2.17916	2.67963	2.24495	2.85862	Q05639
	2.97367	-0.286887	ANTXR1	Anthrax toxin receptor 1	13	12	21.8	0.151989	0.232047	0.17479	0.50457	0.489029	0.425889	Q9H6X2
	0.405272	-0.285966	HSD17B4	Peroxisomal multifunctional enzyme type 2;(3R)-hydroxyacyl-CoA dehydrogenase;Enoyl-CoA hydratase 2	8	8	14.7	1.6769	2.51541	2.46428	2.26802	2.69768	2.54878	P51659;E7EWE5;E7ER27;G5E9S2;E7ET17;E7EPL9
	0.533055	-0.284639	ACAD9	Acyl-CoA dehydrogenase family member 9, mitochondrial	3	3	5	1.88452	2.07864	1.79942	NaN	1.94156	2.46944	Q9H845;H0Y8Z9
	0.970552	-0.281328	ITGB8	Integrin beta-8	9	9	14.8	-0.0416547	-0.0485465	-0.00560854	0.0321008	0.497229	0.218843	P26012
	1.00736	-0.27209	CDH6	Cadherin-6	5	5	7.2	-0.593724	-0.419604	-0.578413	-0.378663	-0.0308992	-0.365909	P55285;D6RF86
	0.90207	-0.269649	SLCO3A1	Solute carrier organic anion transporter family member 3A1	2	2	3.7	-0.564563	-0.248245	-0.473651	NaN	-0.212634	-0.105706	Q9UIG8
	0.413227	-0.269526	DSTN	Destrin	2	2	20.7	NaN	-0.4281	-0.71319	-0.452195	-0.526078	0.0749164	F6RFD5;P60981
	0.150737	-0.264655	KHDRBS1	KH domain-containing, RNA-binding, signal transduction-associated protein 1	3	3	9.9	1.19232	-0.0323592	1.28179	0.159758	1.87539	1.20057	Q07666
	1.76607	-0.26155	CNNM3	Metal transporter CNNM3	14	14	25	0.175429	0.0478176	0.166458	0.474358	0.405448	0.294547	Q8NE01
	0.867196	-0.260714	GDI2	Rab GDP dissociation inhibitor beta	2	2	5.8	-0.191623	-0.153045	-0.22874	0.285343	-0.187773	0.111165	P50395
	1.06173	-0.259746	PLP2	Proteolipid protein 2	2	2	18.4	0.687598	0.734222	0.853197	0.837459	1.01956	1.19724	Q04941
	1.09945	-0.259385	EGFR	Epidermal growth factor receptor;Receptor protein-tyrosine kinase	34	33	43	-0.303614	-0.175289	-0.258235	-0.143453	0.211261	-0.0267928	P00533;E9PFD7;Q504U8
	1.11416	-0.258494	IL6ST	Interleukin-6 receptor subunit beta	11	11	19.1	0.118625	-0.0671527	-0.0121989	0.218595	0.454597	0.141564	P40189
	0.413905	-0.257475	ATP6V0A1	V-type proton ATPase 116 kDa subunit a isoform 1;V-type proton ATPase subunit a	5	5	6.3	1.039	0.953303	0.439357	1.28339	1.22497	0.695727	Q93050;B7Z641;B7Z2A9
	0.720621	-0.255657	EFNB1	Ephrin-B1	5	4	21.7	-0.388752	0.0775165	-0.0557262	0.212756	-0.03518	0.222434	P98172
	1.07389	-0.253722	DCBLD1	Discoidin, CUB and LCCL domain-containing protein 1	8	8	19.7	0.231678	0.298306	0.147567	0.594262	0.568616	0.275841	Q8N8Z6
	0.159846	-0.249795	IGF2	Insulin-like growth factor II;Insulin-like growth factor II;Insulin-like growth factor II Ala-25 Del;Preptin	2	2	13.9	-2.62602	-4.3659	-2.83043	-3.24086	-2.61237	-3.21974	P01344
	0.705536	-0.247826	SLC46A1	Proton-coupled folate transporter	3	3	8.5	-0.235229	0.0886844	-0.145127	-0.0319609	0.086512	0.397255	Q96NT5
	0.771139	-0.244791	AXL	Tyrosine-protein kinase receptor UFO;Receptor protein-tyrosine kinase	16	16	23.3	-2.4669	-2.65454	-2.8133	-2.5632	-2.43737	-2.19978	P30530;M0R0W6
	0.583449	-0.244536	HNRNPA1;HNRNPA1L2	Heterogeneous nuclear ribonucleoprotein A1-like 2;Heterogeneous nuclear ribonucleoprotein A1;Heterogeneous nuclear ribonucleoprotein A1, N-terminally processed	2	2	21.4	0.881743	0.469782	0.807685	0.894527	1.22928	0.76901	F8VTQ5;F8VZ49;F8W6I7;Q32P51;P09651;F8W646;H0YH80
	0.197067	-0.243298	AK3	GTP:AMP phosphotransferase AK3, mitochondrial	3	3	15.9	1.97262	2.31965	1.24111	1.8017	2.37382	NaN	Q9UIJ7
	0.666002	-0.241025	LPL	Lipoprotein lipase	6	6	17.5	0.358284	0.338681	0.623399	0.592828	0.948078	0.502534	P06858
	2.45175	-0.240635	ITGA5	Integrin alpha-5;Integrin alpha-5 heavy chain;Integrin alpha-5 light chain	25	25	37.6	-1.01438	-1.01226	-0.995678	-0.811422	-0.689846	-0.799144	P08648
	1.25933	-0.240313	PODXL	Podocalyxin	9	9	13.4	0.382833	0.20989	0.142348	0.398898	0.584	0.473112	O00592
	0.100328	-0.239113	TOMM40	Mitochondrial import receptor subunit TOM40 homolog	2	2	7.2	1.20107	0.707083	NaN	0.0680516	2.2565	1.25502	O96008;K7EJ57
	1.05502	-0.236367	PGK1	Phosphoglycerate kinase 1	13	13	43.2	0.556601	0.520648	0.579952	0.991681	0.648926	0.725697	P00558
	1.26152	-0.235024	IDH3A	Isocitrate dehydrogenase [NAD] subunit alpha, mitochondrial	8	8	26	1.67825	1.58501	1.71581	2.0505	1.8029	1.83074	P50213;H0YL72;H0YLI6;H0YMU3;H0YKD0
	1.37313	-0.232933	CPS1	Carbamoyl-phosphate synthase [ammonia], mitochondrial	57	54	48.2	2.62635	2.49756	2.58818	2.90889	2.67267	2.82932	P31327
	1.34655	-0.231846	ADAM9	Disintegrin and metalloproteinase domain-containing protein 9	12	12	16.2	0.360196	0.242572	0.284869	0.392317	0.641731	0.549127	Q13443;A0AVL1
	1.23866	-0.226701	GNG12	Guanine nucleotide-binding protein G(I)/G(S)/G(O) subunit gamma-12	2	2	41.7	0.750263	0.619178	0.580917	0.923492	0.965913	0.741057	Q9UBI6
	0.192134	-0.224983	CLN3	Battenin	3	3	12.9	4.23733	3.45325	4.35713	4.1201	4.89482	3.70775	A0A0D9SFH9;A0A1B0GW34;A0A1B0GV71;A0A0A0MRC7;A0A1B0GWD3;A0A024QZB8;Q13286;H3BR00;O95090;H3BQ48;Q9UBD8;H3BNK7;A0A1B0GV41;O95086;Q2TA70;B4DFF3
	0.632073	-0.21986	HMOX1	Heme oxygenase 1	5	5	26.4	3.19144	3.32144	2.81838	3.3989	3.25166	3.34028	P09601;B1AHA8
	0.429595	-0.219395	MRPS27	28S ribosomal protein S27, mitochondrial	4	4	12.8	1.51743	2.06022	1.5367	2.00781	1.67509	2.08963	G5EA06;Q92552;D6RH20
	0.510128	-0.217336	DDX1	ATP-dependent RNA helicase DDX1	2	2	5.9	0.98943	0.737341	NaN	0.980976	1.18047	NaN	F1T0B3;A0A087X2G1;Q92499
	0.176973	-0.216147	HTRA	Periplasmic serine endoprotease DegP-like [Escherichia coli O157:H7]	11	11	32.5	-4.75832	-3.63415	-3.89177	-3.96439	-4.3765	-3.29492	A0A0F6F0Z4
	1.3584	-0.215779	CD97	CD97 antigen;CD97 antigen subunit alpha;CD97 antigen subunit beta	19	17	33.9	0.371169	0.323428	0.398898	0.490981	0.720278	0.529571	P48960
	0.440085	-0.214137	IDH2	Isocitrate dehydrogenase [NADP], mitochondrial	4	4	10	1.54488	1.36827	NaN	1.83127	1.51015	NaN	P48735;H0YL11
	0.917344	-0.213559	ATP5J2-PTCD1;ATP5J2;PTCD1	ATP synthase subunit f, mitochondrial;Pentatricopeptide repeat-containing protein 1, mitochondrial	2	2	3.1	-0.283913	-0.354999	-0.238017	-0.0180451	-0.280054	0.0618453	G3V325;C9JJT5;C9JU26;C9JGL8;P56134;O75127
	1.75675	-0.212082	EFNA5	Ephrin-A5	3	3	25	-0.783365	-0.662551	-0.682974	-0.513008	-0.556903	-0.422733	A0A087X240;D6RDV5;P52803
	1.01887	-0.210957	RPL10A	60S ribosomal protein L10a	4	4	19.4	-1.38492	-1.24489	-1.5173	-1.10591	-1.12315	-1.28518	P62906
	2.93738	-0.209945	IMPDH2	Inosine-5-monophosphate dehydrogenase 2	3	3	10.2	0.921893	0.908505	NaN	1.0999	1.13875	1.13678	H0Y4R1;P12268
	0.881106	-0.209835	ADAM15	Disintegrin and metalloproteinase domain-containing protein 15	8	8	12.4	0.317767	0.391878	0.459641	0.41997	0.601792	0.77703	Q13444
	0.528277	-0.20791	NAP1L1	Nucleosome assembly protein 1-like 1	3	3	22.7	-0.435007	-0.330755	-0.20578	-0.391853	-0.118555	0.162597	H0YHC3;F8W020;F8W118;F8VXI6;F8VUX1;F8VY35;F8VV59;B7Z9C2;F8W0J6;F5H4R6;H0YIV4;P55209;F8VRJ2;H0YH88;F8W543
	0.705811	-0.205045	MYADM	Myeloid-associated differentiation marker	4	4	19.3	0.151599	0.065848	0.231187	0.117828	0.535058	0.410884	Q96S97;C9JZL8;C9J5M0;C9JC07;C9JJV6
	1.89718	-0.204294	TXNRD1	Thioredoxin reductase 1, cytoplasmic	13	13	46.1	-0.063379	-0.0156804	-0.00987288	0.259062	0.156397	0.108491	E9PIR7;F8W809;A0A087WSW9;A0A182DWI3;A0A087WSY9;Q16881;E2QRB9;E9PKD3
	2.42199	-0.203796	CD46	Membrane cofactor protein	7	7	17.3	-0.215429	-0.242584	-0.282737	-0.0978415	-0.0112099	-0.0203112	P15529
	0.919574	-0.201394	TARS	Threonine--tRNA ligase, cytoplasmic	19	19	32.8	-0.0759609	-0.116989	-0.156193	0.283803	-0.00231016	-0.0264548	P26639
	0.845282	-0.200922	DAG1	Dystroglycan;Alpha-dystroglycan;Beta-dystroglycan	21	21	24.8	0.0532504	0.115033	0.108357	0.107286	0.483467	0.288654	Q14118
	0.0723287	-0.188644	ECH1	Delta(3,5)-Delta(2,4)-dienoyl-CoA isomerase, mitochondrial	3	3	15	-2.61026	-2.62282	-2.3626	-0.524708	-3.32402	-3.18102	M0R248;Q13011
	1.42573	-0.18616	ITGA6	Integrin alpha-6;Integrin alpha-6 heavy chain;Integrin alpha-6 light chain;Processed integrin alpha-6	41	41	47.3	0.297133	0.302992	0.332164	0.380951	0.580145	0.529671	P23229
	0.989659	-0.185782	TMEM237	Transmembrane protein 237	2	2	7.8	0.116498	-0.117647	-0.0755808	0.116365	0.260989	0.103263	A0A087WWU1;Q96Q45
	0.72682	-0.184202	LRP1	Prolow-density lipoprotein receptor-related protein 1;Low-density lipoprotein receptor-related protein 1 85 kDa subunit;Low-density lipoprotein receptor-related protein 1 515 kDa subunit;Low-density lipoprotein receptor-related protein 1 intracellular domain	58	58	16.5	0.856866	0.88409	0.688225	0.917852	1.18941	0.874522	Q07954
	0.265279	-0.182962	PGAM1;PGAM2;PGAM4	Phosphoglycerate mutase 1;Phosphoglycerate mutase 2;Probable phosphoglycerate mutase 4	4	4	18.1	0.330329	0.140648	0.945832	0.914335	0.536053	0.515309	P18669;P15259;Q8N0Y7
	1.28051	-0.180023	ITGB4	Integrin beta-4	26	26	19.9	-0.399369	-0.268	-0.348096	-0.258822	-0.075064	-0.14151	P16144
	0.839959	-0.178334	SLC19A2	Thiamine transporter 1	2	2	6.6	0.0724488	0.0761486	0.0957219	0.454281	0.186881	0.138159	O60779
	0.890784	-0.178181	BST2	Bone marrow stromal antigen 2	5	5	23.3	0.455649	0.539432	0.524766	0.844305	0.675726	0.534361	Q10589
	0.614535	-0.1753	USP5	Ubiquitin carboxyl-terminal hydrolase 5	3	3	5.1	0.154324	0.0791562	0.390448	0.550211	0.343692	0.255924	P45974
	0.602942	-0.172534	LDLR	Low-density lipoprotein receptor	14	13	19.8	2.57848	2.83861	2.86217	2.88386	2.80571	3.1073	J3KMZ9;P01130;H0YMD1
	0.20668	-0.172434	GSR	Glutathione reductase, mitochondrial	2	2	6.3	0.568519	0.918234	0.813853	0.830499	1.5144	0.473008	P00390
	0.776197	-0.166296	IGSF3	Immunoglobulin superfamily member 3	24	24	25.8	-0.770437	-0.694298	-0.700732	-0.726448	-0.544582	-0.395549	O75054
	0.234938	-0.164576	ATIC	Bifunctional purine biosynthesis protein PURH;Phosphoribosylaminoimidazolecarboxamide formyltransferase;IMP cyclohydrolase	3	3	8.8	-0.241015	-0.103875	-0.765351	0.130667	-0.517647	-0.229535	P31939
	0.496997	-0.155529	TFPI	Tissue factor pathway inhibitor	7	7	28.3	0.183201	0.189919	0.216113	0.467175	0.508124	0.0805212	P10646
	0.494866	-0.152635	MARCKS	Myristoylated alanine-rich C-kinase substrate	5	5	27.4	-0.203153	-0.108876	0.067914	-0.0244285	-0.0497257	0.287945	P29966
	0.647629	-0.145321	SND1	Staphylococcal nuclease domain-containing protein 1	5	5	7.9	0.318346	0.343919	0.238175	0.583326	0.49293	0.260146	Q7KZF4
	0.378569	-0.139726	SLC16A7	Monocarboxylate transporter 2	2	2	4.1	1.31881	1.68567	NaN	1.69866	1.55006	1.67717	F8W0N3;O60669;F8VS95
	0.414393	-0.133755	KCNN4	Intermediate conductance calcium-activated potassium channel protein 4	5	5	12.9	1.05262	0.89538	1.24373	1.2042	1.03288	1.35592	O15554;D1MQ08
	0.152878	-0.133673	VLDLR	Very low-density lipoprotein receptor	4	4	6.3	-1.14376	-1.85836	-1.71459	-1.23817	NaN	-1.63895	P98155
	1.45607	-0.131058	KIAA1161	Uncharacterized family 31 glucosidase KIAA1161	19	19	31.5	0.402831	0.388134	0.482229	0.512176	0.612777	0.541416	Q6NSJ0
	0.247847	-0.130451	RAB21	Ras-related protein Rab-21	2	2	9.3	1.11816	1.41614	1.61339	1.40539	1.62063	NaN	Q9UL25
	0.477831	-0.128107	GSTP1	Glutathione S-transferase P	7	7	50	-0.69612	-0.464903	-0.727738	-0.338141	-0.588856	-0.577444	P09211;A8MX94
	0.0969214	-0.127762	TM7SF3	Transmembrane 7 superfamily member 3	2	2	4.4	3.10408	3.63935	2.74709	3.79992	2.51513	3.55876	Q9NS93;F5H587;F5GXE1;F5H7C5;H0YFW7
	0.395826	-0.120189	ARPC4-TTLL3;ARPC4	Actin-related protein 2/3 complex subunit 4	2	2	11.4	0.0771062	-0.125919	-0.309091	0.0436245	-0.123937	0.082975	H7C0A3;F8WCF6;P59998;R4GN08;F8WDD7;A0A0A6YYG9
	0.367325	-0.116993	FERMT2	Fermitin family homolog 2	7	7	15.8	-0.186311	-0.54433	-0.26873	-0.23669	-0.338962	-0.0727407	A0A0U1RRM8;H0YJ34;Q96AC1
	0.190687	-0.111126	ACTN1	Alpha-actinin-1	13	3	17.5	0.389346	0.157691	0.0628125	0.713256	0.0717627	0.158208	P12814;H9KV75
	0.0697509	-0.0977836	SUSD5	Sushi domain-containing protein 5	6	6	12.9	-0.713521	-0.832231	-0.758331	-1.6453	-0.248365	-0.117068	O60279;H7C2K7
	0.0933577	-0.097044	NUP210	Nuclear pore membrane glycoprotein 210	19	19	13.3	1.81139	2.56465	2.72159	2.94726	2.23674	2.20477	Q8TEM1
	0.347587	-0.0963791	RPSA	40S ribosomal protein SA	5	5	28.5	0.016211	0.297602	0.355806	0.385155	0.227864	0.345737	C9J9K3;A0A0C4DG17;P08865;F8WD59
	0.693002	-0.0915536	SERPINE1	Plasminogen activator inhibitor 1	4	4	12.2	-0.320973	-0.245078	-0.414557	-0.187526	-0.215144	-0.303276	P05121
	0.145023	-0.0899485	EHD2	EH domain-containing protein 2	4	4	8.8	0.224164	0.337882	0.169412	-0.0147473	0.75446	0.261591	Q9NZN4
	0.891912	-0.0894639	FLVCR1	Feline leukemia virus subgroup C receptor-related protein 1	7	7	20.4	0.477988	0.456806	0.369941	0.581207	0.466653	0.525267	Q9Y5Y0
	1.36214	-0.0877567	ATP2B4	Plasma membrane calcium-transporting ATPase 4	17	7	16.4	0.628727	0.590338	0.555522	0.678703	0.716684	0.642471	P23634
	0.371305	-0.0850609	CNP	2,3-cyclic-nucleotide 3-phosphodiesterase	5	5	13.1	0.50284	0.756426	0.564134	0.793022	0.592062	0.693498	P09543
	0.18915	-0.0833191	PPP2R1A	Serine/threonine-protein phosphatase 2A 65 kDa regulatory subunit A alpha isoform	5	5	10.9	0.222557	-0.262763	-0.0829731	0.137635	0.129349	-0.140205	P30153;B3KQV6
	0.404025	-0.0833159	HEG1	Protein HEG homolog 1	5	5	4.4	-0.229568	-0.218162	-0.19755	-0.222953	0.0419438	-0.214324	Q9ULI3;H7C4M4
	0.0584904	-0.0819394	SLC12A7	Solute carrier family 12 member 7	6	5	9.4	0.983094	2.06461	2.55442	1.96018	1.70164	2.18612	A0A0G2JNW7;Q9Y666;A0A0U1RR18
	0.135041	-0.0809553	EIF2S3	Eukaryotic translation initiation factor 2 subunit 3	3	3	8.1	-0.047905	-0.0429918	-0.148129	0.212009	-0.435417	0.227248	P41091;H7BZU1
	0.596881	-0.0805285	RRM1	Ribonucleoside-diphosphate reductase large subunit	4	4	8	0.547252	0.379399	0.479748	0.504468	0.619554	0.523963	P23921
	0.521664	-0.0768559	ITFG1	T-cell immunomodulatory protein	8	8	14.4	0.962956	0.9115	0.906506	0.886745	1.09862	1.02616	Q8TB96;F5GXC5;H3BUJ1
	0.110564	-0.0761231	RPL4	60S ribosomal protein L4	2	2	4.9	-0.155197	0.091666	0.431676	0.421587	0.336969	-0.162041	P36578;H3BTP7;H3BU31;H3BM89
	1.41365	-0.0721942	RAP1A;RAP1B	Ras-related protein Rap-1A;Ras-related protein Rap-1b;Ras-related protein Rap-1b-like protein	5	5	26.6	0.255682	0.218843	0.22885	0.284159	0.286999	0.348799	P62834;P61224;F5H4H0;F5GYH7;F5H077;F5GWU8;F5H491;F5H0B7;F5H500;F5H6R7;F5H004;A0A075B6Q0;F5GYB5;F5GX62;E7ESV4;F5H7Y6;A6NIZ1
	0.105375	-0.0708328	TTYH3	Protein tweety homolog 3	3	3	7.5	1.81377	1.47861	1.20902	1.869	1.55606	1.28883	Q9C0H2
	0.110613	-0.0655915	MREC	Rod shape-determing protein MreC [Escherichia coli O157:H7]	2	2	5.7	0.311968	0.326077	NaN	0.121944	0.350045	0.681854	A0A0F6FCW0
	0.131229	-0.0627921	CELSR1	Cadherin EGF LAG seven-pass G-type receptor 1	3	3	1.7	-0.527096	-0.548269	-1.01794	-0.77769	-0.588205	-0.539037	Q9NYQ6;H0Y7R9
	0.360659	-0.062327	ABCC4	Multidrug resistance-associated protein 4	26	25	23.5	-0.125652	-0.331391	-0.146835	-0.191491	-0.0862163	-0.139188	O15439
	0.129397	-0.0587953	OXCT1	Succinyl-CoA:3-ketoacid coenzyme A transferase 1, mitochondrial	11	11	36	1.75668	1.53923	1.94133	2.03749	1.73617	1.63997	P55809;E9PDW2
	0.40527	-0.0569375	IGSF8	Immunoglobulin superfamily member 8	4	4	9.3	0.742351	0.732399	0.632268	0.68446	0.849039	0.744333	Q969P0;C9J8Z4
	0.208784	-0.0561883	NONO	Non-POU domain-containing octamer-binding protein	3	2	6.2	1.21543	1.28096	1.47254	1.3531	NaN	1.40523	Q15233;C9IZL7
	0.28767	-0.0531226	RDX	Radixin	14	5	22	0.678973	0.684909	0.733788	0.630312	0.881273	0.745452	P35241
	0.32947	-0.0516348	GPR56;ADGRG1	G-protein coupled receptor 56;GPR56 N-terminal fragment;GPR56 C-terminal fragment	12	12	21.2	0.503756	0.54745	0.543892	0.616922	0.671656	0.461424	Q9Y653;H3BRH0;H3BSJ6;H3BNH4;H3BV52
	1.14561	-0.0513083	SLC12A2	Solute carrier family 12 member 2	31	30	34	0.311503	0.334225	0.370276	0.366588	0.395172	0.408168	P55011;G3XAL9
	0.247585	-0.0511766	EPHB2	Ephrin type-B receptor 2;Receptor protein-tyrosine kinase	14	11	18.3	-1.31664	-1.26628	-1.23151	-1.30832	-1.28778	-1.0648	P29323;B1AKC9
	0.112176	-0.0505983	SFPQ	Splicing factor, proline- and glutamine-rich	10	9	19	1.32395	1.34181	1.20345	1.49723	1.49861	1.02517	P23246
	0.253596	-0.0496473	EPHA7	Ephrin type-A receptor 7	17	12	23.4	-1.51103	-1.71714	-1.71383	-1.66726	-1.58645	-1.53935	Q15375
	0.55927	-0.0485141	CD151	Tetraspanin;CD151 antigen	2	2	7.6	0.264597	0.185359	0.297837	0.30229	0.262553	0.328492	E9PMR4;P48509;E9PRJ3
	0.317639	-0.0481761	CD59	CD59 glycoprotein	5	5	30.6	0.38084	0.39846	0.41446	0.543595	0.461843	0.332851	E9PNW4;E9PR17;P13987;H0YET2
	0.134977	-0.0453995	PSMD2	26S proteasome non-ATPase regulatory subunit 2	4	4	6.8	0.351515	0.161436	0.352193	0.318114	0.525668	0.157561	Q13200
	0.0599402	-0.0376251	RAB14	Ras-related protein Rab-14	5	5	38.1	1.38786	0.920446	0.717561	0.871607	1.10293	1.16421	P61106;X6RFL8
	0.173878	-0.0327752	LRRC8D	Volume-regulated anion channel subunit LRRC8D	21	21	31.2	-2.09246	-2.0235	-1.9173	-2.07242	-1.9018	-1.96072	Q7L1W4
	0.0715615	-0.0296697	PGD	6-phosphogluconate dehydrogenase, decarboxylating	3	3	10.6	0.167101	0.1141	-0.0440177	0.283803	-0.146771	0.18916	P52209;K7EMN2;K7EM49;K7EPF6
	0.458277	-0.0274471	PROCR	Endothelial protein C receptor	4	4	20.6	0.70673	0.719402	0.742696	0.726831	0.726744	0.797594	Q9UNN8;A0A0U1RQQ4
	0.239727	-0.0270435	MTHFD1L	Monofunctional C1-tetrahydrofolate synthase, mitochondrial	6	6	7.9	1.14156	1.06998	1.03464	1.04921	1.12261	1.15549	A0A087WVM4;B7ZM99;Q6UB35;H0Y327
	0.0913422	-0.0268552	LGALS3	Galectin-3;Galectin	4	4	17.2	0.146395	0.208892	-0.0170666	0.289244	0.0146409	0.1149	P17931;G3V3R6
	0.0166353	-0.0267046	SCCPDH	Saccharopine dehydrogenase-like oxidoreductase	5	5	16.6	2.1706	2.36303	0.876252	1.37618	2.26418	1.84964	Q8NBX0
	0.0479356	-0.0259137	SYNCRIP;HNRNPR	Heterogeneous nuclear ribonucleoprotein Q;Heterogeneous nuclear ribonucleoprotein R	4	4	10.8	0.0398403	0.424492	0.594262	0.543793	0.338795	0.253747	B7Z645;O60506;O43390
	0.0443868	-0.0255834	EPRS	Bifunctional glutamate/proline--tRNA ligase;Glutamate--tRNA ligase;Proline--tRNA ligase	5	5	4.5	-0.817409	-0.935917	-1.00967	-0.615619	-0.816063	-1.25456	P07814
	0.0109933	-0.0243125	RPLF	50S ribosomal protein L6 [Escherichia coli O157:H7]	6	6	40.1	-4.39891	-3.87665	NaN	-3.25415	-3.99742	-5.08882	A0A0F6FD14
	0.111883	-0.0223056	PPIA	Peptidyl-prolyl cis-trans isomerase A;Peptidyl-prolyl cis-trans isomerase A, N-terminally processed;Peptidyl-prolyl cis-trans isomerase	12	12	71.5	0.178747	0.185105	0.239398	0.361319	0.170951	0.137897	P62937;F8WE65;C9J5S7
	0.107599	-0.0219195	DSG2	Desmoglein-2	31	31	47.9	-0.313387	-0.267965	-0.28553	-0.411234	-0.205647	-0.184244	Q14126
	0.143843	-0.0211328	CTNNA1	Catenin alpha-1	20	15	28.6	-0.961648	-0.99404	-0.879621	-0.975879	-0.956488	-0.839544	P35221;G3XAM7
	0.0172848	-0.0209732	CHST14	Carbohydrate sulfotransferase 14	8	8	25.3	2.51357	2.75542	1.50797	2.08913	2.52394	2.22682	Q8NCH0;H0YN65
	0.0645194	-0.0190412	ABCC5	Multidrug resistance-associated protein 5	2	2	1.7	0.0387171	0.205643	0.107554	0.303109	-0.00830493	0.114234	O15440
	0.0359156	-0.0183411	GFM1	Elongation factor G, mitochondrial	6	6	9.2	2.06357	2.04317	2.13258	2.31968	1.76222	2.21245	Q96RP9;C9IZ01;F8WAU4
	0.0552416	-0.0169629	CLDND1	Claudin domain-containing protein 1	3	3	26.8	-0.0660044	-0.0438839	-0.137505	-0.269721	0.0352016	0.0380147	D6RIU2;D6RDP6;H0Y8T9;D6RHU6;D6RDY1;D6RA76;D6RC11;D6R9S8;D6RCE6;D6RFX6;D6RDI6;D6RCR8;A0A0R4J2F2;Q9NY35;D6RD48;D6RAZ7
	0.0601209	-0.0169458	PPAP2A	Lipid phosphate phosphohydrolase 1	3	3	13.7	0.935611	1.03598	1.01935	0.90666	1.19837	0.936742	O14494
	0.0810882	-0.0159372	ULBP2;RAET1L	NKG2D ligand 2;Retinoic acid early transcript 1L protein	6	2	24.4	0.416407	0.311619	0.281669	0.250598	0.362666	0.444243	Q9BZM5;Q5VY80
	0.135808	-0.0152492	EIF5A;EIF5A2;EIF5AL1	Eukaryotic translation initiation factor 5A;Eukaryotic translation initiation factor 5A-1;Eukaryotic translation initiation factor 5A-2;Eukaryotic translation initiation factor 5A-1-like	6	6	45.2	0.0432045	0.0809305	0.122474	0.166201	0.0574156	0.0687396	I3L397;I3L504;P63241;F8WCJ1;C9J7B5;C9J4W5;Q9GZV4;Q6IS14
	0.0260935	-0.0134453	RAN	GTP-binding nuclear protein Ran	6	6	30	-0.576583	-0.975737	-0.961367	-0.771298	-1.04103	-0.661022	B5MDF5;P62826;J3KQE5;F5H018;B4DV51
	0.06481	-0.0129555	TUFM	Elongation factor Tu, mitochondrial	16	16	51.1	0.973207	0.879235	0.888617	1.05033	0.884168	0.84543	P49411
	0.0244496	-0.0126632	MIF	Macrophage migration inhibitory factor	2	2	17.4	-0.0543923	0.278699	-0.255563	-0.0814611	-0.0656118	0.153805	P14174
	0.0298446	-0.0122941	GNB1	Guanine nucleotide-binding protein G(I)/G(S)/G(T) subunit beta-1	7	4	32.4	0.1396	0.0408223	-0.12268	-0.071497	0.262313	-0.0961904	P62873;F6UT28;B1AKQ8;F6X3N5
	0.0439801	-0.0114841	PLS3	Plastin-3	13	13	25.8	0.462681	0.425996	0.39605	0.29337	0.594453	0.431356	A0A0A0MSQ0;P13797
	0.0425865	-0.0111466	ALPL	Alkaline phosphatase, tissue-nonspecific isozyme	16	16	41.4	1.46801	1.53565	1.52607	1.3501	1.58169	1.63138	P05186
	0.0366947	-0.0079459	EIF4A1	Eukaryotic initiation factor 4A-I	16	16	49.3	-0.36238	-0.215228	-0.391285	-0.281351	-0.251934	-0.411771	P60842;J3KT12;J3QS69;J3KTB5;J3KSZ0;J3QL43
	0.0171984	-0.00711073	HNRNPA2B1	Heterogeneous nuclear ribonucleoproteins A2/B1	4	4	13.6	0.492622	0.474566	0.608715	0.791356	0.433707	0.372172	P22626;A0A087WUI2
	0.0331417	-0.00643704	SLC19A1	Folate transporter 1	4	4	11	1.10293	0.951513	0.92136	1.04054	0.931456	1.02311	P41440;H3BTQ3
	0.00808122	-0.00568256	PFAS	Phosphoribosylformylglycinamidine synthase	2	2	2.2	1.22521	0.742179	NaN	0.824809	0.95442	1.18891	O15067
	0.0176183	-0.00546387	RHOG	Rho-related GTP-binding protein RhoG	5	4	31.9	0.121944	0.108357	-0.0262785	0.121015	0.202763	-0.103364	P84095
	0.00548961	-0.00215451	ALDOA	Fructose-bisphosphate aldolase;Fructose-bisphosphate aldolase A	12	11	42.1	1.0964	1.27608	1.06495	1.35502	1.11163	0.977243	J3KPS3;P04075;H3BQN4;H3BPS8;H3BUH7;H3BR04;H3BMQ8;H3BU78
	0.000708368	-0.00113425	PACSIN3	Protein kinase C and casein kinase substrate in neurons protein 3	2	2	7.2	1.39122	0.630871	0.440102	NaN	1.28871	0.355016	E9PIY1;A0A0C4DGG1;Q9UKS6;E9PJ33;E9PJ75;E9PNM9

## Sheet: Increased on CS
Proteins found to be more adundant on the Cell Surface during EHEC O157:H7 infection
Average Log2 fold change 0 to 4
ID > 2 Unique peptides
Quantification => 2 valid values across 3 x biological replicates
EHEC proteins
Significant change
									Uninfected			EHEC infected
Significant change	-Log10 pvalue	Difference between uninfected and infected mean L/H ratios	Gene names	Protein names	Peptides	Unique peptides	Sequence coverage [%]	Normalised L/H ratio uninfected sample 1	Normalised L/H ratio uninfected sample 2	Normalised L/H ratio uninfected sample 3	Normalised L/H ratio EHEC infected sample 1	Normalised L/H ratio EHEC infected sample 2	Normalised L/H ratio EHEC infected sample 3	Majority protein IDs (accession no.)
+	1.30265	3.81866	GAPDH	Glyceraldehyde-3-phosphate dehydrogenase [Escherichia coli O157:H7]	7	6	27.2	0.877194	NaN	0.771801	-3.72061	-4.10917	-1.15271	A0A0F6F7D1
+	6.54344	2.48338	SLC38A2	Sodium-coupled neutral amino acid transporter 2	6	6	19	3.07627	3.14838	3.03684	0.633199	0.603027	0.575119	Q96QD8
+	3.8188	2.38152	FSTL1	Follistatin-related protein 1	6	6	21.8	2.55122	2.7773	3.12082	0.356707	0.487692	0.460376	Q12841;C9J5G4
+	4.14851	2.32694	CRTAP	Cartilage-associated protein	13	13	34.9	2.63689	2.48021	2.89052	0.279531	0.477159	0.27011	C9JP16;O75718
+	2.07169	2.26449	OMPA	Outer membrane protein A [Escherichia coli O157:H7]	2	2	7.2	-1.55597	-0.345234	-1.82603	-3.44525	-3.34956	-3.72589	A0A0F6F3L8
+	4.1438	2.23986	LEPRE1	Prolyl 3-hydroxylase 1	19	18	33	2.84559	2.84519	2.87216	0.583519	0.857344	0.402504	Q32P28
+	3.87491	2.18719	P4HA2	Prolyl 4-hydroxylase subunit alpha-2	16	16	41.3	3.19399	3.0737	3.37976	1.07663	1.21257	0.796681	O15460
+	4.38232	2.1776	CERS2	Ceramide synthase 2	3	3	14.8	3.41819	3.24393	3.36219	1.11323	1.35614	1.02212	Q5SZE1;Q96G23;Q5SZE2;Q5SZE3;H0YKH6;Q5SZE4;H0YNU7
+	2.88164	2.14277	CTSZ	Cathepsin Z	2	2	7.3	2.55112	2.12095	2.98222	0.458277	0.548239	0.219463	Q9UBR2
+	4.35126	2.12649	PON2	Serum paraoxonase/arylesterase 2	11	11	48.8	2.81328	2.76369	2.97545	0.728922	0.880176	0.563841	A0A0J9YXF2;J3QT77;A0A0J9YYG4;Q15165;G3XAK4
+	2.81119	2.0953	PRCP	Lysosomal Pro-X carboxypeptidase	5	5	16.3	2.72413	2.95187	3.22548	0.694747	1.3301	0.590722	P42785
+	2.95421	2.07331	APMAP	Adipocyte plasma membrane-associated protein	13	13	35.8	2.20129	1.85296	2.66455	0.10742	0.319965	0.0714881	Q9HDC9;H0Y512
+	4.93631	2.05646	POFUT1	GDP-fucose protein O-fucosyltransferase 1	7	7	23.7	3.03131	2.94096	2.87877	0.791356	1.00791	0.882369	Q9H488
+	4.2087	2.03899	SSR1	Translocon-associated protein subunit alpha	3	3	12.8	2.8404	2.72323	2.97726	0.782744	0.97497	0.666211	C9J3L8;C9J5W0;E9PAL7;C9IZQ1;P43307
+	3.78199	2.03503	TM9SF3	Transmembrane 9 superfamily member 3	10	10	19.2	4.05641	3.64108	4.03879	1.89798	1.97082	1.76239	Q9HD45;Q5TB53
+	4.39057	2.02253	ERP29	Endoplasmic reticulum resident protein 29	8	8	33.3	2.85062	2.83881	3.14864	0.933422	0.95509	0.881978	P30040;F8VY02
+	3.64539	2.0117	B4GALT1	Beta-1,4-galactosyltransferase 1;Lactose synthase A protein;N-acetyllactosamine synthase;Beta-N-acetylglucosaminylglycopeptide beta-1,4-galactosyltransferase;Beta-N-acetylglucosaminyl-glycolipid beta-1,4-galactosyltransferase;Processed beta-1,4-galactosyltransferase 1	8	8	37.2	3.59491	3.90381	3.9824	1.69484	2.02811	1.72308	P15291
+	0.865547	2.00657	GPR108	Protein GPR108	2	2	7.1	0.866394	3.16256	1.73023	NaN	0.565987	-0.739661	M0QYF6;M0R1G1;Q9NPR9;M0QZY1
+	3.02843	1.98531	HM13	Minor histocompatibility antigen H13	6	6	16.4	3.1332	3.11952	3.62807	1.40762	1.50919	1.00806	Q8TCT9;A0A075B6F6
+	3.84118	1.9847	NOMO2;NOMO3;NOMO1	Nodal modulator 2;Nodal modulator 3;Nodal modulator 1	33	33	38.7	3.19308	2.91062	3.28449	1.13225	1.29508	1.00676	Q5JPE7;J3KN36;P69849;A0A0G2JN29;A0A087X117;Q15155;A0A0G2JP90;A0A087WW46
+	0.922554	1.96987	COL14A1	Collagen alpha-1(XIV) chain	3	3	1.9	2.01685	3.4049	NaN	NaN	0.456701	1.02531	Q05707
+	5.26498	1.9695	GLG1	Golgi apparatus protein 1	15	15	16.5	3.19683	3.22677	3.32524	1.2555	1.37078	1.21406	Q92896;H3BM42
+	3.41603	1.9587	VIM	Vimentin	8	8	19.7	1.93712	2.37041	2.47472	0.423739	0.194591	0.287827	P08670;B0YJC4;A0A1B0GTT5
+	3.83999	1.95149	PLOD1	Procollagen-lysine,2-oxoglutarate 5-dioxygenase 1	23	23	43.2	2.94218	2.89216	3.18808	1.02162	1.24932	0.897008	Q02809
+	2.07851	1.94898	SCARB2	Lysosome membrane protein 2	10	10	30.6	3.7582	3.34908	4.19283	2.32527	1.22713	1.90076	A0A1W2PPX5;A0A1W2PQR6;A0A1W2PQB7;A0A1W2PS43;A0A1W2PRS1;Q14108;A0A1W2PRF6;A0A1W2PPU6
+	3.5758	1.94661	PLOD3	Procollagen-lysine,2-oxoglutarate 5-dioxygenase 3	23	23	40.1	2.82432	2.88493	3.09759	0.893906	1.26009	0.813032	O60568
+	3.3478	1.93233	CLPTM1L	Cleft lip and palate transmembrane protein 1-like protein	12	2	28.1	3.18123	2.86523	3.33657	1.19131	1.40245	0.992261	Q96KA5
+	2.26772	1.92108	CTSA	Carboxypeptidase;Lysosomal protective protein;Lysosomal protective protein 32 kDa chain;Lysosomal protective protein 20 kDa chain	3	3	8.3	2.40482	2.39298	2.84217	NaN	0.871765	0.379399	X6R5C5;X6R8A1;P10619
+	4.13976	1.92066	GANAB	Neutral alpha-glucosidase AB	39	7	52.4	2.7677	2.74392	3.02878	0.948975	1.03111	0.798341	Q14697;F5H6X6
+	3.80635	1.91237	ERGIC1	Endoplasmic reticulum-Golgi intermediate compartment protein 1	7	7	28.6	2.47022	2.56025	2.6068	0.467384	0.893751	0.539035	Q969X5
+	3.53691	1.91116	ERGIC3	Endoplasmic reticulum-Golgi intermediate compartment protein 3	5	5	14.4	2.7096	2.77686	3.19936	1.07293	0.980318	0.899098	H0Y621;H0Y5K5;Q9Y282;A0A1W2PPS8
+	5.34746	1.89978	TOR1A	Torsin-1A	7	7	25	2.27364	2.22762	2.24881	0.328951	0.268554	0.453228	O14656
+	3.882	1.89703	EMC1	ER membrane protein complex subunit 1	27	27	39.4	2.68302	2.67882	2.98348	0.794603	1.05095	0.808673	Q8N766
+	1.68336	1.88699	GALNT7	N-acetylgalactosaminyltransferase 7;Polypeptide N-acetylgalactosaminyltransferase	14	14	26	3.23883	3.8517	4.84016	1.97706	2.48623	1.80645	Q86SF2;H0YAH3
+	4.02642	1.88663	SPCS3	Signal peptidase complex subunit 3	3	3	17.8	2.06257	1.88671	2.26385	0.0927487	0.260869	0.199625	P61009
+	2.45246	1.88499	TOR1AIP2	Torsin-1A-interacting protein 2	5	5	16.2	2.1231	1.96469	2.32432	0.493135	NaN	0.0116388	Q8NFQ8
+	3.17576	1.87902	COLGALT1	Procollagen galactosyltransferase 1	17	17	28.3	3.53194	3.31004	3.18128	1.51879	1.71984	1.14757	Q8NBJ5
+	3.93023	1.87606	NCEH1	Neutral cholesterol ester hydrolase 1	9	9	31.1	2.61131	2.47438	2.6546	0.686344	0.908659	0.517124	A0A0R4J2G3;A0A0A0MTJ9;Q6PIU2;H7C046
+	1.76944	1.87047	NUCB2;Nucb2	Nucleobindin-2;Nesfatin-1	7	7	22.6	3.71622	2.50582	3.9296	1.77518	1.19232	1.57274	A0A087WSV8;P80303;E9PKG6;Q2L696;E9PLR0;E9PLE9
+	3.90731	1.86266	P4HA1	Prolyl 4-hydroxylase subunit alpha-1	11	11	26.6	2.06136	2.12082	2.44148	0.391438	0.389897	0.254352	P13674
+	3.68376	1.84959	FKBP9	Peptidyl-prolyl cis-trans isomerase FKBP9	13	13	28.9	2.57519	2.62031	2.92524	0.900799	0.989938	0.681224	O95302
+	2.25221	1.84488	LEPREL4;P3H4	Synaptonemal complex protein SC65	7	7	16.7	2.74326	3.75007	3.22777	1.51657	1.62181	1.0481	Q92791;K7ERA3
+	3.93635	1.84148	IKBIP	Inhibitor of nuclear factor kappa-B kinase-interacting protein	5	5	16.3	2.23026	1.92117	2.24881	0.231432	0.41565	0.228726	Q70UQ0
+	2.25247	1.84082	CASC4	Protein CASC4	13	13	32.8	3.4678	4.56267	3.88753	2.09427	2.34812	1.95315	Q6P4E1
+	4.00073	1.83692	ERAP1	Endoplasmic reticulum aminopeptidase 1	12	12	15.4	2.56876	2.53523	2.70611	0.884012	0.860287	0.555031	Q9NZ08
+	4.92516	1.83305	HSPA13	Heat shock 70 kDa protein 13	4	4	8.3	2.37651	2.55198	2.48473	0.715805	0.642471	0.555816	P48723
+	1.85189	1.8315	B4GALT5	Beta-1,4-galactosyltransferase 5	4	4	11.9	3.47483	4.24275	4.66835	2.8031	1.89709	2.19125	O43286
+	1.00636	1.83017	LPCAT1	Lysophosphatidylcholine acyltransferase 1	3	3	6.4	2.33942	2.44042	NaN	1.267	1.04047	-0.628207	Q8NF37;A0A0G2JRI7;A0A0G2JQ62
+	3.47045	1.82582	ATP6AP1	V-type proton ATPase subunit S1	13	13	28.5	3.65775	3.5179	3.94167	1.77142	2.08114	1.78731	Q15904;A0A0C4DGX8
+	3.91607	1.82387	PCYOX1	Prenylcysteine oxidase 1	16	16	44.2	3.01393	3.30571	3.35783	1.33062	1.52356	1.35169	Q9UHG3;F8W8W4
+	3.0062	1.8124	CLPTM1	Cleft lip and palate transmembrane protein 1	12	12	21.8	3.0824	3.2558	3.74588	1.58491	1.64302	1.41895	O96005
+	1.36148	1.81188	EXTL2	Exostosin-like 2;Processed exostosin-like 2	4	4	14.5	5.05888	4.06411	4.36919	NaN	2.17415	3.19687	Q9UBQ6;C9JEG3;C9IYF5;F5GZK1
+	2.49048	1.81188	PIGS	GPI transamidase component PIG-S	7	7	18	2.42664	3.29209	2.87629	1.27214	1.09956	0.787683	Q96S52
+	3.66678	1.81166	SERPINH1	Serpin H1	23	23	62.2	1.92725	1.91238	2.23723	0.297602	0.318114	0.0261626	P50454;E9PPV6;E9PR70;E9PKH2
+	3.49877	1.80389	PLOD2		23	2	41.1	2.06898	2.08246	2.37798	0.340961	0.592062	0.184725	E7ETU9
+	1.60015	1.80359	GGH	Gamma-glutamyl hydrolase	5	5	14.8	4.26941	2.4862	3.2674	1.52216	1.50314	1.58693	Q92820
+	4.07503	1.79897	RCN1	Reticulocalbin-1	9	9	31.7	2.41229	2.21017	2.53553	0.608431	0.47892	0.673737	Q15293
+	0.940924	1.78893	CTSC	Dipeptidyl peptidase 1;Dipeptidyl peptidase 1 exclusion domain chain;Dipeptidyl peptidase 1 heavy chain;Dipeptidyl peptidase 1 light chain	3	3	9.9	3.90458	2.07152	3.86562	1.78731	NaN	1.19598	P53634;H0YCY8
+	4.40261	1.78882	STT3A	Dolichyl-diphosphooligosaccharide--protein glycosyltransferase subunit STT3A	13	12	20.6	2.44355	2.61334	2.68731	0.739589	0.903578	0.734569	P46977
+	2.5189	1.7767	TMED9	Transmembrane emp24 domain-containing protein 9	4	3	25.5	2.84557	2.90706	3.59359	1.13455	1.60246	1.27912	Q9BVK6
+	3.0543	1.76842	ANXA11	Annexin A11	2	2	4	1.28818	0.602267	0.995521	-0.817409	-0.798768	-0.803116	P50995;H0Y6E1
+	3.67329	1.76174	CTGF	Connective tissue growth factor	4	4	11.7	0.221568	0.249142	-0.123402	-1.64512	-1.76214	-1.53066	P29279
+	4.14569	1.75964	TMX3	Protein disulfide-isomerase TMX3	7	7	15.9	2.01778	2.01935	2.25311	0.412836	0.398241	0.200253	Q96JJ7
+	4.5484	1.75852	ERO1L	ERO1-like protein alpha	17	17	51.5	2.59927	2.62959	2.7096	0.859174	1.03005	0.773659	Q96HE7
+	2.33093	1.75804	LEPREL2	Prolyl 3-hydroxylase 3	14	14	26.2	2.94576	3.00155	3.86344	1.52767	1.64602	1.36295	Q8IVL6
+	2.55632	1.75776	LIPA	Lysosomal acid lipase/cholesteryl ester hydrolase	2	2	9.5	3.02811	NaN	3.53854	1.50259	1.50248	1.57163	A0A0A0MT32;P38571;Q5T073
+	1.32268	1.75621	TXNDC15	Thioredoxin domain-containing protein 15	7	7	29.7	3.3471	4.39039	2.24102	1.53869	1.64132	1.52987	H0Y997;Q96J42;H0Y928
+	3.4976	1.74288	HSP90B1	Endoplasmin	36	31	46.9	2.52917	2.46699	2.80665	0.902575	1.01963	0.651959	P14625
+	3.72293	1.72241	RPN1	Dolichyl-diphosphooligosaccharide--protein glycosyltransferase subunit 1	25	25	52.7	2.52805	2.50047	2.8023	0.907121	1.02928	0.72718	P04843;B7Z4L4
+	0.987304	1.70762	YAJQ	YajQ [Escherichia coli O157:H7]	6	6	49.7	-4.88453	-2.85925	-4.37085	-5.46136	-4.99171	-6.78441	A0A0F6F1X1
+	3.20373	1.69987	LRPAP1	Alpha-2-macroglobulin receptor-associated protein	8	8	24.9	3.62258	3.78639	3.8336	1.92744	2.36952	1.84599	P30533
+	1.95163	1.69289	TAPBP	Tapasin	2	2	4.2	2.12443	2.21095	3.15184	0.955834	1.02694	0.425781	A0A0G2JKZ1;A2AB90;A0A0G2JH37;A0A0A0MSV9;O15533;Q6P1N7;C9JA35;A0A0A0MT98
+	3.19266	1.68399	STT3B	Dolichyl-diphosphooligosaccharide--protein glycosyltransferase subunit STT3B	12	11	14.4	2.77199	2.8048	3.06865	1.10742	1.48496	1.00108	Q8TCJ2
+	3.53717	1.68296	NUCB1	Nucleobindin-1	20	20	44.5	4.09348	4.20984	4.29006	2.46245	2.76165	2.3204	Q02818;C9JKZ2;H7BZI1
+	2.66277	1.67998	TOR1AIP1	Torsin-1A-interacting protein 1	5	5	17.1	2.80159	2.66507	2.2603	1.0263	1.11317	0.547548	A0A0A0MSK5;J3KN66;Q5JTV8
+	1.15841	1.66073	SLC35B2	Adenosine 3-phospho 5-phosphosulfate transporter 1	6	6	11.3	2.3754	2.36499	1.7772	1.13468	-0.776998	1.17773	Q8TB61
+	2.40014	1.65018	SUMF2	Sulfatase-modifying factor 2	4	4	17.5	2.43694	2.08593	2.6957	0.967242	0.971148	0.32964	J3KQJ1;Q8NBJ7;E9PBT8;C9JL30;A8MXB9;C9J660;J3QT17;H7C3B2;F8WA42
+	3.2856	1.64865	ERGIC2	Endoplasmic reticulum-Golgi intermediate compartment protein 2	6	6	21	3.8211	3.35064	3.54015	1.85746	2.09221	1.81627	A0A087WU02;Q96RQ1;F8W0R1;F8VR88;F8VUZ2;F8VPA6
+	4.44733	1.64204	TM9SF2	Transmembrane 9 superfamily member 2	13	13	24.6	4.12309	4.04509	4.21381	2.59065	2.49922	2.366	Q99805
+	2.85146	1.63949	FKBP10	Peptidyl-prolyl cis-trans isomerase FKBP10	17	17	34.2	3.06223	3.2284	3.6671	1.6889	1.85523	1.49513	Q96AY3
+	3.46084	1.63486	ERP44	Endoplasmic reticulum resident protein 44	13	13	38.4	3.33942	3.71995	3.35685	1.81705	1.97383	1.72076	Q9BS26
+	3.36082	1.6204	UGGT1	UDP-glucose:glycoprotein glucosyltransferase 1	35	33	28.7	2.38711	2.44026	2.77815	1.03703	0.967169	0.740107	Q9NYU2
+	3.12947	1.61323	KDELC2	KDEL motif-containing protein 2	11	11	30	2.46148	2.23502	1.97056	0.617581	0.777367	0.432425	Q7Z4H8
+	3.43885	1.60632	CALU	Calumenin	16	16	51.7	2.62295	2.52288	2.84386	1.10983	1.21164	0.849279	O43852
+	3.26703	1.59166	DNAJC10	DnaJ homolog subfamily C member 10	9	9	14.6	2.5966	2.82183	2.8352	1.12367	1.41322	0.941782	Q8IXB1
+	2.9457	1.57364	PRDX4	Peroxiredoxin-4	12	11	57.6	3.35473	3.36919	3.83441	1.92033	2.13754	1.77955	Q13162;H7C3T4
+	2.70562	1.57309	ACP2	Lysosomal acid phosphatase	10	10	23.4	4.52795	4.73541	4.03466	2.98719	2.83214	2.75941	P11117;E9PHY0;E9PQY3;B7Z7D2;E9PP23
+	3.13713	1.55598	TMX1	Thioredoxin-related transmembrane protein 1	9	9	27.5	2.65974	2.50032	3.03587	1.25574	1.1884	1.08386	Q9H3N1
+	2.08155	1.55344	UGGT2	UDP-glucose:glycoprotein glucosyltransferase 2	13	11	10.2	2.72581	1.94632	2.23573	0.350497	0.76901	1.12803	Q9NYU1
+	3.59278	1.5474	TMED1	Transmembrane emp24 domain-containing protein 1	3	3	17.2	2.78226	2.68039	2.95136	1.11183	1.44536	1.21462	Q13445
+	2.34754	1.53857	LMAN1	Protein ERGIC-53	9	9	27.6	2.87861	3.18241	3.69042	1.68921	1.9355	1.51101	P49257
+	3.28764	1.5312	SDF4	45 kDa calcium-binding protein	9	9	26.8	4.73151	4.9231	5.00805	3.33671	3.5828	3.14955	Q9BRK5;G3V1E2;H0Y3T6
+	3.47077	1.52811	CANX	Calnexin	16	16	27.7	3.00569	2.84645	3.0598	1.44324	1.64626	1.23811	P27824;H0Y9Q7
+	2.16629	1.52748	COL4A2	Collagen alpha-2(IV) chain;Canstatin	2	2	1.3	3.07428	2.39936	3.35657	1.44769	1.5513	1.24878	P08572
+	3.22126	1.5234	MOGS	Mannosyl-oligosaccharide glucosidase	3	3	5	1.68715	1.88714	1.95043	0.444667	0.457857	0.0519985	Q13724
+	3.3899	1.52312	MAGT1	Magnesium transporter protein 1	6	6	17.2	2.56988	2.27799	2.61676	0.949572	1.13126	0.814427	A0A087WU53;Q9H0U3
+	5.512	1.5229	GOLM1	Golgi membrane protein 1	8	8	21.7	3.69566	3.59765	3.60455	2.15157	2.11503	2.06257	Q8NBJ4
+	2.88882	1.51973	CYR61	Protein CYR61	8	8	23.9	0.611928	1.00295	0.806943	-0.423255	-0.933987	-0.780116	O00622
+	4.13167	1.51776	PGRMC2	Membrane-associated progesterone receptor component 2	6	5	32.7	2.31956	2.37426	2.08495	0.741661	0.772055	0.711759	O15173
+	3.1067	1.51563	COX4I1	Cytochrome c oxidase subunit 4 isoform 1, mitochondrial	2	2	12.4	3.19865	3.13016	3.3417	1.54181	2.01328	1.56852	P13073;Q86WV2;H3BPG0;H3BN72;H3BNV9
+	3.85929	1.51549	ANXA6	Annexin A6;Annexin	25	25	44.3	1.71026	1.551	1.73885	0.0920721	0.324811	0.0367495	P08133;E5RK69;E7EMC6
+	1.49241	1.50841	GOLIM4	Golgi integral membrane protein 4	14	14	24.9	2.64672	4.07288	2.81508	1.63515	1.90785	1.46644	O00461;F8W785
+	2.70862	1.50572	TSPAN3	Tetraspanin-3	2	2	35.6	4.62755	5.17225	5.10119	3.2846	3.68941	3.4098	H0YMH8;H0YKJ9;O60637
+	2.53341	1.50444	HCCS	Cytochrome c-type heme lyase	3	3	16.8	NaN	2.99791	3.03455	1.74782	1.30124	1.4863	P53701
+	3.40666	1.4875	UGT8	2-hydroxyacylsphingosine 1-beta-galactosyltransferase	6	6	12.6	1.67906	1.71418	1.54156	0.219091	0.336283	-0.0830801	Q16880
+	3.62892	1.48674	IGFBP7	Insulin-like growth factor-binding protein 7	4	4	20.2	2.09251	2.07782	1.74054	0.453228	0.453439	0.543991	Q16270
+	1.64337	1.4848	CNPY3	Protein canopy homolog 3	3	3	12.6	2.5555	1.92934	3.25627	0.817705	1.34125	1.12776	Q9BT09;A0A0C4DFY8
+	1.33993	1.47893	MAN1A2	Mannosyl-oligosaccharide 1,2-alpha-mannosidase IB;alpha-1,2-Mannosidase	4	4	9.7	3.68986	4.21979	2.5358	1.74554	2.03914	2.22398	O60476;H0Y543
+	3.4587	1.47722	P4HB	Protein disulfide-isomerase	28	28	57.5	3.24128	3.23874	3.59024	1.92793	1.94748	1.7632	P07237;H7BZ94;I3L312;H0Y3Z3
+	1.72788	1.46162	PLD3	Phospholipase D3	6	6	18.2	3.03406	3.50322	4.21746	2.35234	2.21804	1.7995	Q8IV08
+	3.39396	1.46103	LAMP1	Lysosome-associated membrane glycoprotein 1	7	7	17.5	4.32041	4.32567	4.66897	3.00786	3.07784	2.84627	P11279
	0.472413	1.45674	FTH1	Ferritin;Ferritin heavy chain;Ferritin heavy chain, N-terminally processed	3	3	28.3	3.83814	3.68729	3.33956	2.93	-0.420723	3.9855	G3V1D1;G3V192;P02794
+	1.92634	1.45558	CHSY3	Chondroitin sulfate synthase 3	8	8	12.5	2.94542	2.73149	2.87389	1.95628	0.826681	1.40108	Q70JA7
+	3.46392	1.45386	IMPAD1	Inositol monophosphatase 3	5	5	21.2	2.44589	2.29951	2.72249	1.06647	0.971295	1.06853	Q9NX62
+	2.37359	1.45305	ASAH1	Acid ceramidase;Acid ceramidase subunit alpha;Acid ceramidase subunit beta	4	4	28	1.58448	2.13307	2.29331	0.798258	0.412077	0.441377	A0A1B0GV06;A0A1B0GTP7;A0A1B0GUE3;A0A1B0GUG1;A0A1B0GUW4;E7EMM4;A0A1B0GW68;A0A1B0GUA4;A0A1B0GTM3;A0A1B0GTZ5;A0A1B0GUH5;Q13510
+	2.19421	1.45125	PRKCSH	Glucosidase 2 subunit beta	18	18	42.8	3.65627	3.57143	4.05979	2.53394	2.55476	1.84503	K7ELL7;P14314
+	2.73222	1.44942	MESDC2	LDLR chaperone MESD	8	8	40.2	2.90001	3.16242	3.35896	1.74618	1.91307	1.41386	Q14696
+	4.44101	1.44777	RPN2	Dolichyl-diphosphooligosaccharide--protein glycosyltransferase subunit 2	16	16	38.4	2.58854	2.56008	2.76759	1.25151	1.1475	1.17389	P04844
+	1.18115	1.44699	LAMB2	Laminin subunit beta-2	10	10	7.8	2.33139	3.04745	4.13603	2.1178	1.29672	1.75937	P55268
+	3.95972	1.44196	GALNT2	Polypeptide N-acetylgalactosaminyltransferase 2;Polypeptide N-acetylgalactosaminyltransferase 2 soluble form	23	23	49.7	3.92524	4.1014	4.21847	2.5924	2.72334	2.60348	Q10471
+	4.49522	1.43819	GALNT1	Polypeptide N-acetylgalactosaminyltransferase 1;Polypeptide N-acetylgalactosaminyltransferase 1 soluble form	20	20	40.3	1.75022	1.83362	1.77674	0.341872	0.46425	0.239887	Q10472
+	2.82416	1.43646	CCDC47	Coiled-coil domain-containing protein 47	16	16	37.5	3.24248	3.46192	3.67525	1.88268	2.29772	1.88986	Q96A33
+	3.10563	1.43223	HYOU1	Hypoxia up-regulated protein 1	36	36	48	3.0212	3.09182	3.46336	1.77387	1.88159	1.62424	Q9Y4L1;A0A087X054;E9PJ21;A0A087WWI4;K7EQK2
+	2.92836	1.42546	TXNDC5	Thioredoxin domain-containing protein 5	19	19	47.5	3.42156	3.49825	3.86265	2.20705	2.33116	1.96787	Q8NBS9
+	1.54619	1.42111	CTSD	Cathepsin D;Cathepsin D light chain;Cathepsin D heavy chain	13	13	41.9	2.78067	3.61683	4.16463	2.23202	2.23162	1.83516	A0A1B0GV23;A0A1B0GVD5;A0A1B0GWE8;P07339;A0A1B0GW44;A0A1B0GVP3;A0A1B0GU92;A0A1B0GU03;H7C469;C9JH19;F8WD96
+	2.412	1.41727	PGRMC1	Membrane-associated progesterone receptor component 1	5	4	20.5	2.84422	2.55228	3.0442	1.11457	1.75262	1.3217	O00264
+	3.53409	1.39047	SDC1	Syndecan-1	4	4	15.8	-0.595969	-0.98205	-0.785502	-2.20843	-2.10408	-2.22243	P18827
+	1.84174	1.38937	KDELC1	KDEL motif-containing protein 1	6	6	13.1	3.10318	2.2609	2.23242	1.30475	1.33337	0.790272	Q6UW63
+	3.37279	1.38428	TMEM87A	Transmembrane protein 87A	9	9	17.5	2.21129	2.33239	2.59027	0.962142	1.1167	0.902267	Q8NBN3
+	4.28655	1.38063	LAMB1	Laminin subunit beta-1	25	25	17	1.52932	1.42857	1.60478	0.103397	0.248778	0.068602	G3XAI2;P07942
+	4.35608	1.37873	TMEM43	Transmembrane protein 43	8	8	25.2	1.95557	2.13274	2.06767	0.609471	0.772308	0.638027	Q9BTV4
+	1.74196	1.37215	NCLN	Nicalin	4	4	15.5	2.00072	1.65576	2.73203	0.442015	0.960586	0.869477	K7ENM2;K7EMW4;Q969V3;K7EQ66;K7ELZ9;A0A0C4DGP7
+	2.93737	1.35978	HSPE1;HSPE1-MOB4	10 kDa heat shock protein, mitochondrial	5	5	50	2.6783	2.65393	3.1128	1.42196	1.58674	1.35699	P61604;B8ZZL8;S4R3N1
+	1.16941	1.35833	TCOF1	Treacle protein	6	6	4.7	1.58712	3.32927	2.04544	1.27864	0.738638	0.869556	J3KQ96;E7ETY2;Q13428
+	4.28737	1.35009	SEC63	Translocation protein SEC63 homolog	6	6	11.2	2.33805	2.50363	2.33854	1.03372	0.964362	1.13185	Q9UGP8
+	3.97039	1.34626	LAMC1	Laminin subunit gamma-1	18	18	15.8	1.3681	1.39955	1.38283	0.0939658	0.152508	-0.134778	P11047
+	2.08309	1.34406	TMEM59	Transmembrane protein 59	2	2	9.4	1.78178	1.57507	1.35428	0.0326651	NaN	0.41997	Q5T6Z8;Q9BXS4
+	3.4816	1.33738	LMAN2	Vesicular integral-membrane protein VIP36	11	11	39.9	2.36008	2.27593	2.28523	1.09336	1.07279	0.742955	Q12907;D6RBV2;D6RIU4;D6RDX1
+	2.92794	1.32833	SEC61B	Protein transport protein Sec61 subunit beta	2	2	26	1.25447	1.03921	1.48491	-0.0589388	0.0939658	-0.241424	P60468;S4R3B5
+	2.66698	1.31501	DNAJB11	DnaJ homolog subfamily B member 11	6	6	22.3	2.06809	2.28859	2.46116	0.987539	1.19831	0.686971	Q9UBS4;H7C2Y5
+	2.12415	1.31142	GNS	N-acetylglucosamine-6-sulfatase	7	7	19.6	2.00115	1.21996	1.99595	0.499068	0.420725	0.363003	H7C3P4;F6S8M0;P15586;F5H4C6
+	2.97901	1.31113	ACACA	Acetyl-CoA carboxylase 1;Biotin carboxylase	52	52	28.6	-2.57184	-2.31948	-2.20217	-3.75267	-3.46045	-3.81376	Q13085
+	2.9004	1.3106	TMEM165	Transmembrane protein 165	5	5	22.8	3.90891	3.51046	3.75521	2.414	2.60931	2.21946	Q9HC07;V9GY93
+	2.12314	1.30347	TOR1B	Torsin-1B	3	3	10.7	2.03903	1.92227	2.23214	NaN	0.981999	0.540027	O14657
+	1.13118	1.28902	CHPF	Chondroitin sulfate synthase 2	6	6	10.2	4.41102	3.01603	2.84481	2.3111	1.73023	2.36348	Q8IZ52
+	2.17079	1.28246	APOB	Apolipoprotein B-100;Apolipoprotein B-48	8	6	1.8	-3.11291	-3.48486	-3.29662	-4.1795	-4.9568	-4.60546	P04114
+	3.78576	1.28232	ATP2A2	Sarcoplasmic/endoplasmic reticulum calcium ATPase 2	20	20	24.7	1.81463	1.8041	1.76511	0.613626	0.595217	0.328032	P16615;H7C5W9
+	2.51133	1.2809	RTN4	Reticulon;Reticulon-4	5	5	18.3	2.5624	2.81083	3.13447	1.71519	1.61297	1.33685	F8W914;Q9NQC3;H7C106;A0A0U1RQR6
+	1.78767	1.27581	ERMP1	Endoplasmic reticulum metallopeptidase 1	9	9	11.7	3.35403	2.66366	2.26948	1.45985	1.42728	1.5726	Q7Z2K6;E7ER77
+	0.87493	1.27486	CISD2	CDGSH iron-sulfur domain-containing protein 2	4	4	36.3	1.98852	1.61179	NaN	1.00892	0.0416635	NaN	Q8N5K1;I3L1N9;D6RCF4
+	2.93295	1.27453	GPX8	Glutathione peroxidase;Probable glutathione peroxidase 8	3	3	20.3	1.96092	2.33677	2.31976	0.751292	0.977536	1.06502	E7ETY7;Q8TED1
+	4.07106	1.26653	MDH2	Malate dehydrogenase, mitochondrial;Malate dehydrogenase	10	10	40.2	2.59125	2.42798	2.54987	1.32308	1.13488	1.31156	P40926;G3XAL0
+	3.43183	1.26556	PXDN	Peroxidasin homolog	34	34	29.5	2.58503	2.6483	2.81396	1.26093	1.57565	1.41403	Q92626
+	1.5647	1.26442	GPAA1	Glycosylphosphatidylinositol anchor attachment 1 protein	4	4	6.4	2.45454	2.45717	2.08542	1.53978	1.28137	0.382723	O43292;E9PPZ9;E9PLG8;E9PLV6;E9PQ31
+	1.8661	1.26057	TPP1	Tripeptidyl-peptidase 1	4	4	10.3	2.31147	NaN	2.24778	0.717649	0.981414	1.35811	O14773
+	2.21498	1.25248	MCCC1	Methylcrotonoyl-CoA carboxylase subunit alpha, mitochondrial	15	15	31.9	-2.6742	-2.80078	-2.99666	-3.8605	-4.51036	-3.8582	Q96RQ3;E9PHF7;F5GYT8;E9PG35;G5E9X5
+	1.9232	1.25189	GALNT3	Polypeptide N-acetylgalactosaminyltransferase 3	3	3	7.6	2.72637	3.426	2.74332	2.02804	1.66653	1.44546	Q14435;C9J2C3
+	2.1851	1.24784	GGCX	Vitamin K-dependent gamma-carboxylase	8	8	13.2	2.27128	2.87833	2.4703	1.37979	1.51556	0.981049	P38435
+	3.63868	1.24604	HEXB	Beta-hexosaminidase subunit beta;Beta-hexosaminidase subunit beta chain B;Beta-hexosaminidase subunit beta chain A	12	12	25	2.69755	2.48707	2.80935	1.4557	1.44037	1.3598	P07686;Q5URX0
+	2.89751	1.24432	ASPH	Aspartyl/asparaginyl beta-hydroxylase	26	26	43	2.82077	2.80622	3.18218	1.71233	1.84076	1.52311	Q12797
+	2.22791	1.23586	MAN2A1	Alpha-mannosidase 2	17	17	17.6	2.64441	2.07577	2.64259	1.35225	1.35067	0.952259	Q16706
+	1.87496	1.23554	STIM1	Stromal interaction molecule 1	6	6	9.9	2.64662	3.57628	3.17164	2.04642	1.96676	1.67473	G0XQ39;Q13586;E9PNJ4;H0YDB2
+	1.56033	1.2231	TMTC3	Transmembrane and TPR repeat-containing protein 3	4	4	5.2	2.38789	2.35234	1.42153	0.802483	1.14431	0.545672	Q6ZXV5
+	1.22819	1.21721	SRRM2	Serine/arginine repetitive matrix protein 2	3	3	1.7	3.04562	3.36289	NaN	2.44811	2.10004	1.413	Q9UQ35;I3L4D8
+	2.19912	1.21339	L1CAM		4	2	34	-0.725208	-0.175794	-0.630416	-1.95059	-1.79972	-1.42128	H3BLW5
+	3.13366	1.20736	MGST1	Microsomal glutathione S-transferase 1	3	3	19.4	1.68782	2.05356	1.79473	0.498149	0.722728	0.693141	P10620;F5H7F6;F5H6X2
+	4.42325	1.20456	WNT5A	Protein Wnt-5a	11	11	38.7	0.442758	0.448584	0.47176	-0.828537	-0.632472	-0.789561	P41221
+	2.33788	1.19331	PSAP	Prosaposin;Saposin-A;Saposin-B-Val;Saposin-B;Saposin-C;Saposin-D	13	13	27.7	4.14086	4.32855	3.93932	2.72166	3.28916	2.81799	C9JIZ6;P07602;Q5BJH1
+	2.04937	1.19274	SEL1L	Protein sel-1 homolog 1	10	10	22.4	2.22426	1.95784	2.69644	1.09133	1.32504	0.883934	Q9UBV2
+	1.2318	1.19027	GBA	Glucosylceramidase	10	10	28.5	5.06264	3.87184	3.58424	2.91376	3.01757	3.01659	A0A0G2JNZ5;A0A0G2JLB3;P04062;A0A0G2JNZ0
+	3.16772	1.1813	COL12A1	Collagen alpha-1(XII) chain	14	14	5.6	1.79722	2.15166	1.91345	0.64284	0.808261	0.867343	D6RGG3;Q99715
+	2.96556	1.17562	TRAM1	Translocating chain-associated membrane protein 1	3	3	11.1	1.87488	2.10682	2.30407	1.00187	0.962586	0.794437	G3XAN4;Q15629
+	1.99104	1.17096	MGAT2	Alpha-1,6-mannosyl-glycoprotein 2-beta-N-acetylglucosaminyltransferase	8	8	18.3	3.08422	3.46009	3.61011	1.84752	2.54646	2.24756	Q10469
+	1.88445	1.16732	SRPRB	Signal recognition particle receptor subunit beta	3	3	22.5	1.65233	2.06929	1.73357	0.751892	1.01142	0.189919	H7C4H2;Q9Y5M8
+	3.43612	1.16729	PDIA6	Protein disulfide-isomerase A6	12	12	39.3	2.7813	2.71235	2.97942	1.68818	1.75484	1.52817	Q15084
+	2.93079	1.15586	ANXA1	Annexin A1;Annexin	15	15	52.9	1.09221	1.13514	1.4092	-0.140651	0.1644	0.145221	P04083;Q5T3N1
+	2.89166	1.15358	PRDX3	Thioredoxin-dependent peroxide reductase, mitochondrial	5	5	29.7	3.12421	3.27742	3.54696	2.03101	2.27912	2.17773	P30048
+	1.54416	1.15297	VDAC1	Voltage-dependent anion-selective channel protein 1	7	7	36	2.89522	2.27962	3.45325	1.84121	1.67929	1.6487	P21796;C9JI87
+	1.10064	1.14911	PIGT	GPI transamidase component PIG-T	11	11	39.2	2.49603	1.64081	3.2837	1.34363	1.53292	1.09667	A0A1W2PQN1;A0A1W2PP57;A0A1W2PPC3;A0A1W2PPS0;A0A1W2PNP0;Q969N2;F6W983;A0A1W2PP53;A0A1W2PPR6;A0A1W2PQY1;A0A1W2PPQ7;A0A1W2PRZ8;A0A1W2PPK4;A0A1W2PR92
+	1.42399	1.14108	SSRP1	FACT complex subunit SSRP1	4	4	5.9	1.04621	NaN	1.3514	-0.0399035	0.498864	-0.285794	Q08945
+	1.39254	1.13988	CYP51A1	Lanosterol 14-alpha demethylase	2	2	4.9	2.08079	1.75459	NaN	NaN	0.949273	0.606347	A0A0C4DFL7;Q16850;H7C0D0
+	2.52251	1.13583	CYB5B	Cytochrome b5 type B	2	2	35.1	2.2578	2.07752	2.53394	0.95002	1.35327	1.15847	D6RFH4;H3BUX2;J3KNF8;O43169
+	2.15157	1.13451	CALR	Calreticulin	11	11	46.8	2.00666	2.38361	2.72435	1.3938	1.20333	1.11397	P27797;K7EJB9
+	1.27743	1.12981	MGAT5	Alpha-1,6-mannosylglycoprotein 6-beta-N-acetylglucosaminyltransferase A	4	4	5.9	2.47845	2.71574	3.41265	NaN	1.77712	1.70115	Q09328
+	1.25944	1.12094	GUSB	Beta-glucuronidase	6	6	10.1	2.56966	2.48016	3.77431	1.80347	1.8587	1.79913	P08236
+	3.51626	1.11943	TGFBI	Transforming growth factor-beta-induced protein ig-h3	22	22	46	0.575215	0.842536	0.710702	-0.503221	-0.418485	-0.308126	Q15582;H0Y8L3
+	2.48629	1.11324	DYNC1H1	Cytoplasmic dynein 1 heavy chain 1	69	69	19.5	-1.51198	-1.3893	-1.94503	-2.66896	-2.68066	-2.8364	Q14204
+	3.04818	1.11056	NPNT	Nephronectin	9	9	24.1	-0.979544	-0.848401	-0.682627	-2.10992	-1.79436	-1.93799	H0YAK9;Q6UXI9;D6RH31
	0.550373	1.10639	GPNMB	Transmembrane glycoprotein NMB	6	6	13.1	6.35739	5.87585	3.94523	3.40204	4.33013	5.12714	Q14956
+	2.27688	1.09349	AGRN	Agrin;Agrin N-terminal 110 kDa subunit;Agrin C-terminal 110 kDa subunit;Agrin C-terminal 90 kDa fragment;Agrin C-terminal 22 kDa fragment	4	4	2.7	2.22361	1.91655	2.52331	0.941407	1.21977	1.22182	A0A087X208;O00468
+	2.63316	1.08503	PDIA3	Protein disulfide-isomerase A3	27	23	57.6	3.13844	3.07871	3.41562	2.16903	2.30609	1.90257	P30101
+	0.961892	1.08313	ST3GAL1	CMP-N-acetylneuraminate-beta-galactosamide-alpha-2,3-sialyltransferase 1	5	5	18.5	1.86517	2.36765	1.24853	1.16504	-0.0885615	1.15549	Q11201;E5RHV6
+	2.88106	1.08167	CKAP4	Cytoskeleton-associated protein 4	8	8	18.4	1.48779	1.54824	1.76638	0.553459	0.681674	0.322274	Q07065
	0.368345	1.07512	GNPTAB	N-acetylglucosamine-1-phosphotransferase subunits alpha/beta;N-acetylglucosamine-1-phosphotransferase subunit alpha;N-acetylglucosamine-1-phosphotransferase subunit beta	4	4	4.3	3.72454	2.66273	NaN	3.07135	1.16569	NaN	Q3T906
+	3.4612	1.0675	VDAC2	Voltage-dependent anion-selective channel protein 2	10	10	51.8	2.57838	2.72565	2.65858	1.46931	1.74958	1.54122	A0A0A0MR02;P45880;Q5JSD2;Q5JSD1
+	2.97289	1.06643	TMED7-TICAM2;TMED7	Transmembrane emp24 domain-containing protein 7	4	4	28.2	2.46629	2.05801	2.33322	1.25175	1.14489	1.26159	A0A0A6YYA0;Q9Y3B3
+	2.75137	1.06641	SFXN1	Sideroflexin-1	2	2	7.1	2.46963	2.48083	2.63255	1.58847	1.60203	1.19327	Q9H9B4;D6RAE9;D6RDG7;S4R2X2;D6RFI0
+	2.20977	1.06185	ATP5F1	ATP synthase F(0) complex subunit B1, mitochondrial	2	2	9	1.35862	1.1375	0.964805	0.149519	0.0340748	NaN	P24539;Q5QNZ2
+	3.17914	1.06087	TXNDC12	Thioredoxin domain-containing protein 12	3	3	22.7	2.05904	1.80941	2.14985	0.860764	1.0054	0.969528	O95881
	0.581475	1.05374	MSMO1	Methylsterol monooxygenase 1	3	3	11.3	2.0615	2.42105	3.73563	NaN	1.15969	2.2116	Q15800;D6RDP9;D6R952
+	2.6075	1.05129	EPHX1	Epoxide hydrolase 1	9	9	27.3	3.05408	2.84135	2.82916	1.99023	1.99708	1.58342	P07099
+	4.0043	1.04649	TMEM33	Transmembrane protein 33	4	4	18	1.61542	1.49349	1.45349	0.383055	0.506907	0.532965	D6RAA6;P57088;H0Y8N0
	0.703231	1.04259	LETM1	LETM1 and EF-hand domain-containing protein 1, mitochondrial	4	4	6.8	1.88366	2.74968	1.0825	NaN	0.702125	1.02326	O95202
+	1.04265	1.03633	CLCC1	Chloride channel CLIC-like protein 1	7	7	17.6	2.37287	3.25641	3.84056	2.49966	1.92881	1.9324	Q96S66;Q5T1P5
+	1.97155	1.03306	RTN3	Reticulon-3	2	2	2.2	2.10138	2.34854	2.79027	1.26712	1.59651	1.27739	O95197
+	1.23819	1.02962	GPR107	Protein GPR107	3	3	5.1	2.46566	3.17671	NaN	2.06167	1.83333	1.4797	G5E994;Q5VW38
+	2.19708	1.02855	LUC7L3	Luc7-like protein 3	7	7	20	1.76621	2.03977	1.96658	1.21897	0.865285	0.602647	J3KPP4;O95232;D6RDI2
+	3.546	1.02433	TECR	Very-long-chain enoyl-CoA reductase	10	10	29.5	1.79548	1.88166	2.03562	0.909351	0.783163	0.947255	Q9NZ01
+	2.25075	1.02073	PPIB	Peptidyl-prolyl cis-trans isomerase B	11	11	50	2.98079	3.25689	3.57846	2.39955	2.19752	2.15688	P23284
+	2.25203	1.01928	THBS1	Thrombospondin-1	25	5	25.7	0.756596	0.983605	0.906506	-0.217189	-0.393198	0.199248	P07996
+	3.18544	1.01727	MUC16	Mucin-16	24	24	3.5	0.64524	0.851519	0.855591	-0.296474	-0.328217	-0.0747601	Q8WXI7;M0R2S7;M0QZZ9
+	1.55831	1.00559	AGK	Acylglycerol kinase, mitochondrial	2	2	15.2	1.2734	1.64584	NaN	0.668936	0.138421	0.554736	E9PG39;E9PC15;Q53H12
+	1.17918	1.00007	KIAA0319L	Dyslexia-associated protein KIAA0319-like protein	6	6	6.1	3.16442	2.85158	3.71238	1.76163	2.82024	2.1463	E7EN73;Q8IZA0;C9J519
+	1.40118	0.995459	PRSS21	Testisin	8	8	31.2	1.82579	2.21645	2.77115	1.58159	1.30469	0.940731	Q9Y6M0;I3L0U2;I3L3C7
+	2.8633	0.994303	SRRM1	Serine/arginine repetitive matrix protein 1	5	5	8.9	1.27876	1.43243	1.43999	0.328492	0.609944	0.229834	A9Z1X7;Q8IYB3;E9PCT1;M0R088
+	1.16957	0.99096	ATG9A	Autophagy-related protein 9A	3	3	4.1	1.90931	1.57158	1.79181	1.34602	0.918463	0.0353424	Q7Z3C6;H7C1G6
+	1.26669	0.989515	DPPA	Dipeptide-binding ABC transporter [Escherichia coli O157:H7]	9	9	24.1	-2.62745	-3.68882	-3.2045	-3.78663	-4.23135	-4.47134	A0A0F6FDU2
+	2.6856	0.974048	CLU	Clusterin;Clusterin beta chain;Clusterin alpha chain	13	13	28.1	2.4532	2.72037	2.85758	1.63752	1.83932	1.63217	P10909;H0YLK8;E7ERK6
+	2.40164	0.972931	PDIA4	Protein disulfide-isomerase A4	22	22	40	2.72731	2.52201	2.9492	1.77307	1.9378	1.56886	P13667
+	2.28507	0.968422	LAMP2	Lysosome-associated membrane glycoprotein 2	4	2	11.5	3.75103	4.18864	3.71929	3.05075	2.94948	2.75348	P13473
	0.501587	0.960956	TPCN1	Two pore calcium channel protein 1	4	4	6.7	-0.685176	0.939904	0.144568	-0.793932	-2.04567	0.356031	B7Z3R2;Q9ULQ1;H0YIK4
+	2.68947	0.953488	LGALS3BP	Galectin-3-binding protein	12	12	33	2.98883	2.77349	3.06537	1.89499	2.19131	1.88092	Q08380
	0.94854	0.944622	EDEM3	ER degradation-enhancing alpha-mannosidase-like protein 3	4	4	6.1	3.50868	3.01321	2.37765	1.96565	2.07813	NaN	Q9BZQ6;H0Y498
	0.819714	0.944479	CHPF2	Chondroitin sulfate glucuronyltransferase	6	6	8.5	2.11922	3.14719	3.88157	2.23275	2.2825	1.7993	G5E9W2;Q9P2E5
	0.799799	0.938592	FKBP11	Peptidyl-prolyl cis-trans isomerase;Peptidyl-prolyl cis-trans isomerase FKBP11	3	3	15.9	2.1662	3.49314	NaN	1.98236	1.93478	1.75608	F8VU90;Q9NYL4
+	1.55378	0.92417	TMEM245	Transmembrane protein 245	4	4	6.7	3.00135	2.7316	2.47765	2.06243	2.01906	1.35659	Q9H330;H7C0G1
+	2.66892	0.923738	CNTNAP1	Contactin-associated protein 1	22	22	20.6	2.90781	3.02538	3.01276	2.24461	2.11137	1.81877	P78357;K7EMM9
+	3.292	0.921873	CPT1A	Carnitine O-palmitoyltransferase 1, liver isoform	5	5	7.5	1.0321	1.19503	1.22774	0.15782	0.362666	0.16877	P50416
+	2.62998	0.91815	BMP1	Bone morphogenetic protein 1	2	2	2	1.18815	1.18872	1.38256	0.238053	0.567546	0.199374	P13497
	1.0031	0.914495	CNN2;CNN3	Calponin;Calponin-2;Calponin-3	2	2	12.3	-0.623732	-1.06371	-0.305022	-0.926481	-1.61379	-2.19568	A0A087X271;B4DDF4;B4DUT8;Q99439;K7ES69;A0A087X1X5;H3BVI6;Q15417
	0.660119	0.909498	PARK7	Protein deglycase DJ-1	3	3	18.9	0.178237	0.879941	0.244765	NaN	-1.16001	0.209641	K7ELW0;Q99497;K7EN27
+	2.14952	0.908122	DDOST	Dolichyl-diphosphooligosaccharide--protein glycosyltransferase 48 kDa subunit	10	10	35.3	2.51362	2.83224	3.1171	1.84125	1.97918	1.91816	A0A0C4DGS1;P39656;U3KQ84
+	3.73095	0.907867	ATP5B	ATP synthase subunit beta, mitochondrial;ATP synthase subunit beta	19	19	55.4	2.58705	2.60649	2.72966	1.6623	1.83398	1.70332	P06576;H0YH81;F8W079
+	2.42153	0.90545	C1QBP	Complement component 1 Q subcomponent-binding protein, mitochondrial	2	2	12.1	2.60201	2.3266	2.39059	1.67446	1.64279	1.28558	Q07021;I3L3Q7;I3L3B0
+	2.69247	0.899367	HEXA	Beta-hexosaminidase;Beta-hexosaminidase subunit alpha	10	10	22.6	2.56718	2.23909	2.23793	1.39682	1.57216	1.37712	H3BS10;H3BP20;P06865;H3BU85;H3BTD4
+	1.42156	0.896316	SH3BP4	SH3 domain-binding protein 4	4	4	5.7	-0.44721	-0.210897	-0.861893	NaN	-1.32782	-1.47815	Q9P0V3
+	4.39052	0.894712	LRRC59	Leucine-rich repeat-containing protein 59	11	11	45	1.39402	1.37473	1.45128	0.521051	0.5757	0.439144	Q96AG4
	0.632972	0.89398	ACOT9	Acyl-coenzyme A thioesterase 9, mitochondrial	5	5	14.8	2.37901	1.83455	2.88303	NaN	0.86132	2.08178	Q9Y305;H7C5Q2
+	1.42903	0.893073	SEC22B	Vesicle-trafficking protein SEC22b	3	3	16.7	1.10105	2.04366	1.72312	0.726831	0.885496	0.57628	O75396;A0A087X1A9
+	3.52182	0.892326	TNC	Tenascin	20	20	12.3	0.385486	0.44074	0.553361	-0.346628	-0.408493	-0.542269	P24821;J3QSU6;E9PC84;F5H7V9
	0.802301	0.891854	SCPEP1	Retinoid-inducible serine carboxypeptidase	3	3	6	1.30053	1.0782	1.33982	1.34608	0.00547185	-0.308555	Q9HB40;I3L4Z9
+	2.54504	0.889112	RPL12	60S ribosomal protein L12	5	5	45.5	0.308361	0.424707	0.247927	-0.328091	-0.760186	-0.598064	P30050
+	3.14054	0.887817	RPS18	40S ribosomal protein S18	3	3	17.1	-0.825082	-0.646451	-0.707925	-1.68585	-1.7005	-1.45656	P62269
+	3.0853	0.886675	CYC1	Cytochrome c1, heme protein, mitochondrial	4	4	15.4	1.96816	2.17868	2.11613	1.34346	1.17223	1.08726	P08574
+	1.40441	0.88405	DHCR7	7-dehydrocholesterol reductase	4	4	11.4	NaN	2.68062	2.9364	1.57754	2.18764	2.0082	Q9UBM7;H0YE57
+	3.12582	0.882447	STOML2	Stomatin-like protein 2, mitochondrial	4	4	18.3	1.63691	1.52847	1.59125	0.685178	0.866631	0.557484	Q9UJZ1;A0A087WYB4
+	1.16767	0.881133	CS	Citrate synthase;Citrate synthase, mitochondrial	5	4	10.6	3.39438	3.12297	3.6325	2.62784	2.98781	1.8908	B4DJV2;O75390;A0A0C4DGI3;H0YIC4
+	3.81161	0.879493	EDIL3	EGF-like repeat and discoidin I-like domain-containing protein 3	22	22	49.4	-0.590767	-0.609993	-0.634128	-1.5927	-1.37902	-1.50165	O43854
+	2.3971	0.873765	NPC1	Niemann-Pick C1 protein	15	15	14.1	4.12276	3.88996	4.29396	3.28232	3.34795	3.05511	O15118;K7EQ23
	0.551795	0.873378	STEAP4	Metalloreductase STEAP4	2	2	9.7	1.18047	-0.788091	-0.832899	-1.17808	-0.576755	-1.30582	C9JS50;Q687X5
+	2.04303	0.8724	MDH	Malate dehydrogenase [Escherichia coli O157:H7]	8	8	36.2	-1.14935	-1.00825	-0.841896	-1.5649	-1.94087	-2.11092	A0A0F6FCU7
+	1.76486	0.86916	SRSF11	Serine/arginine-rich splicing factor 11	4	4	15.4	2.2599	1.94692	2.39928	1.38234	1.61089	1.0054	Q5T760;Q05519;B4DWT1
+	2.96098	0.866978	HSPD1	60 kDa heat shock protein, mitochondrial	26	26	55.5	2.49365	2.60084	2.71793	1.84036	1.7919	1.57923	P10809
+	1.21328	0.865988	SCAMP3	Secretory carrier-associated membrane protein 3	4	4	19.3	1.19887	1.95107	1.79252	0.572114	0.502331	1.27005	O14828
+	3.59683	0.859924	MYOF	Myoferlin	72	72	42.6	1.79219	1.70969	1.76876	0.810978	1.02581	0.854075	Q9NZM1
+	2.75113	0.850285	QSOX2	Sulfhydryl oxidase 2	21	21	41.1	3.07796	2.92283	3.23407	2.13027	2.36723	2.1865	Q6ZRP7
+	3.4209	0.847962	MT-CO2	Cytochrome c oxidase subunit 2	2	2	13.2	0.108625	0.0583858	-0.000375149	-0.929061	-0.749378	-0.69881	P00403
+	1.57308	0.846569	TMEM167A	Protein kish-A	2	2	25	1.3297	0.637935	0.691534	-0.176446	0.167743	0.128161	Q8TBQ9
+	2.67594	0.844748	LPCAT3	Lysophospholipid acyltransferase 5	3	3	6	2.47812	2.74494	2.85846	1.89185	1.77024	1.88518	Q6P1A2;F5H0M4
+	2.36618	0.836782	SLC7A2	Cationic amino acid transporter 2	6	5	9.5	2.18812	2.61162	2.27671	1.5613	1.60573	1.39906	A0A1W2PR06;P52569
+	1.58009	0.833957	SLC25A11	Mitochondrial 2-oxoglutarate/malate carrier protein	4	4	15.5	1.72918	NaN	1.40779	0.974676	0.688583	0.540325	I3L1P8;Q02978
+	3.12288	0.829883	AHNAK	Neuroblast differentiation-associated protein AHNAK	29	29	16.9	0.731009	0.902267	0.869082	0.110096	0.0373119	-0.134699	Q09666
+	2.11232	0.819742	FH	Fumarate hydratase, mitochondrial	6	6	18	3.06776	2.53481	2.73652	1.94032	2.0664	1.87314	P07954
+	1.72074	0.819684	MTCH2	Mitochondrial carrier homolog 2	8	8	40.6	2.22478	2.36801	1.73031	1.11796	1.44779	1.29831	Q9Y6C9;E9PIE4
+	2.95152	0.818623	ZMPSTE24	CAAX prenyl protease 1 homolog	6	6	17.5	2.08712	2.13366	2.13836	1.17504	1.49072	1.2375	O75844
+	2.04216	0.818464	DLD	Dihydrolipoyl dehydrogenase, mitochondrial;Dihydrolipoyl dehydrogenase	6	6	16.5	2.96034	2.52712	2.85997	2.18932	1.86418	1.83855	P09622;E9PEX6
+	2.11899	0.81709	MGST3	Microsomal glutathione S-transferase 3	3	3	16.9	2.20517	1.74674	2.07276	1.12307	1.078	1.37234	Q5VV89;O14880
+	4.31765	0.814271	SLC25A5	ADP/ATP translocase 2;ADP/ATP translocase 2, N-terminally processed	11	5	35.2	2.20933	2.244	2.32605	1.4983	1.42132	1.41695	P05141
	0.548989	0.808662	GLT8D2	Glycosyltransferase 8 domain-containing protein 2	2	2	6	2.68185	3.56059	1.64787	1.95877	1.16665	2.33891	Q9H1C3;F8VZP2
+	2.50977	0.807999	ATP5H	ATP synthase subunit d, mitochondrial	2	2	23.6	2.3169	2.32536	2.2522	1.26562	1.50934	1.6955	O75947;F5H608
+	2.82418	0.80573	GPD2	Glycerol-3-phosphate dehydrogenase, mitochondrial	10	10	20.4	1.77699	1.6486	1.84884	0.901958	1.12009	0.835197	P43304
+	2.45424	0.798964	NENF	Neudesin	7	7	57	2.50101	2.54765	2.87058	1.88928	1.90658	1.72648	Q9UMX5
+	1.7755	0.795509	HSD17B12	Very-long-chain 3-oxoacyl-CoA reductase	2	2	9	2.22237	NaN	2.61911	1.51833	1.70297	1.65439	Q53GQ0;E9PI21;A0A1B0GVY6;A0A1B0GV93
+	1.71154	0.794578	GLUD1;GLUD2	Glutamate dehydrogenase 1, mitochondrial;Glutamate dehydrogenase 2, mitochondrial	11	11	26	3.01219	3.43563	3.20129	2.53658	2.64307	2.08573	P00367;P49448
	0.511651	0.791831	PCCA	Propionyl-CoA carboxylase alpha chain, mitochondrial	9	9	17.3	-2.64611	-3.18587	-1.97551	-2.30672	-3.58438	-4.29189	P05165;A0A1B0GUX9;A0A1B0GU58;A0A1B0GWA1;A0A1B0GWI4
+	5.60243	0.791173	L1CAM	Neural cell adhesion molecule L1	36	31	34.2	-0.166276	-0.122774	-0.139347	-0.959458	-0.905575	-0.936884	P32004
	0.309551	0.789888	FBLN1	Fibulin-1	6	2	15.4	2.62445	0.602552	2.35668	1.98068	-0.577272	1.81061	P23142;B1AHM7;B1AHM9
	1.36538	0.789328	RPS3A	40S ribosomal protein S3a	2	2	11.9	0.327228	0.247442	0.593975	-0.144297	NaN	-0.655262	D6RB09;D6RG13;D6RAT0;P61247;D6RGE0;D6RED7;D6RAS7;D6R9B6;H0Y8L7;E9PFI5;H0Y9Y4
+	1.65803	0.78877	CISD1	CDGSH iron-sulfur domain-containing protein 1	2	2	25.9	NaN	1.05061	0.675184	0.208517	0.104337	-0.0904803	Q9NZ45
	1.24356	0.783271	GRPEL1	GrpE protein homolog 1, mitochondrial	2	2	12.9	2.01282	2.82684	2.34735	1.88182	1.67906	1.27632	Q9HAV7
+	1.77998	0.781849	GOT2	Aspartate aminotransferase, mitochondrial	11	11	28.1	1.87428	2.43579	2.44124	1.46352	1.36888	1.57337	P00505
	0.90318	0.774426	OAT	Ornithine aminotransferase, mitochondrial;Ornithine aminotransferase, hepatic form;Ornithine aminotransferase, renal form	3	3	6.6	2.68661	2.35115	1.43253	1.65572	1.29608	1.19522	P04181
+	2.32278	0.772382	SURF4	Surfeit locus protein 4	5	5	35.5	1.53546	1.54458	1.66544	1.02091	0.833174	0.574247	Q5T8U5;O15260;B7Z1G8
+	2.63959	0.7703	SCD	Acyl-CoA desaturase	2	2	10.6	2.61598	2.74164	2.94718	1.94141	1.94343	2.10906	O00767
+	3.19471	0.768361	PC	Pyruvate carboxylase, mitochondrial	49	49	58.1	-3.41693	-3.18128	-3.39886	-4.13201	-4.05364	-4.11651	P11498
+	2.25713	0.762505	S100A10	Protein S100-A10	2	2	35.1	-0.091925	0.0418037	0.157691	-0.806619	-0.490517	-0.88281	P60903
	0.88358	0.756386	VAPB	Vesicle-associated membrane protein-associated protein B/C	4	3	22.6	1.29408	2.61341	2.25701	1.31973	1.39254	1.18307	O95292;E5RK64
	0.39839	0.755256	MFGE8	Lactadherin;Lactadherin short form;Medin	4	4	15.7	0.429	1.28036	1.30498	1.15588	NaN	-0.656831	F5GZN3;Q08431;X6R3G6;H0YKS8
	1.49329	0.755192	YIPF2	Protein YIPF;Protein YIPF2	3	3	22.6	2.90068	2.22537	2.38294	1.76086	1.94005	1.54251	K7EIP7;K7ERW0;Q9BWQ6;K7ENZ5
	1.15434	0.752986	POR	NADPH--cytochrome P450 reductase	5	5	11.8	2.3097	2.87279	3.29694	2.28579	2.02411	1.91058	P16435;H0Y4R2;E7EMD0
	1.67114	0.752928	HADHB	Trifunctional enzyme subunit beta, mitochondrial;3-ketoacyl-CoA thiolase	8	8	18.6	1.76744	2.05579	2.20539	1.45286	1.37662	0.940355	P55084;B5MD38;F5GZQ3;C9JEY0;C9JE81
	0.981476	0.751652	PPT1	Palmitoyl-protein thioesterase 1	2	2	9.2	1.95695	1.72386	2.71552	1.59998	1.55626	0.985136	A0A2C9F2P4;A0A286YFF7;P50897;A0A286YFL6;E9PSE5;E9PIA8;Q5T0S4;A0A286YFE3;A0A286YFL8
	1.21832	0.748642	LMF2	Lipase maturation factor 2	6	6	11.9	2.32697	2.87874	2.65233	2.35067	1.64971	1.61174	Q9BU23
	1.18553	0.748121	TRAP1	Heat shock protein 75 kDa, mitochondrial	16	16	32.2	3.24729	2.57333	3.07774	1.90339	2.63394	2.11666	Q12931;I3L0K7
+	2.32668	0.738131	IGF2R	Cation-independent mannose-6-phosphate receptor	64	64	35	2.30378	2.14493	2.07608	1.33811	1.65805	1.31423	P11717
+	2.29642	0.73804	SLC25A13	Calcium-binding mitochondrial carrier protein Aralar2	9	6	16.9	2.1161	2.06984	2.09018	1.58434	1.12869	1.34897	Q9UJS0
	1.32317	0.736388	GLA	Alpha-galactosidase A	2	2	7	1.12406	1.95988	1.7827	0.778713	0.971957	0.906814	P06280
+	4.35033	0.733015	ANXA2;ANXA2P2	Annexin A2;Annexin;Putative annexin A2-like protein	27	27	72.3	0.587077	0.64441	0.689925	-0.141255	-0.0671224	-0.0692551	P07355;H0YN42;H0YMD0;H0YMU9;A6NMY6;H0YM50;H0YKS4;H0YNP5;H0YN28;H0YL33
	0.674582	0.73114	B3GAT3	Galactosylgalactosylxylosylprotein 3-beta-glucuronosyltransferase 3	3	3	10.3	NaN	2.57495	3.77284	2.56049	2.50551	2.26225	G3V150;O94766
+	2.67456	0.727271	M6PR	Cation-dependent mannose-6-phosphate receptor	4	4	22.4	2.20464	2.09751	2.11646	1.29237	1.60535	1.33908	P20645;F5GX30;H0YGE9;H0YGT2
+	3.64048	0.718286	VAPA	Vesicle-associated membrane protein-associated protein A	4	3	16.1	2.04632	1.87019	1.97258	1.2364	1.29231	1.20552	Q9P0L0
	1.1724	0.712775	FAM3C	Protein FAM3C	7	7	42.7	2.67283	2.79566	3.26679	1.83996	2.60248	2.15452	Q92520;C9JP35;C9JMN4
	2.0305	0.712153	CPD	Carboxypeptidase D	22	22	21	2.69307	2.83499	3.07135	1.96136	2.18377	2.31783	O75976
+	2.08782	0.71181	SEC61A1	Protein transport protein Sec61 subunit alpha isoform 1	5	5	10.4	1.67279	1.77989	1.8294	1.32464	0.931683	0.89033	B4DR61;P61619
+	3.05689	0.705165	SLC38A5	Sodium-coupled neutral amino acid transporter 5	9	9	18.2	1.7004	1.71013	1.93599	1.11203	1.04928	1.0697	Q8WUX1;C9JJU1;C9JMY2;C9JHH7;C9JWG4;C9JNK4
+	2.46603	0.703667	TMCO1	Transmembrane and coiled-coil domain-containing protein 1	2	2	22.1	1.26303	1.04865	1.41072	0.606537	0.460585	0.544288	J3QQY2;J9JIE6;Q9UM00;J3KS45
	2.0509	0.702141	ANXA5	Annexin A5;Annexin	11	11	44.7	1.6165	1.5924	1.86426	0.78157	0.990882	1.19428	P08758;D6RBE9;D6RBL5
	1.05716	0.692348	FAT1	Protocadherin Fat 1;Protocadherin Fat 1, nuclear form	5	5	1.5	1.65471	1.3425	0.743644	0.489748	0.328951	0.845109	A0A087WVP1;Q14517
	1.89839	0.689062	LMNA	Prelamin-A/C;Lamin-A/C	18	18	34.2	2.64411	2.74121	2.41059	2.08638	1.66407	1.97827	P02545;Q3BDU5;Q5TCI8
	1.32389	0.679192	HS2ST1	Heparan sulfate 2-O-sulfotransferase 1	4	4	12.9	2.31455	1.95992	2.72964	1.83657	1.56934	1.56062	Q7LGA3
	1.4299	0.677233	CLTC	Clathrin heavy chain;Clathrin heavy chain 1	7	5	5.4	-0.0150097	-0.163817	0.160533	-0.619359	-0.374412	-1.05622	A0A087WVQ6;Q00610
	1.1246	0.674663	SLC2A3;SLC2A14	Solute carrier family 2, facilitated glucose transporter member 3;Solute carrier family 2, facilitated glucose transporter member 14	2	2	3.6	1.46268	1.18174	1.42094	0.982291	NaN	0.378623	P11169;F5GYR5;Q8TDB8
	0.554225	0.674268	FADS1	Fatty acid desaturase 1	5	5	15.8	1.86211	2.23897	0.831553	1.51904	1.03386	0.356933	O60427;A0A0A0MR51
	0.499682	0.674067	EOGT	EGF domain-specific O-linked N-acetylglucosamine transferase	2	2	4	2.16405	NaN	1.01543	1.45117	0.494262	0.801573	Q5NDL2
	1.06635	0.66839	SIL1	Nucleotide exchange factor SIL1	7	7	15.4	2.49861	3.31745	2.94428	2.40395	2.4493	1.90192	Q9H173;D6REA1
	2.39068	0.66838	SERINC1	Serine incorporator 1	4	4	10.4	2.13957	2.28262	2.21257	1.70686	1.57531	1.34744	Q9NRX5
	1.81762	0.667835	RBM39	RNA-binding protein 39	10	10	26.2	0.978635	0.94058	1.31962	0.209017	0.592923	0.433387	Q14498;A0A0U1RQH7;H0Y4X3;G3XAC6;A0A0U1RQW2
	1.49687	0.66741	THRAP3	Thyroid hormone receptor-associated protein 3	7	7	7.7	1.99201	1.59975	1.8641	1.08113	1.47617	0.896311	Q9Y2W1
+	2.9539	0.667175	BASP1	Brain acid soluble protein 1	5	5	41.9	1.5692	1.58976	1.75125	1.07813	0.93138	0.899176	P80723
	2.57415	0.666353	FZD2	Frizzled-2	4	4	7.3	-0.423159	-0.495207	-0.468212	-1.31771	-0.988962	-1.07896	Q14332
	1.55813	0.666085	SNAP23	Synaptosomal-associated protein;Synaptosomal-associated protein 23	3	3	24.7	-0.0740309	-0.128787	-0.453518	-1.09323	-0.984474	-0.576884	H3BNE1;H3BR18;H3BM38;H3BPJ0;O00161;H3BNG6;H3BU94
	1.68884	0.664013	LUC7L2	Putative RNA-binding protein Luc7-like 2	10	10	28.1	1.4163	1.57662	1.74468	0.692159	1.20364	0.849759	Q9Y383;A0A0A6YYJ8
	2.90824	0.66117	RPL22	60S ribosomal protein L22	2	2	51.1	-0.0934326	NaN	-0.0807896	-0.822911	-0.745866	-0.676065	K7EJT5;K7EP65;K7EKS7;K7ELC4;K7EMH1;K7ERI7;P35268
+	4.11022	0.660756	ATP5A1	ATP synthase subunit alpha, mitochondrial	18	18	41.4	1.87982	1.86136	1.92513	1.29478	1.176	1.21325	P25705;K7EK77;K7ERX7
	2.33693	0.659902	HACD3	Very-long-chain (3R)-3-hydroxyacyl-CoA dehydratase 3	6	6	23.5	0.936289	0.716684	0.97673	0.259544	0.0578315	0.332622	Q9P035;H3BPZ1;H3BS72
	0.591562	0.656457	YIPF3	Protein YIPF3;Protein YIPF3, 36 kDa form III	3	3	7.6	3.15517	2.85601	4.15145	3.2621	2.20858	2.72257	E7EQR8;Q9GZM5;D6RFI3
	1.88736	0.656258	SLC25A6	ADP/ATP translocase 3;ADP/ATP translocase 3, N-terminally processed	11	3	44.3	2.02889	1.93157	2.19739	1.419	1.15607	1.614	P12236
	1.05618	0.653911	ZFPL1	Zinc finger protein-like 1	3	3	10.3	1.99179	2.52942	1.93274	1.62232	1.80116	1.06874	O95159
	0.920479	0.649021	TIMP1	Metalloproteinase inhibitor 1	2	2	14.7	1.6457	1.94546	NaN	1.34392	0.949199	NaN	Q5H9A7;P01033;Q5H9B4;Q5H9B5
	2.45021	0.648715	SLC25A3	Phosphate carrier protein, mitochondrial	8	8	26	1.82469	1.93776	1.92235	1.40621	1.26832	1.06412	Q00325;F8VVM2
	1.071	0.646538	DKC1	H/ACA ribonucleoprotein complex subunit 4	5	5	11.7	1.48285	1.99299	1.90169	1.39166	1.37278	0.673466	O60832;C9IYT0;H7C0M1
	0.918114	0.646337	MPDU1	Mannose-P-dolichol utilization defect 1 protein	2	2	38.5	1.08943	1.90161	1.89871	0.616546	1.23174	1.10246	J3KSI4;I3L1D2;I3L4E0;J3QS48;I3L295;J3KT75;J3QW43;J3QRD5;O75352;I3L405;I3L261;J3KTK8;J3QQZ4
+	3.6389	0.640522	ANXA3	Annexin A3;Annexin	15	15	50.5	0.771294	0.725348	0.700528	0.030548	0.0619835	0.183074	P12429;D6RA82
+	3.84851	0.640281	SLC38A1	Sodium-coupled neutral amino acid transporter 1	5	5	8	1.56672	1.45006	1.57676	0.929337	0.874443	0.868924	F8VX04;Q9H2H9
	0.718726	0.637759	NSDHL	Sterol-4-alpha-carboxylate 3-dehydrogenase, decarboxylating	2	2	6.4	NaN	2.08879	3.0811	1.82656	2.04764	1.96735	Q15738;C9JDR0
	1.35645	0.636034	TSPAN14	Tetraspanin-14;Tetraspanin	3	3	14.1	0.45386	-0.0291316	0.266277	-0.331282	-0.480116	NaN	Q8NG11;H7BXY6;A6NEP9
	1.32061	0.635876	MCM3	DNA replication licensing factor MCM3	2	2	2.6	0.158596	0.149389	0.42664	-0.144744	-0.800802	-0.227456	P25205
	1.32309	0.629646	HMGB1;HMGB1P1	High mobility group protein B1;Putative high mobility group protein B1-like 1	3	3	25.9	0.260146	0.226509	0.603692	-0.202273	0.0216219	-0.617942	Q5T7C4;P09429;B2RPK0
	3.38929	0.629553	RPS3	40S ribosomal protein S3	11	11	53.5	-0.189006	-0.183277	-0.102729	-0.801833	-0.868147	-0.693691	P23396;E9PL09;E9PPU1;H0YEU2;F2Z2S8;H0YCJ7
	1.05429	0.626176	U2AF2	Splicing factor U2AF 65 kDa subunit	4	4	17.9	1.77476	1.86247	1.79747	1.06798	1.71444	0.773743	K7ENG2;P26368
	2.50142	0.622162	ABCB6	ATP-binding cassette sub-family B member 6, mitochondrial	7	7	11.5	3.00944	3.04406	3.03483	2.26781	2.59488	2.35916	Q9NP58;H7BXK9
	1.82572	0.62203	UQCRC1	Cytochrome b-c1 complex subunit 1, mitochondrial	10	10	32.3	1.81824	1.92224	2.0552	1.57105	1.24263	1.1159	P31930
	0.447684	0.621825	DPP7	Dipeptidyl peptidase 2	2	2	5.9	1.79365	3.12744	NaN	2.15911	1.93874	1.4183	Q9UHL4;R4GMU5;R4GN05;R4GNE8
	2.64857	0.60877	GPRC5A	Retinoic acid-induced protein 3	6	6	24.1	0.0652966	0.0186342	0.0836559	-0.722253	-0.449414	-0.487055	Q8NFJ5
	4.83175	0.606407	CD70	CD70 antigen	6	6	35.2	0.633385	0.56774	0.578117	0.00705194	-0.0100617	-0.0369698	P32970
	1.97268	0.604397	TMPO	Lamina-associated polypeptide 2, isoforms beta/gamma;Thymopoietin;Thymopentin;Lamina-associated polypeptide 2, isoform alpha;Thymopoietin;Thymopentin	4	4	15.5	1.36396	1.50579	1.78643	1.0018	0.992623	0.848558	G5E972;P42167;P42166;H0YJH7
	2.05705	0.60058	RAB5C;RAB5B;RAB5A	Ras-related protein Rab-5C;Ras-related protein Rab-5B;Ras-related protein Rab-5A	4	4	20.4	0.93546	0.770956	1.04684	0.142871	0.477056	0.331591	P51148;F8VVZ0;F8VUA5;F8VVK3;K7ERI8;K7ERQ8;P61020;P20339;F8VWU4;K7ENY4
	2.28307	0.594227	FZD1	Frizzled-1	2	2	3.6	0.0170667	-0.112709	-0.102202	-0.823218	-0.675904	-0.481404	Q9UP38
	3.51239	0.589364	SERINC3	Serine incorporator 3	3	3	12.3	1.14574	1.17178	1.24361	0.646808	0.630219	0.516015	Q13530
	2.94156	0.587292	EEF1B2	Elongation factor 1-beta	2	2	12.4	0.85599	0.918997	1.07169	0.409907	0.367818	0.307079	P24534;F8WF65;F2Z2G2;C9JZW3
	2.09583	0.583398	ACADVL	Very long-chain specific acyl-CoA dehydrogenase, mitochondrial	11	11	23.5	2.47887	2.32392	2.2961	1.58482	1.82424	1.93964	P49748
	2.92313	0.582851	PCDH7	Protocadherin-7	18	8	23.6	0.837297	0.949572	0.808344	0.198746	0.389457	0.258459	O60245
	1.9914	0.57916	CSE1L	Exportin-2	7	7	7.9	-0.16309	0.111298	-0.133116	-0.491734	-0.622066	-0.808589	P55060
	3.35186	0.576925	ITGB5	Integrin beta-5;Integrin beta	21	21	34.7	0.0650208	0.23585	0.188527	-0.380258	-0.415461	-0.445657	P18084;V9GZ57
	0.792917	0.576352	KIAA2013	Uncharacterized protein KIAA2013	5	5	11.5	1.48403	2.28143	2.56091	1.65572	1.59048	1.35112	Q8IYS2
	1.26389	0.575385	CYB5R3	NADH-cytochrome b5 reductase 3;NADH-cytochrome b5 reductase 3 membrane-bound form;NADH-cytochrome b5 reductase 3 soluble form	5	5	20.6	1.35721	1.52201	1.79983	0.702392	1.29036	0.960141	P00387;B1AHF3
	1.45707	0.574597	HTRA1	Serine protease HTRA1	4	4	8.1	1.5674	1.40278	1.3069	0.522156	0.970117	1.06102	Q92743;H0Y7G9
	1.47906	0.570625	SMAGP	Small cell adhesion glycoprotein	2	2	41	-0.353561	-0.486691	-0.805131	-1.2106	-1.26257	-0.884088	S4R466;Q0VAQ4
	0.990285	0.570205	CANT1	Soluble calcium-activated nucleotidase 1	2	2	8.7	1.5375	NaN	2.09849	1.32216	1.36899	1.05221	K7EN15;Q8WVQ1
	1.11911	0.567106	SRSF3;SRSF7	Serine/arginine-rich splicing factor 3;Serine/arginine-rich splicing factor 7	2	2	24.2	-0.318542	0.151729	0.435842	-0.587554	-0.295411	-0.549324	A0A087X2D0;P84103;A0A0B4J1Z1;C9JAB2;Q16629
	2.01112	0.566854	CDCP1	CUB domain-containing protein 1	20	20	26.9	0.290306	0.368042	0.373175	-0.410582	-0.256769	-0.00168894	Q9H5V8
	1.70558	0.561719	ATP5O	ATP synthase subunit O, mitochondrial	5	5	27.2	1.88217	1.78291	1.59283	1.04348	1.43456	1.09471	P48047;H7C0C1
	2.62348	0.560167	EEF1D	Elongation factor 1-delta	5	5	26.8	1.18555	1.1133	1.36255	0.724999	0.650029	0.605874	E9PK01;P29692;E9PMW7;E9PPR1;E9PL12;E9PQ49;E9PI39;A0A087X1X7;E9PRY8;E9PN91;E9PIZ1;E9PL71;H0YCK7
	1.94042	0.553994	RPS25	40S ribosomal protein S25	3	3	22.4	-0.280247	-0.384772	-0.215412	-0.80498	-1.06462	-0.672818	P62851
	1.48734	0.553343	NCL	Nucleolin	12	12	22.5	1.07731	1.028	1.25139	0.586885	0.828713	0.281075	P19338;H7BY16
	0.633859	0.550277	GLB1	Beta-galactosidase	6	6	11.2	1.7545	0.824809	1.87723	1.26969	0.55768	0.978342	P16278;E7EQ29
	0.62705	0.549716	TMEM106B	Transmembrane protein 106B	5	5	22.3	2.41413	1.62054	1.87912	1.90816	0.823668	1.53282	Q9NUM4;C9JZ87
	4.68051	0.546623	PLXNA3	Plexin-A3	8	2	4.5	-0.209061	-0.141494	-0.135	-0.708161	-0.708679	-0.708585	P51805
	0.777074	0.545549	BZW1	Basic leucine zipper and W2 domain-containing protein 1	4	4	8.6	-0.0812627	0.310457	0.160662	-0.103085	-0.122633	-1.02107	Q7L1Q6;C9IZ80
	1.65294	0.544608	PSPA	Phage shock protein A [Escherichia coli O157:H7]	2	2	13.1	-3.32739	-3.29378	-3.0282	NaN	-3.79514	-3.727	A0A0F6F5T6
	1.00511	0.542435	ALDH3A2	Fatty aldehyde dehydrogenase	4	4	11.7	2.01142	1.50172	2.12572	1.5801	1.40991	1.02155	J3QRD1;P51648;J3QS00;I3L1M4
	1.03157	0.538826	LAMA5	Laminin subunit alpha-5	4	4	1.5	1.69915	1.00036	1.44276	0.610228	1.08134	0.834226	O15230
	3.00203	0.536502	RPS2	40S ribosomal protein S2	3	3	16.4	0.52707	0.424277	0.346758	-0.0479349	-0.164852	-0.0986137	H0YEN5;E9PQD7;P15880
	2.74047	0.535839	LAMA4	Laminin subunit alpha-4	7	7	5.4	1.85655	1.87405	1.68374	1.23609	1.34891	1.22182	A0A0A0MTC7;A0A0A0MQS9;Q16363
	0.407277	0.534851	ABCB7	ATP-binding cassette sub-family B member 7, mitochondrial	2	2	3.1	NaN	2.6335	2.9801	NaN	2.7337	1.8102	A0A087WW65;O75027;B4DGL8
	3.8507	0.527901	ADGRL2;LPHN2	Latrophilin-2	9	9	9.5	-0.554591	-0.624288	-0.517379	-1.05562	-1.10175	-1.12259	H0Y5C0;B1ALU1;B1ALU3;O95490
	0.371659	0.526336	APLP2	Amyloid-like protein 2	2	2	2.9	2.36575	1.46728	1.46493	0.907814	2.24388	0.567253	Q06481
	2.28268	0.525845	PLXND1	Plexin-D1	17	16	13	-1.78274	-1.70054	-1.92632	-2.43518	-2.35078	-2.20118	Q9Y4D7
	2.92578	0.525484	RPL11	60S ribosomal protein L11	3	3	17.4	0.263515	0.348686	0.176323	-0.223947	-0.221421	-0.342561	P62913;Q5VVC8
	2.54858	0.524522	PLXNB2	Plexin-B2	47	46	37.4	-1.13571	-1.14277	-1.07003	-1.79391	-1.55453	-1.57364	O15031
	1.45603	0.522046	MANF	Mesencephalic astrocyte-derived neurotrophic factor	3	3	18.9	2.86505	2.34452	2.81416	2.16681	2.11995	2.17082	A8K878;P55145
	3.07682	0.521496	RPLP0;RPLP0P6	60S acidic ribosomal protein P0;60S acidic ribosomal protein P0-like	6	6	29	-0.57921	-0.758721	-0.722182	-1.21136	-1.23868	-1.17456	P05388;F8VWS0;F8VW21;F8VU65;F8VPE8;G3V210;F8VZS0;Q8NHW5
	0.310282	0.519339	ACAA2	3-ketoacyl-CoA thiolase, mitochondrial	6	6	22.3	0.851359	1.75813	1.71874	NaN	1.64732	0.1995	A0A0B4J2A4;P42765;K7EME0
	1.17486	0.518489	Nbla03646;DHCR24	Delta(24)-sterol reductase	6	6	16.6	2.72408	3.27659	2.8117	2.5612	2.50853	2.18717	Q3LIE7;Q15392;H7C4B7
	2.87236	0.51574	LNPEP	Leucyl-cystinyl aminopeptidase;Leucyl-cystinyl aminopeptidase, pregnancy serum form	27	27	31.2	1.46153	1.39199	1.38824	0.80033	0.886511	1.0077	Q9UIQ6
	2.43181	0.514634	ICAM1	Intercellular adhesion molecule 1	10	10	22.2	-0.176528	-0.163737	-0.252226	-0.864596	-0.678049	-0.593746	P05362;K7EKL8
	1.79128	0.512727	HSPA5	78 kDa glucose-regulated protein	29	29	45.7	1.79377	1.62966	1.8759	1.36306	1.35614	1.04194	P11021
	1.00733	0.510135	ACSL4;ACSL3	Long-chain-fatty-acid--CoA ligase 4;Long-chain-fatty-acid--CoA ligase 3	2	2	4.1	NaN	1.63868	1.55734	0.835035	1.39775	1.03083	O60488;O95573
	1.14668	0.509428	TBRG4	Protein TBRG4	2	2	8.1	1.6708	2.03012	2.09282	NaN	1.32002	1.52361	C9IZN7;Q969Z0;C9J7P5
	0.334101	0.502283	CLCN3	Chloride channel protein;H(+)/Cl(-) exchange transporter 3	5	5	5.2	0.911346	1.10427	0.901649	-0.716315	1.35417	0.772561	A0A087WU31;A0A0A0MTB7;P51790;E9PE15
	0.330999	0.500917	TMEM179B	Transmembrane protein 179B	3	3	15.5	1.84619	3.40531	2.40733	1.20858	2.38175	2.56574	Q7Z7N9
	1.56557	0.490856	SLC25A10	Mitochondrial dicarboxylate carrier	2	2	28.3	1.41029	1.61669	NaN	0.949273	0.950618	1.168	I3L1E8;F6RGN5;B4DLN1;Q9UBX3
	1.56508	0.487331	ATL3	Atlastin-3	7	7	18.5	1.7347	1.82493	1.71321	1.37457	0.994797	1.44148	F5H6I7;Q6DD88
	0.192152	0.4862	SUMF1	Sulfatase-modifying factor 1	4	4	14.1	0.303693	3.13747	3.22903	1.72072	1.98043	1.51046	F5GXA0;Q8NBK3;E9PF05
	1.91642	0.48488	EMB	Embigin	4	4	19.8	-1.27449	-0.969254	-1.00442	-1.67719	-1.49513	-1.53049	D6RDX7;Q6PCB8
	0.990027	0.483691	AGPS	Alkyldihydroxyacetonephosphate synthase, peroxisomal	2	2	6.6	1.13376	NaN	1.25605	0.978562	0.434882	0.720191	A0A1B0GWA2;O00116
	1.69235	0.479784	CAND1	Cullin-associated NEDD8-dissociated protein 1	2	2	3.5	0.0443242	0.285698	0.0594937	-0.395207	-0.304683	NaN	A0A0C4DGH5;Q86VP6
	1.93276	0.477564	RPS16	40S ribosomal protein S16	5	5	39.5	-0.429848	-0.409757	-0.190421	-0.953579	-0.687707	-0.821432	M0R210;P62249;M0R3H0;M0QX76;M0R1M5;Q6IPX4
	1.00473	0.476179	ERBB2	Receptor tyrosine-protein kinase erbB-2;Receptor protein-tyrosine kinase	10	9	10.4	-1.01794	-1.29329	-1.72733	-1.9849	-1.71653	-1.76567	P04626;B4DTR1;J3QLU9
	2.32667	0.473772	SLC39A10	Zinc transporter ZIP10	15	15	23	0.0963968	0.0173518	0.177471	-0.511115	-0.280475	-0.338506	Q9ULF5
	1.90743	0.472831	RCN2	Reticulocalbin-2	4	4	23	1.65563	1.80083	1.9249	1.20076	1.46362	1.29848	Q14257;H0YL43;A8MXP8
	1.35901	0.469464	LANCL1	LanC-like protein 1	2	2	24.4	0.174279	0.105276	-0.0818275	-0.536189	NaN	-0.270921	F8WDS9;E9PHS0;O43813
	1.81547	0.468453	SHMT2	Serine hydroxymethyltransferase, mitochondrial;Serine hydroxymethyltransferase	18	17	45.4	1.95125	1.99881	2.16308	1.7376	1.56413	1.40605	P34897;H0YIZ0;G3V2Y4
	1.77677	0.467392	F3	Tissue factor	9	9	32.9	-2.32547	-2.2285	-2.11785	-2.75662	-2.82562	-2.49175	P13726
	1.95489	0.465946	PCBP1	Poly(rC)-binding protein 1	5	4	17.1	0.591679	0.85599	0.90049	0.290542	0.395063	0.264717	Q15365
	1.56906	0.465084	MAP4	Microtubule-associated protein;Microtubule-associated protein 4	5	5	3.2	0.97306	0.941482	1.24489	0.68724	0.681764	0.395172	E7EVA0;P27816;H0Y2V1;H7C4C5;F8W9U4;B5MEG9
	0.735743	0.46254	HPCAL1;HPCA;NCALD	Hippocalcin-like protein 1;Neuron-specific calcium-binding protein hippocalcin;Neurocalcin-delta	2	2	10.4	1.10279	NaN	1.28428	NaN	0.943959	0.518031	P37235;H7BZC1;E9PC71;P84074;P61601
	2.88046	0.460965	DNAJA1	DnaJ homolog subfamily A member 1	2	2	11.6	0.639232	0.556111	0.602077	0.119555	0.236585	0.0583858	P31689
	1.49181	0.456964	SLC5A3	Sodium/myo-inositol cotransporter	6	6	9.6	0.474047	0.889941	0.818114	0.152118	0.350497	0.308594	P53794
	2.13135	0.452124	GLIPR2	Golgi-associated plant pathogenesis-related protein 1	2	2	20.3	-1.22506	-1.10967	-1.32851	-1.73524	-1.73952	-1.54486	Q5VZR0;Q9H4G4;A0A087WUM5
	0.288025	0.446323	FBN1	Fibrillin-1	10	10	4.9	0.790272	2.24896	2.38159	0.932439	2.08287	1.06654	P35555
	2.48423	0.44572	RPS4X	40S ribosomal protein S4, X isoform	5	5	21.3	0.444137	0.291839	0.412294	-0.0716335	0.0340748	-0.15133	P62701
	0.759714	0.444699	TPM3;DKFZp686J1372	Tropomyosin alpha-3 chain	6	4	20.7	0.861003	1.32884	1.65531	0.994363	0.956949	0.559736	A0A087WWU8;Q5HYB6;D6R904;Q5VU61;D6RFM2;J3KN67;P06753
	1.62126	0.443757	RAB7A	Ras-related protein Rab-7a	7	7	44.4	2.6077	2.29907	2.27754	2.06184	1.83483	1.95635	P51149;C9J592;C9J8S3;C9J4S4;C9J4V0
	1.95234	0.44314	PMPCB	Mitochondrial-processing peptidase subunit beta	4	4	10.6	1.54646	1.48336	1.77269	1.20489	1.20339	1.06481	G3V0E4;O75439;F8WAZ6
	1.47035	0.442987	ATRN	Attractin	2	2	1.8	0.96997	0.732747	0.675003	0.30871	0.551393	0.188654	O75882
	0.307597	0.442952	COX5A	Cytochrome c oxidase subunit 5A, mitochondrial	3	3	20.9	2.60935	3.23816	2.34982	2.83655	1.24093	2.791	H3BNX8;P20674;H3BRM5;H3BV69
	1.02676	0.441795	TSPAN6	Tetraspanin-6	4	4	19.2	2.25535	2.037	1.83923	1.50579	1.91884	1.38156	O43657;A0A087WZU5;A0A087WYV6
	0.840659	0.441054	SF3B1	Splicing factor 3B subunit 1	4	4	4	NaN	0.697418	1.10662	0.708143	0.393197	0.28155	O75533
	2.26506	0.44051	EIF5	Eukaryotic translation initiation factor 5	2	2	4.6	0.463518	0.465191	0.49252	0.101247	0.124593	-0.12614	P55010;H0YK11;H0YMJ8;H0YM54;H0YLZ1;H0YN40
	2.18341	0.438307	SLC26A2	Sulfate transporter	6	6	10.7	-0.412597	-0.392914	-0.278619	-0.944554	-0.747536	-0.706959	P50443
	0.939038	0.435628	ENPP1	Ectonucleotide pyrophosphatase/phosphodiesterase family member 1;Alkaline phosphodiesterase I;Nucleotide pyrophosphatase	8	8	11.8	0.700972	0.734482	1.03773	0.499272	0.0210532	0.645978	P22413
	2.44819	0.434497	PDGFRB	Platelet-derived growth factor receptor beta	12	12	14.7	-2.1743	-2.24776	-2.16443	-2.74236	-2.5149	-2.63272	P09619
	1.51412	0.433596	S100A4	Protein S100-A4	3	3	27.7	1.44228	1.26099	1.63008	1.09336	0.853916	1.08529	P26447
	1.95298	0.431402	FADS2	Fatty acid desaturase 2	5	5	14.9	2.89602	2.77577	2.82873	2.31858	NaN	2.48563	O95864
	1.07097	0.427254	WLS	Protein wntless homolog	4	4	17.1	2.45231	2.41449	2.63566	2.41004	1.82424	1.98641	E9PM62;Q5T9L3;E9PKJ0;E9PJW4;H0YCG9;E9PQK1
	1.70499	0.427044	SMOC1	SPARC-related modular calcium-binding protein 1	14	14	32	0.302641	0.214995	0.00877371	-0.385752	-0.23321	-0.13576	Q9H4F8
	1.41927	0.425615	IPO5	Importin-5	10	10	14	-0.343897	-0.200183	-0.355165	-0.549557	-0.646451	-0.980085	O00410;H0Y8C6
	1.51164	0.422594	FASN	Fatty acid synthase;[Acyl-carrier-protein] S-acetyltransferase;[Acyl-carrier-protein] S-malonyltransferase;3-oxoacyl-[acyl-carrier-protein] synthase;3-oxoacyl-[acyl-carrier-protein] reductase;3-hydroxyacyl-[acyl-carrier-protein] dehydratase;Enoyl-[acyl-carrier-protein] reductase;Oleoyl-[acyl-carrier-protein] hydrolase	28	28	15.9	0.699107	0.829444	0.564817	0.389787	0.368712	0.067088	A0A0U1RQF0;P49327
	1.09736	0.422533	IPO7	Importin-7	4	4	5.9	-0.269912	-0.305146	-0.545466	-0.704606	-0.577982	-1.10553	O95373
	0.715441	0.421812	MBOAT7	Lysophospholipid acyltransferase 7	2	2	5.1	1.4261	1.90604	2.04145	1.1308	1.75438	1.22299	Q96N66
	1.95342	0.420824	LGALS1	Galectin-1	5	5	45.9	-0.419372	-0.469689	-0.496224	-0.832616	-0.755016	-1.06013	P09382
	2.95924	0.419172	ADAM10	Disintegrin and metalloproteinase domain-containing protein 10	16	16	30.9	0.814099	0.727529	0.80554	0.345964	0.301353	0.442333	O14672
	0.957481	0.416865	SLC20A1	Sodium-dependent phosphate transporter 1	4	4	8.1	1.25187	1.42401	1.29913	0.626486	0.809744	1.28818	Q8WUM9
	2.16693	0.414828	KIRREL	Kin of IRRE-like protein 1	14	14	28	-0.502117	-0.477121	-0.288734	-0.912266	-0.842128	-0.758062	Q96J84;B4DN67;Q5W0G0;Q5W0F9
	3.20985	0.412701	ITGAV	Integrin alpha-V;Integrin alpha-V heavy chain;Integrin alpha-V light chain	44	44	52	0.266996	0.291368	0.231555	-0.221236	-0.0892673	-0.13768	P06756
	0.176019	0.408933	KRT18	Keratin, type I cytoskeletal 18	7	5	19.2	0.239398	1.1173	2.30865	1.54132	1.37251	-0.475274	F8VZY9;P05783
	1.33209	0.40838	S100A11	Protein S100-A11;Protein S100-A11, N-terminally processed	2	2	23.8	0.740453	0.722641	1.1165	0.536252	0.326192	0.492007	P31949
	0.632449	0.405817	YWHAH	14-3-3 protein eta	5	3	22	-0.400796	NaN	0.00417776	-0.475034	NaN	-0.733219	Q04917;A2IDB2
	3.09508	0.405631	ITGA11	Integrin alpha-11	36	36	36.8	-0.741565	-0.667447	-0.711086	-1.10983	-1.18102	-1.04615	Q9UKX5
	0.85533	0.405158	VDAC3	Voltage-dependent anion-selective channel protein 3	7	7	34.6	1.72443	1.74498	1.96392	1.08243	1.78969	1.34574	Q9Y277;E5RJN6;E5RHZ6;E5RHE1;E5RFP6
	1.9585	0.40325	NOTCH2	Neurogenic locus notch homolog protein 2;Notch 2 extracellular truncation;Notch 2 intracellular domain	14	14	7.8	-0.905872	-0.82846	-0.816799	-1.369	-1.08641	-1.30547	Q04721
	2.34918	0.401976	HADHA	Trifunctional enzyme subunit alpha, mitochondrial;Long-chain enoyl-CoA hydratase;Long chain 3-hydroxyacyl-CoA dehydrogenase	18	18	33.3	1.68145	1.62887	1.76748	1.39226	1.28351	1.1961	P40939
	1.53207	0.401671	RPS12	40S ribosomal protein S12	5	5	48.5	-0.106343	0.16954	0.0540844	-0.184031	-0.480136	-0.423565	P25398
	1.75432	0.397322	TMEM248	Transmembrane protein 248	4	4	15	0.833497	0.944559	0.892818	0.485427	0.329181	0.664301	Q9NWD8;C9J3C8;C9JKP5;U3KQ21;F8WE75
	0.496969	0.397112	SEC11A	Signal peptidase complex catalytic subunit SEC11;Signal peptidase complex catalytic subunit SEC11A;Signal peptidase I	3	3	17.2	1.01771	2.12121	1.62751	1.47301	1.04516	1.05693	H0YNG3;P67812;H0YNX5;H0YNA5
	2.1052	0.396573	PTPRF	Receptor-type tyrosine-protein phosphatase F	30	29	21.8	-2.30507	-2.23542	-2.13308	-2.73217	-2.51416	-2.61697	P10586;H0Y6Z7;H0Y4H1;H0Y7Z9
	3.25919	0.394222	NRP1	Neuropilin-1	21	21	33.4	-0.528677	-0.433389	-0.467314	-0.925824	-0.843137	-0.843086	O14786;E9PEP6;Q5JWQ6;E7EX60;Q5T7F0;Q5JWQ4
	2.06341	0.391202	RPS20	40S ribosomal protein S20	3	3	25.2	-0.0448509	0.0954519	0.0681893	-0.213303	-0.426936	-0.414576	P60866;E5RJX2
	2.14777	0.391151	ANKH	Progressive ankylosis protein homolog	12	12	24.6	0.637564	0.698396	0.793438	0.215368	0.309758	0.43082	Q9HCJ1
	0.456455	0.388008	NCAM2	Neural cell adhesion molecule 2	3	3	3.9	-2.52185	-2.95322	-2.69787	-3.15624	-3.68596	-2.49476	H9KV31;O15394
	1.04234	0.384859	ADAM17	Disintegrin and metalloproteinase domain-containing protein 17	11	11	21.5	1.08658	1.05165	1.09552	0.480265	0.563353	1.03555	P78536
	2.72544	0.380561	DNAK	Chaperone protein DnaK [Escherichia coli O157:H7]	2	2	6.3	1.37962	1.36412	1.43904	1.04684	1.0732	0.921055	A0A0F6F0I8
	1.84762	0.379809	DNASE1L1	Deoxyribonuclease-1-like 1	2	2	16.3	1.12002	1.3916	1.3625	0.928806	0.954047	0.851839	A6QRJ0;P49184;E7ESG1;Q5HY40
	1.72886	0.379409	HNRNPK	Heterogeneous nuclear ribonucleoprotein K	7	7	22	0.706995	0.806448	0.987685	0.419	0.56306	0.38084	P61978;Q5T6W2
	2.83198	0.377935	SLC6A9	Sodium- and chloride-dependent glycine transporter 1;Transporter	6	6	9.8	0.0411028	-0.00443589	0.0433445	-0.427169	-0.358399	-0.268226	P48067;B7Z589;J3KPA5
	3.00275	0.375145	ITGB3	Integrin beta-3;Integrin beta	13	13	20.1	-1.23335	-1.23243	-1.33293	-1.68159	-1.65485	-1.58771	P05106;H3BM21;I3L4X8
	1.78848	0.373811	NNT	NAD(P) transhydrogenase, mitochondrial	17	17	20.3	2.06833	2.13254	2.35301	1.88405	1.77901	1.76939	Q13423;E9PCX7
	2.9563	0.373171	ITGA1	Integrin alpha-1	34	34	32.3	-0.106809	-0.0634695	-0.0994017	-0.540296	-0.454921	-0.393975	P56199
	1.06653	0.372809	LBR	Lamin-B receptor	5	5	9.6	1.54057	1.34914	1.47399	1.38929	0.952334	0.903655	Q14739;C9JXK0
	1.46628	0.371342	RPS17	40S ribosomal protein S17	3	3	40	0.075738	0.0297002	0.0822938	-0.242618	-0.535018	-0.148657	P08708;H0YN88;A0A075B716
	0.901155	0.369964	CTPS1	CTP synthase 1	2	2	4.7	-0.900557	-0.518949	-0.907251	-1.3734	-0.884354	-1.17889	P17812
	1.47143	0.369672	EPPK1	Epiplakin	9	7	16.9	-0.128472	-0.0981966	-0.260359	-0.64618	-0.321568	-0.628296	A0A075B730;P58107
	2.3047	0.369273	ITFG3	Protein ITFG3	12	12	35.5	0.288181	0.268913	0.257614	-0.219404	-0.077452	0.00374614	Q9H0X4;B4DGG1
	0.571689	0.367919	CRIM1	Cysteine-rich motor neuron 1 protein;Processed cysteine-rich motor neuron 1 protein	5	5	7.1	0.714663	0.451646	0.243182	-0.289228	0.571919	0.0230424	Q9NZV1
	1.57825	0.366616	EMP3	Epithelial membrane protein 3	2	2	24.7	0.587749	0.438399	0.541713	-0.0368959	0.27274	0.23217	M0QZ66;P54852;M0R122;M0QXN1
	1.68863	0.365742	CCT6A	T-complex protein 1 subunit zeta	7	6	18.8	0.11836	0.213752	0.405448	-0.092817	-0.0492927	-0.217558	P40227
	2.2817	0.365711	MET	Hepatocyte growth factor receptor	40	39	38.6	-1.97852	-1.88534	-2.06625	-2.40912	-2.34909	-2.26903	P08581
	1.11932	0.364745	FUBP1	Far upstream element-binding protein 1	3	3	5	1.11083	0.954941	1.22305	0.923415	0.792772	0.478402	E9PEB5;Q96AE4
	1.07371	0.364518	HNRNPD	Heterogeneous nuclear ribonucleoprotein D0	3	3	28.8	0.116232	-0.00246912	0.431676	0.000576963	-0.303597	-0.245095	D6RF44;H0YA96;D6RAF8;H0Y8G5;Q14103;D6RBQ9
	3.13099	0.361826	ENG	Endoglin	17	17	36.5	-0.0733022	0.0519985	0.0167815	-0.382419	-0.344923	-0.362659	P17813;F5GX88
	2.52582	0.361615	ITGA4	Integrin alpha-4	16	16	19.9	0.229219	0.234992	0.330444	-0.14366	-0.00576787	-0.140762	P13612;E7EP60
	1.07464	0.359957	TBXA2R	Thromboxane A2 receptor	2	2	7	-0.252174	-0.157689	-0.0926017	-0.281492	-0.500218	-0.800626	P21731
	2.61736	0.358692	PAICS	Multifunctional protein ADE2;Phosphoribosylaminoimidazole-succinocarboxamide synthase;Phosphoribosylaminoimidazole carboxylase	6	6	18.6	0.61664	0.672742	0.615699	0.322505	0.328262	0.178237	E9PBS1;P22234;D6RF62
	3.13635	0.355535	CCT8	T-complex protein 1 subunit theta	9	9	20.1	0.226755	0.313478	0.215989	-0.059059	-0.128535	-0.12279	P50990
	1.11654	0.3549	PRNP	Major prion protein	3	3	20.1	-0.0932017	-0.014179	0.0585243	-0.624599	-0.358972	-0.129987	A2A2V1;P04156;X6RKS3
	2.14167	0.354657	TCP1	T-complex protein 1 subunit alpha	11	11	24.3	0.412511	0.218843	0.259664	-0.00597067	-0.132009	-0.034973	P17987;E7ERF2;E7EQR6
	2.24053	0.354528	SCARB1	Scavenger receptor class B member 1	10	10	20.6	0.974603	1.0769	1.20082	0.735782	0.738292	0.714663	B7ZKQ9;Q8WTV0;F5H4X0
	0.868247	0.351424	RPS5	40S ribosomal protein S5;40S ribosomal protein S5, N-terminally processed	6	6	37.5	-1.17579	-0.980796	-1.26892	-1.68483	-1.63675	-1.1582	M0R0F0;P46782;M0QZN2;M0R0R2
	1.88164	0.347886	FAP	Prolyl endopeptidase FAP;Antiplasmin-cleaving enzyme FAP, soluble form	12	12	15.2	1.66116	1.48949	1.67636	1.27697	1.15769	1.34869	A0A0D9SEN1;Q12884;B4DLR2
	1.07044	0.347451	OGDH	2-oxoglutarate dehydrogenase, mitochondrial	28	28	34.1	3.78157	3.88391	3.67186	3.27894	3.71072	3.30533	Q02218;A0A0D9SFS3;E9PCR7;E9PDF2;E9PFG7
	1.64386	0.347101	PHB	Prohibitin	6	6	30.5	1.38223	1.12062	1.20808	0.905505	0.981707	0.782408	C9JW96;P35232;C9JZ20;E7ESE2;E9PCW0;D6RBK0
	1.83456	0.346849	JUP	Junction plakoglobin	32	27	59.3	-0.332498	-0.288153	-0.332244	-0.821457	-0.539624	-0.632361	P14923
	0.567254	0.346655	TAGLN	Transgelin	2	2	15.9	-1.84757	-1.70378	-1.4802	-2.33584	-1.53024	-2.20543	H0YCU9;Q01995
	1.28716	0.345936	ATP5C1	ATP synthase subunit gamma, mitochondrial	6	6	23.2	1.7222	1.57367	1.58251	1.08875	1.26099	1.49083	P36542
	3.76058	0.345254	TXN	Thioredoxin	3	3	22.9	-0.0333628	0.0143553	0.033793	-0.368253	-0.339747	-0.312975	P10599
	1.63121	0.344281	PLXNA1	Plexin-A1	19	13	11.2	-1.36736	-1.27572	-1.41258	-1.85381	-1.55102	-1.68367	Q9UIW2
	2.76829	0.343394	NCSTN	Nicastrin	13	13	20.3	1.66853	1.68311	1.79519	1.32729	1.39512	1.39424	Q92542;Q5T205;H0Y3Z4
	0.287519	0.341194	TMX2;TMX2-CTNND1	Thioredoxin-related transmembrane protein 2	2	2	8.4	2.31351	2.614	3.39821	NaN	2.7073	2.16079	Q9Y320;E9PSF0;E9PRL5;H3BSU7;E9PLR1;G3V155
	3.08763	0.338953	ATP1B1	Sodium/potassium-transporting ATPase subunit beta-1	12	12	41.3	0.102053	0.15082	0.154194	-0.174442	-0.165612	-0.269738	P05026;V9GYR2
	0.556867	0.338111	PTPRK	Protein-tyrosine-phosphatase;Receptor-type tyrosine-protein phosphatase kappa	3	3	2.2	-0.202107	-0.768027	-1.00407	-0.803242	-1.23253	-0.952769	Q5TG12;E9PGC5;Q15262
	0.349741	0.330566	ACAT1	Acetyl-CoA acetyltransferase, mitochondrial	5	5	12.9	1.69515	1.27751	1.96591	1.93712	1.23272	0.77703	P24752
	2.68582	0.329533	IGF1R	Tyrosine-protein kinase receptor;Insulin-like growth factor 1 receptor;Insulin-like growth factor 1 receptor alpha chain;Insulin-like growth factor 1 receptor beta chain	23	21	21.4	-1.68548	-1.6214	-1.66735	-2.072	-1.94392	-1.94692	C9J5X1;P08069
	0.885393	0.329342	APP	Amyloid beta A4 protein;N-APP;Soluble APP-alpha;Soluble APP-beta;C99;Beta-amyloid protein 42;Beta-amyloid protein 40;C83;P3(42);P3(40);C80;Gamma-secretase C-terminal fragment 59;Gamma-secretase C-terminal fragment 57;Gamma-secretase C-terminal fragment 50;C31	7	7	11.3	2.10074	1.90354	2.18941	2.01157	1.49016	1.70394	E9PG40;P05067;H7C0V9;A0A0A0MRG2
	0.520871	0.328704	MAN1B1	Endoplasmic reticulum mannosyl-oligosaccharide 1,2-alpha-mannosidase	12	2	26.3	3.52381	2.83307	3.09155	3.18107	2.53371	2.74754	Q9UKM7
	0.0287477	0.327481	ALDH2	Aldehyde dehydrogenase, mitochondrial	5	4	10.4	NaN	-2.78389	1.3376	-4.0121	1.91085	NaN	P05091
	0.238921	0.327476	PBXIP1	Pre-B-cell leukemia transcription factor-interacting protein 1	9	9	15.3	2.78161	2.04177	3.83137	2.6263	2.77233	2.2737	Q96AQ6
	0.854851	0.326867	SLCO2A1	Solute carrier organic anion transporter family member 2A1	4	4	9	0.424815	0.352758	0.602172	-0.14642	0.413052	0.132511	E7EU40;Q92959
	0.970459	0.323839	PARP1	Poly [ADP-ribose] polymerase 1	2	2	2.8	0.541614	0.415326	0.322159	0.190678	0.293724	-0.176821	P09874
	3.01583	0.322361	PTK7	Inactive tyrosine-protein kinase 7	28	28	38.5	-0.845495	-0.770954	-0.722967	-1.12142	-1.08657	-1.09851	Q13308;H0Y8F1
	1.27574	0.320998	NPR1	Atrial natriuretic peptide receptor 1	8	8	9	0.941858	0.784755	0.818932	0.562865	0.694301	0.325386	P16066
	1.7068	0.32078	TUBB;TUBB2B;TUBB2A	Tubulin beta chain;Tubulin beta-2B chain;Tubulin beta-2A chain	18	4	62	-0.00384268	0.0878701	-0.0602168	-0.244873	-0.23416	-0.459496	Q5JP53;P07437;Q5ST81;Q9BVA1;Q13885
	1.27265	0.320696	SLC5A6	Sodium-dependent multivitamin transporter	6	6	12.3	-0.279862	-0.153174	-0.12614	-0.391948	-0.405776	-0.723539	Q9Y289
	2.12861	0.320308	CDC42	Cell division control protein 42 homolog	3	2	19.9	0.715805	0.710526	0.836247	0.357158	0.419431	0.525067	P60953
	1.90455	0.318174	FAT4	Protocadherin Fat 4	19	19	5.7	-1.68813	-1.72695	-1.78598	-2.1822	-1.95333	-2.02005	Q6V0I7
	1.33213	0.314498	SLC22A3	Solute carrier family 22 member 3	4	4	7.2	0.429857	0.181166	0.45586	-0.0473086	-0.00268591	0.173383	O75751
	0.595333	0.314123	ST13;ST13P4;ST13P5	Putative protein FAM10A4;Putative protein FAM10A5;Hsc70-interacting protein	2	2	15.8	-0.0404376	-0.258115	-0.059059	-0.0114862	-0.506394	-0.782099	H7C3I1;F6VDH7;Q3KNR6;Q8IZP2;Q8NFI4;P50502
	0.618109	0.313595	NPM1	Nucleophosmin	6	6	27.6	0.946731	1.13442	1.43413	0.731531	1.21033	0.632641	P06748;E5RI98
	0.181265	0.312156	CCPG1	Cell cycle progression protein 1	2	2	3.2	-0.261345	-0.208411	0.844627	0.907583	-0.702773	-0.766406	Q9ULG6
	2.48223	0.31069	EEF1G	Elongation factor 1-gamma	14	14	36.4	0.634221	0.632361	0.691445	0.422879	0.337882	0.265197	P26641
	1.04919	0.310658	SLC1A1	Excitatory amino acid transporter 3	3	3	9	0.459956	0.573278	0.145351	-0.0147619	0.0877344	0.173639	P43005
	2.50621	0.308112	SLC52A2	Solute carrier family 52, riboflavin transporter, member 2	3	3	7.2	0.691356	0.846634	0.818851	0.46289	0.487178	0.482435	Q9HAB3
	1.19394	0.307698	TMEM67	Meckelin	2	2	4.8	-1.13565	-0.993206	-0.966771	-1.48136	-1.12482	-1.41254	C9JRQ8;A0A0C4DFP8;Q5HYA8;C9JHI2;H0YB69
	2.01309	0.306772	HSP90AA1	Heat shock protein HSP 90-alpha	22	15	32.4	0.132116	0.109026	0.175429	-0.0441665	-0.208161	-0.251419	P07900
	3.53185	0.306563	PTPRJ	Receptor-type tyrosine-protein phosphatase eta;Protein-tyrosine-phosphatase	27	27	27	-2.11597	-2.08119	-2.08033	-2.44466	-2.38315	-2.36937	Q12913;A0A087WTK0;A0A087WVC6
	0.507683	0.302007	GTF2I	General transcription factor II-I	3	3	5.6	0.165172	0.769433	0.425137	0.289126	NaN	0.0133551	P78347
	1.67614	0.300992	YWHAZ	14-3-3 protein zeta/delta	9	7	46.5	-0.538157	-0.407976	-0.578349	-0.684967	-0.84892	-0.893571	P63104;E7EX29;B0AZS6;E7ESK7
	0.219414	0.294616	GRN	Granulins;Acrogranin;Paragranulin;Granulin-1;Granulin-2;Granulin-3;Granulin-4;Granulin-5;Granulin-6;Granulin-7	5	5	11.3	0.99581	0.873813	-0.50828	0.325386	0.39594	-0.243831	P28799;K7EMR1
	1.41089	0.294383	COL5A1	Collagen alpha-1(V) chain	6	6	5.1	1.45933	1.23051	1.3927	1.20545	0.996316	0.997618	P20908;A0A087WXW9
	1.3457	0.291815	NPTN;DKFZp566H1924	Neuroplastin	5	5	14.3	0.211012	0.0676387	0.230941	-0.131756	-0.268174	0.0340748	Q9Y639;H3BU51;Q9UFM8
	3.76851	0.291517	YWHAQ	14-3-3 protein theta	6	4	29.4	0.163112	0.191815	0.213254	-0.118273	-0.117599	-0.0704968	P27348;E9PG15
	2.04524	0.290185	SIRPA;SIRPB1	Tyrosine-protein phosphatase non-receptor type substrate 1;Signal-regulatory protein beta-1 isoform 3	7	7	20	0.0378742	0.0531113	0.0280033	-0.313495	-0.308984	-0.129087	P78324;Q5TFQ8
	1.32249	0.28984	KPNB1	Importin subunit beta-1	14	12	21.3	-0.629724	-0.535269	-0.650793	-0.752923	-0.853788	-1.07859	Q14974;J3KTM9
	3.07661	0.286753	ROBO1	Roundabout homolog 1	33	33	26.8	-0.318812	-0.37516	-0.362696	-0.690288	-0.626892	-0.599746	A0A087WTM1;Q9Y6N7;A0A087WZ85;A0A0A0MSX4
	0.636186	0.286144	DNAJC3	DnaJ homolog subfamily C member 3	14	14	40.3	2.37574	2.19667	2.65668	2.1564	2.36947	1.84479	Q13217;X6R9L0
	1.98487	0.284927	GNAI2	Guanine nucleotide-binding protein G(i) subunit alpha-2	14	9	54.6	-0.398703	-0.370825	-0.334716	-0.755332	-0.548544	-0.655149	P04899
	2.06861	0.282759	CSRP1	Cysteine and glycine-rich protein 1	6	6	45.6	-0.716766	-0.644307	-0.699396	-0.921226	-0.909201	-1.07832	P21291;E9PS42;E9PND2;E9PP21
	1.15031	0.282562	CAPZB	F-actin-capping protein subunit beta	3	3	12.7	0.0253123	0.073409	0.173511	-0.10462	-0.404573	-0.0662612	B1AK87;B1AK88;P47756;B1AK85
	1.62332	0.28128	ROR2	Tyrosine-protein kinase transmembrane receptor ROR2	12	11	15.2	0.415326	0.341872	0.355129	0.00561557	0.021764	0.241108	Q01974;B1APY4
	2.08597	0.280838	ACLY	ATP-citrate synthase	32	32	37.2	1.2492	1.07066	1.18682	0.924708	0.842376	0.897085	P53396
	0.638169	0.278831	RNF149	E3 ubiquitin-protein ligase RNF149	5	5	13.2	2.69835	2.50615	3.03286	2.69713	2.27602	2.42771	Q8NC42;F8WCD0
	1.16295	0.277909	SEMA3C	Semaphorin-3C	11	11	17.7	0.402613	0.581207	0.663755	0.110764	0.32435	0.378734	Q99985
	1.16517	0.27746	TMEM132A	Transmembrane protein 132A	18	18	24.9	0.169925	0.290189	0.0581086	-0.209345	-0.178633	0.0738202	Q24JP5
	1.55323	0.276845	PVRL2	Nectin-2	9	9	18	0.0295589	-0.0196822	0.104605	-0.386091	-0.165386	-0.164577	Q92692;K7EKE8
	1.39392	0.276184	CD109	CD109 antigen	42	42	36.4	-0.316905	-0.295925	-0.290604	-0.751271	-0.542563	-0.438151	Q6YHK3
	0.426902	0.276031	B4GAT1	Beta-1,4-glucuronyltransferase 1	7	7	25.8	1.63143	2.39895	2.2646	1.86247	2.04649	1.55793	O43505
	1.18264	0.275883	MICA	MHC class I polypeptide-related sequence A	3	3	14.5	1.77876	1.71233	1.74076	1.45954	1.28546	1.65919	A0A024RCL3;Q96QC4;A0A0G2JJ55;A0A0G2JK11;A0A1W2PRA6;A0A1W2PPN1;Q29983
	2.04032	0.274371	HSPH1	Heat shock protein 105 kDa	4	4	6.9	0.523662	0.55768	0.422986	0.159758	0.303109	0.218347	A0A0A0MSM0;Q92598
	2.06689	0.273166	SLC2A1	Solute carrier family 2, facilitated glucose transporter member 1	8	8	14	0.802317	0.7433	0.886043	0.517628	0.612305	0.482229	P11166
	1.88157	0.270754	FLNA	Filamin-A	58	55	34.1	0.289362	0.178747	0.266877	-0.0252505	0.0675011	-0.119526	P21333;Q5HY54;Q60FE5;A0A087WWY3
	1.68411	0.270749	UBB;RPS27A;UBC;UBA52	Ubiquitin-60S ribosomal protein L40;Ubiquitin;60S ribosomal protein L40;Ubiquitin-40S ribosomal protein S27a;Ubiquitin;40S ribosomal protein S27a;Polyubiquitin-B;Ubiquitin;Polyubiquitin-C;Ubiquitin	6	6	52.7	0.748805	0.80554	0.890096	0.484705	0.664847	0.482642	J3QS39;J3QTR3;F5H6Q2;F5GYU3;F5H2Z3;F5H265;B4DV12;F5H388;F5H747;F5GXK7;J3QKN0;Q5PY61;Q96C32;P62987;P62979;P0CG47;P0CG48;M0R1V7;Q49A90;M0R1M6;M0R2S1;J3QSA3;F5GZ39
	1.8364	0.26957	ATP6V0D1	V-type proton ATPase subunit d 1	4	4	15.1	1.81521	1.77446	1.96602	1.64159	1.55041	1.55498	F5GYQ1;P61421;J3QL14;R4GN72;H3BQJ1
	1.19819	0.267959	SLC7A11	Cystine/glutamate transporter	7	7	19.8	-0.800777	-0.829331	-0.90893	-1.30732	-0.972365	-1.06323	Q9UPY5
	0.513399	0.267813	EMR2;ADGRE2	EGF-like module-containing mucin-like hormone receptor-like 2	4	2	10.1	0.77703	1.29278	1.20214	0.973207	0.494364	1.00094	Q9UHX3;M0R0K5
	1.3841	0.267529	ADCY9	Adenylate cyclase type 9	12	12	12.5	-0.514079	-0.404458	-0.44187	-0.883928	-0.602285	-0.67678	O60503
	1.42853	0.266612	LDHA	L-lactate dehydrogenase A chain	11	10	37	-1.33643	-1.34769	-1.47209	-1.6295	-1.79201	-1.53454	P00338;F5GXY2;F5GYU2
	1.54527	0.266141	ESYT1	Extended synaptotagmin-1	15	15	20.7	2.33605	2.51894	2.48916	2.22163	2.25199	2.07211	Q9BSJ8
	1.19075	0.265641	PRDX2	Peroxiredoxin-2	6	5	45.5	1.2555	1.32706	1.50218	1.24556	1.03097	1.01128	P32119;A6NIW5
	1.21299	0.263682	XRCC6	X-ray repair cross-complementing protein 6	13	13	27.9	1.10541	1.02524	0.906275	0.91173	0.703278	0.630871	P12956;B1AHC9
	1.71439	0.263467	YWHAE	14-3-3 protein epsilon	7	5	33.3	-0.159541	-0.17749	-0.261604	-0.339747	-0.512472	-0.536817	P62258
	1.24099	0.262164	LRPPRC	Leucine-rich PPR motif-containing protein, mitochondrial	26	26	22.5	0.279768	0.257614	0.312549	0.201634	-0.00332202	-0.134873	P42704
	2.82968	0.261824	CCT3	T-complex protein 1 subunit gamma	9	9	25.2	0.362217	0.303342	0.333309	0.0836559	0.1141	0.0156403	B4DUR8;P49368
	0.388129	0.261526	MIA3	Melanoma inhibitory activity protein 3	2	2	2.3	1.59115	NaN	1.74485	1.15698	1.81726	1.24519	A0A0A0MRH6;Q5JRA6
	1.1239	0.26048	NCR3LG1	Natural cytotoxicity triggering receptor 3 ligand 1	8	8	21.6	0.902112	0.813114	0.825948	0.446468	0.520246	0.793022	Q68D85
	0.544086	0.25981	CRELD2	Cysteine-rich with EGF-like domain protein 2	4	4	15.7	0.584289	0.974676	1.04656	0.909811	0.397146	0.519139	A6PWM2;Q6UXH1
	2.42742	0.2592	CD276	CD276 antigen	9	9	32.5	0.342327	0.327917	0.433707	0.088413	0.0756011	0.162339	A0A0C4DGH0;Q5ZPR3;H0YK40;H0YK59;H0YL10
	0.698948	0.259123	ANXA4	Annexin;Annexin A4	5	5	19.7	2.39276	2.5119	2.34113	2.47116	1.93866	2.05859	Q6P452;P09525
	2.36434	0.258187	DCBLD2	Discoidin, CUB and LCCL domain-containing protein 2	8	8	17	0.1644	0.130799	0.273218	-0.0512497	-0.0883774	-0.066518	Q96PD2
	0.906025	0.257293	PTPRA	Receptor-type tyrosine-protein phosphatase alpha	3	3	4.7	-0.907468	-0.903468	-0.671807	-1.16657	-1.21571	-0.87234	P18433
	1.87281	0.256537	ANPEP	Aminopeptidase N	27	27	35.6	-0.569179	-0.552304	-0.541072	-0.927798	-0.776059	-0.728311	P15144
	1.01339	0.254829	CPM	Carboxypeptidase M	10	10	27.3	2.44636	2.46072	2.412	2.13944	2.00856	2.40659	P14384;F8W111;F8VVI6
	1.07209	0.253134	ALDH18A1	Delta-1-pyrroline-5-carboxylate synthase;Glutamate 5-kinase;Gamma-glutamyl phosphate reductase	2	2	3.5	1.45817	1.30147	1.52416	1.35315	1.08875	1.0825	P54886
	0.777304	0.252645	HSPA9	Stress-70 protein, mitochondrial	21	21	38.1	2.75303	2.73885	2.8319	2.7612	2.55026	2.25438	P38646
	0.545351	0.252515	HSPB1	Heat shock protein beta-1	4	4	22	0.243425	0.459222	0.793272	0.225028	0.477159	0.0361868	P04792;F8WE04
	2.67643	0.250795	PVR	Poliovirus receptor	5	5	14.8	-0.210646	-0.16046	-0.266715	-0.498179	-0.439892	-0.452136	A0A0A0MSA9;A0A0C4DG49;P15151
	3.24058	0.250585	PODXL2	Podocalyxin-like protein 2	2	2	3.6	-0.358454	-0.425579	-0.42312	-0.667309	-0.628408	-0.663191	Q9NZ53
	0.260972	0.246522	C2orf47	Uncharacterized protein C2orf47, mitochondrial	3	3	11	2.74949	2.8576	1.9164	2.57531	1.81114	2.39748	Q8WWC4
	1.78721	0.246094	SLC29A1	Equilibrative nucleoside transporter 1	6	6	15.1	-0.333316	-0.323029	-0.315774	-0.690079	-0.486307	-0.534015	Q99808
	0.299396	0.245356	MYL6	Myosin light polypeptide 6	3	3	20.7	0.500904	1.06764	0.498659	0.0200576	0.955834	0.355242	F8W1R7;J3KND3;G8JLA2;G3V1V0;B7Z6Z4;P60660;G3V1Y7;F8VPF3
	0.975558	0.245071	HNRNPH1;HNRNPH2;HNRNPF	Heterogeneous nuclear ribonucleoprotein H;Heterogeneous nuclear ribonucleoprotein H, N-terminally processed;Heterogeneous nuclear ribonucleoprotein H2;Heterogeneous nuclear ribonucleoprotein F;Heterogeneous nuclear ribonucleoprotein F, N-terminally processed	4	4	14	0.273934	0.326192	0.426211	0.0448837	0.306262	-0.0600212	E9PCY7;G8JLB6;P31943;H0YB39;P55795;E5RGH4;E5RGV0;D6RIU0;H0YBG7;H0YBD7;D6RBM0;P52597
	1.94481	0.243203	CXCR4	C-X-C chemokine receptor type 4	6	6	15.9	-0.141955	-0.123748	-0.121283	-0.467274	-0.370527	-0.278794	P61073
	1.49698	0.243061	TMEM30A	Cell cycle control protein 50A	8	8	25.8	-0.186738	-0.183671	-0.11879	-0.531114	-0.282369	-0.404897	Q9NV96
	0.378143	0.242067	RPLA	50S ribosomal protein L1 [Escherichia coli O157:H7]	2	2	11.1	-6.21443	-6.24277	-5.84626	-6.61091	NaN	-6.07553	A0A0F6FFA4
	1.49856	0.241732	ITGA2	Integrin alpha-2	22	4	24.4	0.734916	0.745538	0.782073	0.462995	0.417704	0.656634	P17301
	1.94513	0.239122	HSPA1B;HSPA1A	Heat shock 70 kDa protein 1B;Heat shock 70 kDa protein 1A	13	9	29.6	0.0882773	0.183963	0.178109	-0.0493375	-0.177033	-0.0406453	A0A0G2JIW1;P0DMV9;P0DMV8;V9GZ37
	0.570172	0.237072	PFKP	ATP-dependent 6-phosphofructokinase, platelet type	6	6	8.8	-0.0560412	-0.320486	-0.192711	-0.164593	-0.374898	-0.740963	Q01813;Q5VSR5
	2.56176	0.233585	FOLR1	Folate receptor alpha	11	11	53.3	4.28325	4.27344	4.23986	4.00468	3.99367	4.09744	P15328
	1.00893	0.232434	FLNB	Filamin-B	5	2	2.4	-0.0186003	-0.295535	-0.361935	-0.43819	-0.507665	-0.427518	O75369
	2.31811	0.232269	CCT4	T-complex protein 1 subunit delta	9	9	27.1	0.319502	0.31545	0.421371	0.157691	0.120352	0.081476	P50991
	0.672426	0.231494	NSUN2	tRNA (cytosine(34)-C(5))-methyltransferase	2	2	3.4	0.681584	0.530271	0.826681	0.273098	0.703809	0.367147	Q08J23
	0.904696	0.230593	XRCC5	X-ray repair cross-complementing protein 5	12	12	22.8	0.734916	0.916171	0.810402	0.650213	0.736994	0.382501	P13010
	1.12977	0.230167	CAP1	Adenylyl cyclase-associated protein 1;Adenylyl cyclase-associated protein	6	6	16.4	0.683921	0.742179	0.701061	0.524866	0.297602	0.614192	Q01518;Q5T0R7;Q5T0R6;Q5T0R5;Q5T0R4;Q5T0R3;Q5T0R2;Q5T0R1;Q5T0R9
	1.17791	0.22846	TACSTD2	Tumor-associated calcium signal transducer 2	10	10	36.2	0.00216242	-0.023519	0.0289934	-0.39138	-0.0821635	-0.2042	P09758
	0.780056	0.226951	GNAI3	Guanine nucleotide-binding protein G(k) subunit alpha	11	6	41.5	-0.373533	-0.420839	-0.269999	-0.713474	-0.328743	-0.703008	P08754
	0.324544	0.22683	RPL13	60S ribosomal protein L13	3	3	23.8	-0.369557	-0.126675	-0.889423	-0.349272	-0.953188	-0.763685	J3QSB4;P26373
	0.241568	0.226468	SEZ6L2	Seizure 6-like protein 2	3	3	3.8	1.93836	2.04089	1.15179	1.72661	1.00274	1.72229	A0A087WYL5;Q6UXD5
	0.871034	0.224699	PCBP2;PCBP3	Poly(rC)-binding protein 2;Poly(rC)-binding protein 3	4	3	17.3	0.625645	0.536948	0.569685	0.558366	0.347439	0.152378	H3BRU6;F8VZX2;Q15366;F8VXH9;F8W0G4;F8W1G6;F8VRH0;J3QT27;E9PFP8;P57721
	0.0552387	0.224007	PLBD2	Putative phospholipase B-like 2;Putative phospholipase B-like 2 32 kDa form;Putative phospholipase B-like 2 45 kDa form	5	5	9	3.29206	-0.238528	2.41749	NaN	1.62635	1.57299	Q8NHP8
	0.596929	0.222897	GNA13	Guanine nucleotide-binding protein subunit alpha-13	3	3	7.4	0.157691	0.0816123	0.486972	-0.123512	0.238909	-0.0578121	Q14344
	0.272781	0.220874	RAB11A;RAB11B	Ras-related protein Rab-11A;Ras-related protein Rab-11B	6	6	45.8	2.47228	2.20104	2.40694	1.70439	2.74945	1.96381	H3BMH2;H3BSC1;P62491;Q15907;B4DQU5
	1.72807	0.220233	TLN1	Talin-1	42	42	25	-1.06016	-1.09151	-1.18807	-1.36327	-1.24903	-1.38813	Q9Y490
	0.499344	0.220174	QSOX1	Sulfhydryl oxidase 1	3	3	5.1	-2.48197	NaN	-2.69628	-2.68205	NaN	-2.93655	O00391
	1.56787	0.218983	RPS15A	40S ribosomal protein S15a	3	3	31	0.238909	0.250719	0.321351	0.00360224	-0.0179574	0.168385	I3L3P7;I3L246;H3BN98;P62244
	0.987038	0.218376	GGT1;GGT2;GGT3P	Gamma-glutamyltranspeptidase 1;Gamma-glutamyltranspeptidase 1 heavy chain;Gamma-glutamyltranspeptidase 1 light chain;Putative gamma-glutamyltranspeptidase 3;Putative gamma-glutamyltranspeptidase 3 heavy chain;Putative gamma-glutamyltranspeptidase 3 light chain;Inactive gamma-glutamyltranspeptidase 2	9	9	17.4	1.70009	1.60871	1.78513	1.32331	1.47918	1.63631	P19440;E7ET76;B5MCK8;A6NGU5;P36268
	1.08503	0.217373	PANX1	Pannexin-1	3	3	14.6	0.00475306	-0.0847468	-0.053928	-0.440773	-0.19669	-0.148577	Q96RD7
	1.17193	0.217083	DDX3X;DDX3Y	ATP-dependent RNA helicase DDX3Y;ATP-dependent RNA helicase DDX3X	3	3	4.5	0.15108	0.106616	-0.125447	-0.164205	-0.202887	-0.151907	A0A0D9SFB3;A0A0D9SG12;A0A0D9SF53;O15523;O00571
	0.0952241	0.2169	DHX15	Pre-mRNA-splicing factor ATP-dependent RNA helicase DHX15	2	2	3	0.86584	NaN	0.457332	1.18059	NaN	-0.291221	O43143
	0.751032	0.216655	AHCY	Adenosylhomocysteinase	6	6	16.4	0.445833	0.269512	0.557778	0.266157	0.348799	0.00820001	P23526
	2.52528	0.216181	HLA-A	HLA class I histocompatibility antigen, A-68 alpha chain	17	3	46.8	0.692516	0.700351	0.791772	0.532367	0.506399	0.497331	P01891
	2.04831	0.215781	CA12	Carbonic anhydrase 12	3	3	13.3	0.281787	0.280125	0.299362	0.159112	0.0104934	0.0443242	O43570;B3KUB4
	2.32623	0.215503	PTGFRN	Prostaglandin F2 receptor negative regulator	35	35	42.8	0.00187429	0.0506062	0.0761486	-0.232854	-0.129781	-0.155245	Q9P2B2
	1.77796	0.21487	SLC30A1	Zinc transporter 1	13	13	33.7	0.106348	0.147437	0.177216	-0.169631	-0.00469639	-0.0392807	Q9Y6M5
	1.35071	0.212964	NEGR1	Neuronal growth regulator 1	6	6	28.5	-0.313334	-0.261846	-0.239805	-0.61834	-0.456049	-0.379489	Q7Z3B1
	2.28727	0.211948	FAM129B	Niban-like protein 1	6	6	12.7	-0.444851	-0.394601	-0.325377	-0.632383	-0.582426	-0.585865	Q96TA1
	0.843625	0.211656	CDH13	Cadherin-13	12	12	27.1	-1.91697	-1.99528	-2.02274	-2.40974	-2.11841	-2.0418	P55290
	1.72159	0.211251	IL1RAP	Interleukin-1 receptor accessory protein	11	11	21.9	-0.123921	-0.0330971	-0.13668	-0.389867	-0.234737	-0.302849	Q9NPH3
	0.709951	0.210962	RAC1;RAC3;RAC2	Ras-related C3 botulinum toxin substrate 1;Ras-related C3 botulinum toxin substrate 3;Ras-related C3 botulinum toxin substrate 2	9	8	50	0.412511	0.440314	0.703987	0.172103	0.251325	0.500496	P63000;P60763;P15153
	0.653225	0.209344	CD9	Tetraspanin;CD9 antigen	4	4	26.4	1.27537	1.56267	1.75566	1.40021	1.28865	1.27679	A6NNI4;G8JLH6;P21926
	0.343306	0.208319	TIMM44	Mitochondrial import inner membrane translocase subunit TIM44	4	4	11.7	1.15037	1.35676	0.937872	0.531269	1.00231	1.28647	O43615;M0QXU7
	0.0480264	0.208293	LSS	Lanosterol synthase	6	6	10.4	2.173	NaN	0.29725	-0.917979	1.68392	2.31455	P48449;C9J315;A0A0G2JQD0
	0.471392	0.208272	PHB2	Prohibitin-2	2	2	32.2	NaN	1.36653	1.60909	1.47768	1.30749	1.05346	F5H2D2;F5H0C5;F5H3X6;F5GY37;J3KPX7;Q99623;F5GWA7
	1.67817	0.207831	ABCB1	Multidrug resistance protein 1	7	7	7	0.835197	0.673556	0.686344	0.557778	0.483055	0.53077	P08183
	0.926527	0.207569	SDHA	Succinate dehydrogenase [ubiquinone] flavoprotein subunit, mitochondrial	15	15	29.1	2.24446	2.23909	2.35716	2.21779	2.11253	1.88768	P31040;D6RFM5;A0A087X1I3
	1.53473	0.205082	PRDX1	Peroxiredoxin-1	11	9	64.8	0.335712	0.355806	0.437547	0.239276	0.208143	0.0663992	Q06830;A0A0A0MSI0
	1.6864	0.203283	UQCRC2	Cytochrome b-c1 complex subunit 2, mitochondrial	3	3	27.3	1.12611	1.14978	1.18789	0.928048	0.875701	1.05019	H3BP04;H3BSJ9;H3BRG4;P22695
	0.299358	0.20091	SORL1	Sortilin-related receptor	6	6	3.5	1.95784	1.3384	1.62284	1.74722	1.04928	1.51984	Q92673;E9PKB0;E9PS32;E9PP43;E9PPB3
	1.36606	0.200214	TPBG	Trophoblast glycoprotein	8	8	23.3	0.715366	0.738552	0.753776	0.432104	0.66257	0.512379	Q13641
	0.421136	0.199252	LASP1	LIM and SH3 domain protein 1	2	2	15.7	-0.279844	-0.0969463	-0.461959	-0.5041	-0.763342	-0.169063	C9J9W2;Q14847
	0.180879	0.198809	PIGK	GPI-anchor transamidase	3	3	9.6	2.05033	2.1394	0.956577	1.18123	1.60307	1.76558	A6NEM5;Q92643;B1AK81
	0.607359	0.197596	RPL5	60S ribosomal protein L5	3	3	14.8	1.03154	0.991535	1.12247	0.962734	0.571531	1.01849	P46777;Q5T7N0
	2.02522	0.19499	ANO6	Anoctamin-6	19	19	25.3	-0.387449	-0.296013	-0.332317	-0.553807	-0.576174	-0.470769	Q4KMQ2
	1.99063	0.192225	PKM	Pyruvate kinase PKM;Pyruvate kinase	28	28	61.4	0.128953	0.143393	0.0302654	-0.0577971	-0.0824537	-0.133812	P14618;B4DNK4;H3BTN5;H3BR70
	0.805236	0.192	LDHB	L-lactate dehydrogenase B chain;L-lactate dehydrogenase	10	9	34.1	-1.02037	-1.05766	-1.21521	-1.19139	-1.47501	-1.20284	P07195;A8MW50;C9J7H8
	1.36849	0.191581	UBA1	Ubiquitin-like modifier-activating enzyme 1	13	13	17.9	0.83875	0.726483	0.743989	0.688762	0.524064	0.521654	P22314
	0.431836	0.191552	AKR1C2;AKR1C1	Aldo-keto reductase family 1 member C2;Aldo-keto reductase family 1 member C1	4	2	16.7	-0.194807	-0.112787	-0.707242	-0.454308	-0.563284	-0.571901	P52895;S4R3P0;H0Y804;B4DK69;Q04828;A6NHU4
	0.517748	0.191175	CD320	CD320 antigen	4	4	14.2	1.57831	1.52466	1.3191	1.5148	1.30737	1.02638	Q9NPF0
	0.96433	0.189913	ICAM5	Intercellular adhesion molecule 5	2	2	3.5	0.267716	0.465609	0.333996	0.202888	0.0275787	0.267116	Q9UMF0
	2.33728	0.189133	SLC39A6	Zinc transporter ZIP6	8	8	13.9	-0.0911871	-0.0244138	-0.00613003	-0.256511	-0.189335	-0.243284	Q13433;K7EQ91
	0.590873	0.187855	DDX39A;DDX39B	ATP-dependent RNA helicase DDX39A;Spliceosome RNA helicase DDX39B	6	6	14.3	1.10461	1.14919	1.09606	1.06309	1.07649	0.646716	O00148;K7EPJ3;K7EQN7;Q5STU3;Q13838;A0A0D9SEM9;F6WLT2;A0A140T9X3;A0A0G2JJZ9
	0.269796	0.187781	CAPN2	Calpain-2 catalytic subunit	2	2	3.7	0.219587	-0.246601	0.262072	-0.369091	-0.30004	0.340847	P17655
	0.40631	0.1838	STX4	Syntaxin-4	4	4	13.8	0.0820213	0.444561	-0.200432	-0.0620832	-0.157673	-0.00549268	Q12846;C9JFM5
	1.19582	0.183705	MTHFD1	C-1-tetrahydrofolate synthase, cytoplasmic;Methylenetetrahydrofolate dehydrogenase;Methenyltetrahydrofolate cyclohydrolase;Formyltetrahydrofolate synthetase;C-1-tetrahydrofolate synthase, cytoplasmic, N-terminally processed	4	4	4.4	0.284514	0.130404	0.173127	0.119157	-0.0684985	-0.0137274	F5H2F4;P11586
	0.543462	0.183484	SUSD2	Sushi domain-containing protein 2	7	7	18.4	-1.55584	-1.81056	-1.57106	-1.93066	-1.58204	-1.97523	Q9UGT4
	1.61506	0.183182	LRRC8A	Volume-regulated anion channel subunit LRRC8A	16	15	23.6	-1.07379	-0.900557	-0.98922	-1.14995	-1.19734	-1.16582	Q8IWT6
	0.890315	0.182128	EEF1A1P5;EEF1A1	Putative elongation factor 1-alpha-like 3;Elongation factor 1-alpha 1;Elongation factor 1-alpha	17	11	46.1	1.09356	1.14483	1.18916	1.10561	0.983532	0.792022	Q5VTE0;P68104;A0A087WVQ9;A0A087WV01
	1.45789	0.181696	ALCAM	CD166 antigen	27	27	50.8	0.0170667	-0.00849357	0.00331439	-0.265483	-0.069785	-0.197931	Q13740;F5GXJ9
	1.35454	0.181385	EPHB4	Receptor protein-tyrosine kinase;Ephrin type-B receptor 4	18	16	26.7	-0.748651	-0.684086	-0.553447	-0.88945	-0.803871	-0.837017	Q96L35;P54760
	1.88696	0.18106	CD82	CD82 antigen;Tetraspanin	4	4	24.3	1.33543	1.42094	1.40714	1.2719	1.16369	1.18473	P27701;E9PJC7
	0.582289	0.180381	CLIC1	Chloride intracellular channel protein 1	7	7	39.4	-0.352639	-0.316348	-0.30463	-0.275751	-0.488249	-0.750761	O00299
	0.471565	0.17974	PRDX6	Peroxiredoxin-6	7	7	40.2	0.0311128	-0.0359785	0.389787	0.0241778	-0.247765	0.0692897	P30041
	0.907536	0.179636	SLC6A6	Transporter;Sodium- and chloride-dependent taurine transporter	5	4	7.2	1.12935	0.954792	1.24464	0.992478	0.935762	0.861638	A0A087WY96;P31641;A0A087WYN0
	1.69363	0.1792	ITGA3	Integrin alpha-3;Integrin alpha-3 heavy chain;Integrin alpha-3 light chain	21	21	22.9	-0.303899	-0.229501	-0.224064	-0.512328	-0.398227	-0.384508	P26006
	0.64263	0.178076	GLS		4	3	25.4	0.873498	0.584963	0.914794	0.617487	0.731792	0.489748	B8ZZA8;B8ZZC5
	2.47266	0.17779	ATP1A1	Sodium/potassium-transporting ATPase subunit alpha-1	39	39	43.6	0.33754	0.327917	0.393636	0.211511	0.143263	0.170951	P05023
	1.63091	0.176445	ABCC1	Multidrug resistance-associated protein 1	54	52	44.5	-0.190536	-0.20214	-0.150801	-0.451425	-0.312939	-0.308448	P33527;I3L4X2;A0A0A0MS99
	0.649247	0.175864	IQGAP1	Ras GTPase-activating-like protein IQGAP1	18	18	14.1	0.68733	1.08359	0.774249	0.628634	0.706818	0.682124	P46940;A0A0J9YXZ5;H0YLE8
	0.764587	0.173547	CCT5	T-complex protein 1 subunit epsilon	5	5	13	0.16723	0.238665	0.167358	0.21661	-0.11821	-0.0457888	E7ENZ3;B7ZAR1;E9PCA1;P48643
	0.499447	0.171588	HSPA4	Heat shock 70 kDa protein 4	5	5	14.9	0.703721	0.433707	0.639417	0.642471	0.413594	0.206018	A0A087WTS8;A0A087WYC1;P34932
	0.521416	0.169813	GNB2	Guanine nucleotide-binding protein G(I)/G(S)/G(T) subunit beta-2	9	6	37.4	-0.112163	-0.268261	-0.103193	-0.348133	-0.0931248	-0.551797	P62879;C9JZN1;C9JIS1;C9JXA5;E7EP32
	2.41392	0.168954	CD47	Leukocyte surface antigen CD47	4	4	11.8	0.765789	0.850239	0.775177	0.624148	0.615416	0.644779	Q08722
	0.467544	0.168884	ECHS1	Enoyl-CoA hydratase, mitochondrial	7	7	35.9	1.83135	2.28691	2.14343	2.07649	1.85655	1.822	P30084
	0.210067	0.168366	SUCLG2	Succinyl-CoA ligase [GDP-forming] subunit beta, mitochondrial	7	7	19.8	0.951289	0.776862	1.66962	1.23671	0.729357	0.926607	E9PDQ8;Q96I99
	0.52109	0.166665	SLC6A8	Sodium- and chloride-dependent creatine transporter 1	5	4	9.1	1.94302	2.20505	2.07502	1.76426	1.81619	2.14264	P48029
	0.861707	0.164425	BCAM	Basal cell adhesion molecule	11	11	26.9	-1.10002	-1.08073	-1.01686	-1.32352	-1.307	-1.06037	A0A087WXM8;P50895;K7ENU8
	0.223064	0.162944	PSMD3	26S proteasome non-ATPase regulatory subunit 3	2	2	4.5	NaN	0.0483757	0.112767	-0.181591	0.328032	-0.393558	O43242
	0.62811	0.160969	NT5E	5-nucleotidase	18	18	46.2	0.542803	0.51167	0.517326	0.156008	0.379621	0.553262	P21589
	0.0935191	0.157993	TMED10	Transmembrane emp24 domain-containing protein 10	5	5	32	2.87609	1.16993	2.93248	2.43899	1.85228	2.21325	P49755;G3V2K7
	0.957623	0.155634	RAB1B;RAB1A	Ras-related protein Rab-1B;Ras-related protein Rab-1A	8	7	53.7	1.26622	1.08413	1.22194	1.12439	1.03921	0.941782	Q9H0U4;E9PLD0;P62820;E7END7
	2.16601	0.154249	SLC43A3	Solute carrier family 43 member 3	4	4	12.4	0.464877	0.463622	0.463727	0.286171	0.273814	0.369494	Q8NBI5;E9PS74
	1.11678	0.152359	HSP90AB1	Heat shock protein HSP 90-beta	26	16	43	0.15108	0.201132	0.215616	0.159112	-0.0224636	-0.0258966	P08238
	0.256989	0.151728	MYL12A;MYL12B;MYL9	Myosin regulatory light chain 12A;Myosin regulatory light chain 12B;Myosin regulatory light polypeptide 9	3	3	22	0.857663	0.279293	0.381173	0.490673	0.52306	0.0492125	J3QRS3;P19105;O14950;J3KTJ1;P24844
	1.15999	0.148271	BTN2A1	Butyrophilin subfamily 2 member A1	7	7	18.8	-0.353782	-0.496916	-0.552982	-0.634128	-0.600512	-0.613851	Q7KYR7
	0.453535	0.147556	CCT7	T-complex protein 1 subunit eta	3	3	11.2	0.0651587	0.0440443	-0.0531344	0.137504	-0.220026	-0.304077	Q99832;F8WAM2
	0.653626	0.1471	AMIGO2	Amphoterin-induced protein 2	13	13	32.4	-0.686986	-0.783663	-0.733507	-1.07704	-0.797413	-0.771003	Q86SJ2
	1.21018	0.142794	MPZL1	Myelin protein zero-like protein 1	7	4	27.9	0.3744	0.432639	0.4654	0.184217	0.334683	0.325156	O95297
	0.154845	0.142536	ACO2	Aconitate hydratase, mitochondrial	4	4	7.5	2.55243	1.78379	2.49357	1.86841	2.61275	1.92102	A2A274;Q99798
	1.59679	0.142234	ACTN4	Alpha-actinin-4	35	25	50.2	1.21487	1.20452	1.18859	1.13488	0.997256	1.04914	O43707
	0.924443	0.13909	FAS	Tumor necrosis factor receptor superfamily member 6	8	8	26.9	0.00374614	0.130404	0.126444	-0.153768	-0.0451337	0.0422241	P25445
	1.45479	0.137522	SDC4	Syndecan-4	2	2	14.1	-1.10737	-0.987617	-1.01929	-1.20503	-1.19671	-1.1251	P31431
	0.531214	0.137522	HNRNPM	Heterogeneous nuclear ribonucleoprotein M	3	3	4.9	0.586404	0.671565	0.488206	0.331591	0.557484	NaN	A0A087X0X3;P52272;M0R0Y6;M0QYQ7;M0R0N3;M0R019;M0R2T0
	0.299411	0.135549	SERBP1	Plasminogen activator inhibitor 1 RNA-binding protein	6	6	21.6	0.793937	0.520347	1.08936	0.800413	0.515813	0.680774	Q8NC51
	0.706175	0.135037	ARF4	ADP-ribosylation factor 4	7	4	47.2	0.601601	0.846714	0.768925	0.701061	0.545375	0.565695	P18085;C9JPM4;C9JAK5
	0.328874	0.134127	GLS	Glutaminase kidney isoform, mitochondrial	11	10	22.3	0.984407	0.567156	1.0082	0.845751	0.760434	0.551196	O94925
	1.46221	0.129765	PLAUR	Urokinase plasminogen activator surface receptor	8	8	34.9	-0.0391028	0.00460925	0.0282862	-0.183671	-0.149569	-0.0622639	Q03405;M0R1I2;M0R0H5;M0QYR6;M0R2E9;M0R0Y4
	1.21911	0.12956	EEF2	Elongation factor 2	31	31	45.2	0.854315	0.753519	0.819178	0.746227	0.607105	0.684998	P13639
	0.416271	0.129157	PABPC1;PABPC3	Polyadenylate-binding protein;Polyadenylate-binding protein 1;Polyadenylate-binding protein 3	7	7	14	1.19453	1.09092	0.994797	1.16839	0.967538	0.756853	A0A087WTT1;E7ERJ7;P11940;E7EQV3;H0YAR2;Q9H361
	0.182382	0.128568	CTTN	Src substrate cortactin	5	5	10.4	1.05901	0.747173	1.01778	1.25114	0.802069	0.385044	Q14247
	3.06761	0.125919	ITGB1	Integrin beta-1	27	27	40.4	-0.142624	-0.123512	-0.135681	-0.246447	-0.247508	-0.285618	P05556
	0.338768	0.123267	RPL38	60S ribosomal protein L38	2	2	35.9	0.634036	0.481712	0.658463	0.335255	0.747688	0.321466	J3KT73;J3QL01;P63173;J3KSP2
	0.34853	0.120349	RAB8A;RAB8B	Ras-related protein Rab-8A;Ras-related protein Rab-8B	4	2	19.8	1.15218	0.966947	0.941933	NaN	1.04572	0.754289	P61006;H0YMN7;H0YNE9;Q92930
	0.509899	0.118349	STIP1	Stress-induced-phosphoprotein 1	8	8	16.9	0.584578	0.496513	0.454808	0.388355	0.559345	0.233152	P31948
	0.280873	0.116087	KPNA2	Importin subunit alpha-1	2	2	6.6	0.286526	0.537346	0.349818	0.460166	0.383497	-0.018235	P52292
	0.553831	0.115287	LONP1	Lon protease homolog, mitochondrial	11	11	20.1	2.27602	2.18995	2.40182	2.24823	2.23695	2.03675	K7EJE8;K7EKE6;P36776
	0.381023	0.113557	VCP	Transitional endoplasmic reticulum ATPase	19	19	31	1.05672	0.901108	1.02304	1.10956	0.794686	0.735955	P55072
	1.04872	0.113408	ATP2B1	Plasma membrane calcium-transporting ATPase 1;Calcium-transporting ATPase	20	10	21.6	1.20032	1.03408	1.11743	1.00389	1.03274	0.97497	P20020;E7ERY9
	0.23698	0.112744	YWHAG	14-3-3 protein gamma;14-3-3 protein gamma, N-terminally processed	5	3	24.7	-0.336992	-0.332117	-0.280317	-0.0934942	-0.737086	-0.457078	P61981
	0.118414	0.111973	MYH9	Myosin-9	12	12	8.4	-1.54233	-0.493439	-1.44823	-1.42244	-1.15091	-1.24657	P35579
	0.308722	0.111771	FSCN1	Fascin	6	6	16.2	0.222434	-0.157094	-0.234143	-0.11377	-0.254014	-0.136331	Q16658
	0.580726	0.108677	CNNM4	Metal transporter CNNM4	6	6	10.2	-0.505103	-0.663968	-0.539834	-0.565289	-0.800551	-0.669098	Q6P4Q7
	0.682187	0.108567	ULBP3	NKG2D ligand 3	6	6	31.1	-0.174345	-0.172604	-0.207378	-0.337849	-0.153463	-0.388714	Q9BZM4
	0.698379	0.108252	CSPG4	Chondroitin sulfate proteoglycan 4	36	36	22	-1.374	-1.32139	-1.33654	-1.53613	-1.31559	-1.50496	Q6UVK1
	0.574128	0.106572	LARS	Leucine--tRNA ligase, cytoplasmic	4	4	5.9	-0.472469	-0.318992	-0.599965	-0.592288	-0.541387	-0.577466	Q9P2J5
	0.927696	0.106524	SLC4A7	Anion exchange protein;Sodium bicarbonate cotransporter 3	13	13	13.2	0.529571	0.372283	0.536451	0.371057	0.377512	0.370164	E9PFN4;A0A0A0MST8;Q9Y6M7;H7C3C4;C9JRP1
	0.746281	0.105641	SLC1A4	Neutral amino acid transporter A	9	9	26.1	-0.264564	-0.295996	-0.222683	-0.488674	-0.318488	-0.293005	P43007
	0.308101	0.104116	NOTCH3	Neurogenic locus notch homolog protein 3;Notch 3 extracellular truncation;Notch 3 intracellular domain	7	7	3.5	-1.38945	-1.32153	-1.12592	-1.56725	-1.17788	-1.40411	Q9UM47;M0R3C9
	0.567971	0.102841	SLC7A6	Y+L amino acid transporter 2	5	4	13.4	-0.255426	-0.191953	-0.169469	-0.451465	-0.282825	-0.19108	Q92536
	1.25576	0.101945	PHGDH	D-3-phosphoglycerate dehydrogenase	10	10	25.9	-0.938791	-0.953048	-1.05014	-1.11182	-1.07464	-1.06136	A0A286YF22;O43175;A0A2C9F2M7;A0A286YFA2;A0A286YFL2;A0A286YFM8
	1.1319	0.101166	SLC22A5	Solute carrier family 22 member 5	7	7	12	-0.329359	-0.27235	-0.216971	-0.32686	-0.419372	-0.375946	O76082;H7C1R8
	1.40452	0.100945	ATP1B3	Sodium/potassium-transporting ATPase subunit beta-3	11	11	40.5	0.721854	0.654161	0.647821	0.603312	0.590818	0.52687	P54709;C9JA36;C9JXZ1
	0.524752	0.100759	CCT2	T-complex protein 1 subunit beta	9	9	28.6	0.424922	0.296193	0.413811	0.384823	0.311503	0.136323	P78371;F5GWF6;F8VQ14
	0.251319	0.100479	F11R	Junctional adhesion molecule A	3	3	10.8	2.20683	2.0625	2.54819	2.10084	2.30451	2.11073	A0A087WY82;Q9Y624
	0.820408	0.099002	SLITRK4	SLIT and NTRK-like protein 4	9	9	18.6	-0.501014	-0.503568	-0.655467	-0.693621	-0.648213	-0.615221	Q8IW52
	0.514104	0.0985039	GNAI1	Guanine nucleotide-binding protein G(i) subunit alpha-1	11	6	37.3	0.347552	0.334111	0.381616	0.418244	0.146134	0.203389	P63096;C9JPP4
	1.25135	0.0977935	SLC44A1	Choline transporter-like protein 1	9	9	17.4	0.24306	0.224534	0.325386	0.13829	0.157044	0.204266	Q8WWI5
	0.18168	0.0977568	PTBP1	Polypyrimidine tract-binding protein 1	2	2	8.2	0.500904	0.711759	0.656725	0.755828	0.682393	0.137897	A6NLN1;A0A0U1RRM4;P26599;K7ELW5;K7ES59;K7EKJ7;K7EK45
	0.462043	0.0955821	SLC44A2	Choline transporter-like protein 2	12	12	19.4	0.177727	0.137766	0.415001	0.165944	0.174406	0.103397	Q8IWA5
	0.359486	0.0938679	TKT	Transketolase	16	16	40.6	0.683202	0.670206	0.932137	0.779974	0.546166	0.677801	P29401;A0A0B4J1R6;E9PFF2
	0.0920742	0.0925581	NUSG	Transcription termination/antitermination protein NusG [Escherichia coli O157:H7]	9	9	62.4	-4.87045	-4.45999	-4.44272	-5.19411	-4.06603	-4.7907	A0A0F6FFA2
	1.3991	0.0920791	CXADR	Coxsackievirus and adenovirus receptor	15	15	50.4	0.511266	0.479127	0.563451	0.403268	0.412077	0.462262	P78310
	0.0956215	0.0904783	EIF4G1	Eukaryotic translation initiation factor 4 gamma 1	2	2	1.7	0.902807	0.931759	0.336055	0.825134	0.987539	0.086512	E7EX73;E9PGM1;E7EUU4;Q04637;H7C0V6;C9J6B6;C9J2Z7;C9K073;C9JF13
	0.286312	0.0886385	PLCB3	1-phosphatidylinositol 4,5-bisphosphate phosphodiesterase beta-3	3	3	2.8	-0.358269	-0.384151	-0.661935	-0.641649	-0.399902	-0.62872	Q01970
	0.229103	0.0877103	YARS	Tyrosine--tRNA ligase;Tyrosine--tRNA ligase, cytoplasmic;Tyrosine--tRNA ligase, cytoplasmic, N-terminally processed	5	5	13.1	-0.391399	-0.671968	-0.472089	-0.355793	-0.766775	-0.676019	A0A0C4DGZ5;P54577
	0.320736	0.0872907	YWHAB	14-3-3 protein beta/alpha;14-3-3 protein beta/alpha, N-terminally processed	6	4	30.1	-0.317948	-0.254066	-0.230634	-0.13787	-0.467035	-0.459616	P31946
	0.266366	0.0862021	RPL23	60S ribosomal protein L23	4	4	36.4	-0.3876	0.0472592	-0.169436	-0.300502	-0.271688	-0.196194	P62829;C9JD32;B9ZVP7;J3KT29
	0.45589	0.0859522	SLC26A6	Solute carrier family 26 member 6	7	7	14.7	0.866868	0.850239	0.653243	0.639047	0.787014	0.686433	G3XAC1;Q9BXS9;A0A0C4DFT5
	0.0841458	0.0851699	TENM3	Teneurin-3	3	3	1.1	0.533165	-0.337867	-0.141971	-0.180512	NaN	0.0457225	Q9P273
	0.202355	0.0839653	RNH1	Ribonuclease inhibitor	2	2	13	0.576957	0.158079	0.531169	0.174406	0.357158	0.482745	H0YCR7;P13489
	1.14903	0.082836	BSG	Basigin	9	6	33.8	0.0550568	0.0908534	0.156267	0.00360224	-0.000678226	0.0507455	P35613;A0A087WUV8;A0A087X2B5;I3L192
	0.755467	0.0819256	TNFRSF10A	Tumor necrosis factor receptor superfamily member 10A	5	5	23.9	0.271426	0.237931	0.343465	0.124857	0.247563	0.234624	F8U8C0;O00220
	0.177349	0.0797878	VARS	Valine--tRNA ligase	4	4	4.1	0.340391	0.492725	0.286053	0.400319	0.499476	-0.0199893	P26640;A0A140T936;A2ABF4;A0A0G2JJT9;A0A140T954
	0.451162	0.0796375	SLC7A5	Large neutral amino acids transporter small subunit 1	10	9	20.7	-0.240759	-0.286639	-0.312796	-0.498974	-0.251951	-0.328181	Q01650
	0.229719	0.0793341	GSTM3	Glutathione S-transferase Mu 3	8	8	44.9	-0.149521	-0.0687405	0.214373	0.0116388	-0.23652	-0.0170082	P21266;A0A0A0MTN3
	0.356708	0.0787231	CTNND1	Catenin delta-1	12	10	16.8	-0.0203112	0.174534	-0.136331	-0.0438244	-0.0828509	-0.0916021	C9JZR2;O60716
	0.918234	0.0774097	SLC1A5	Neutral amino acid transporter B(0);Amino acid transporter	14	14	37.5	-0.414095	-0.489828	-0.411215	-0.48653	-0.575379	-0.485459	Q15758;M0QXM4
	1.9359	0.0770347	SLC3A2	4F2 cell-surface antigen heavy chain	39	26	71.5	-0.340898	-0.312026	-0.294013	-0.372206	-0.396498	-0.409336	F5GZS6;J3KPF3;P08195
	0.0718232	0.0758648	MCOLN1	Mucolipin-1	4	4	10.2	NaN	2.73027	2.17655	2.37376	2.77903	1.97984	Q9GZU1
	0.374255	0.0743235	ETFA	Electron transfer flavoprotein subunit alpha, mitochondrial	7	7	30.9	2.33019	2.48857	2.41587	2.47628	2.26649	2.26888	P13804;H0YL12;H0YKF0;H0YLU7;H0YK49;H0YNX6
	0.0228125	0.0738525	SLC17A5	Sialin	2	2	3.6	2.32326	NaN	2.4721	3.34028	1.30737	NaN	Q9NRA2
	0.355133	0.0732958	ABCC3	Canalicular multispecific organic anion transporter 2	11	9	9.9	-0.656262	-0.639714	-0.778729	-0.848011	-0.828973	-0.617609	O15438
	0.538314	0.0718069	CD58	Lymphocyte function-associated antigen 3	4	4	11.7	0.00805655	-0.106871	-0.0281309	-0.117819	-0.195533	-0.0290139	B1AMW1;P19256;H0YDI1
	0.319204	0.0637392	MSN	Moesin	25	16	42.8	0.859572	0.791522	0.917012	0.857583	0.645886	0.87342	P26038
	0.690843	0.0620783	PIEZO1	Piezo-type mechanosensitive ion channel component 1	14	14	7.1	-0.168479	-0.243216	-0.14693	-0.303971	-0.208511	-0.232379	Q92508
	0.0586964	0.0615204	EPHA5	Receptor protein-tyrosine kinase;Ephrin type-A receptor 5	16	10	23.9	-2.02081	-1.90374	-1.28388	-1.93484	-2.20231	-1.25584	F8W9W0;B7ZKW7;B7ZKJ3;P54756;F8VP57
	0.109157	0.0605371	HSD17B10	3-hydroxyacyl-CoA dehydrogenase type-2	9	9	57.5	2.53331	2.21701	1.91138	2.14981	2.01082	2.31947	Q99714
	0.300094	0.0582914	CLMP	CXADR-like membrane protein	3	3	17.2	0.718701	0.714751	0.605494	0.760604	0.554834	0.548634	Q9H6B4
	1.14191	0.0578371	THY1	Thy-1 membrane glycoprotein	4	4	26.3	-0.423933	-0.497201	-0.4466	-0.533556	-0.504735	-0.502955	E9PIM6;E9PNQ8;P04216;J3QRJ3
	0.0586064	0.0544745	HNRNPAB	Heterogeneous nuclear ribonucleoprotein A/B	3	3	12.5	0.602267	0.554638	0.997545	0.524966	0.246226	1.21984	D6R9P3;D6RD18;D6RBZ0;Q99729
	0.148561	0.0543543	RPL9	60S ribosomal protein L9	3	3	25.4	-0.662848	-0.493256	-0.609442	-0.492687	-0.894724	-0.541198	H0Y9V9;P32969;E7ESE0;D6RAN4
	0.0995317	0.0531828	SPTAN1	Spectrin alpha chain, non-erythrocytic 1	3	3	1.7	0.842536	0.423739	0.335712	0.540722	0.635801	0.265917	A0A0D9SF54;A0A0D9SGF6;Q13813
	0.074306	0.0487596	ARF1;ARF3;ARF5	ADP-ribosylation factor 1;ADP-ribosylation factor 3;ADP-ribosylation factor 5	6	3	49.2	1.12267	1.02574	1.06888	1.35913	0.586693	1.12519	P84077;P61204;F5H423;F5H0C7;C9J1Z8;P84085
	0.141356	0.0480863	TSPAN4	Tetraspanin;Tetraspanin-4	2	2	36.4	0.812621	0.887837	0.959844	0.610039	1.00791	0.898092	E9PN41;A8MVV6;J3KQ42;O14817;E9PSH3;E9PPX8;J3KNL1
	0.0448968	0.0468297	NDUFS1	NADH-ubiquinone oxidoreductase 75 kDa subunit, mitochondrial	3	3	9.2	1.98437	2.4111	1.79419	1.95754	2.57354	1.51808	B4DJ81;P28331
	0.276337	0.0463382	TMEM2	Transmembrane protein 2	20	20	16.6	-0.362918	-0.302778	-0.298265	-0.410256	-0.241748	-0.450972	Q9UHN6
	0.1418	0.0445953	HSPA8	Heat shock cognate 71 kDa protein	17	9	35	0.217975	0.179256	0.323312	0.399226	0.0298416	0.157691	P11142;E9PKE3;E9PN89;E9PNE6
	0.140357	0.0438808	CTNNB1	Catenin beta-1	14	9	25.8	-1.02991	-1.12475	-0.751587	-0.984245	-0.982563	-1.07109	B4DGU4;P35222
	0.160655	0.0437756	RAB34	Ras-related protein Rab-34	3	3	15.1	-0.234346	-0.125683	-0.0987836	-0.332517	-0.240265	-0.0173586	Q9BZG1;C9JBG0;C9JY26
	0.1784	0.0435028	MYO1C	Unconventional myosin-Ic	11	11	13.1	-0.179057	-0.209628	-0.154378	-0.367397	-0.251453	-0.0547219	F5H6E2;O00159
	0.142942	0.0419579	CD46		2	2	19.2	0.0939658	0.170694	0.113834	0.049352	0.283448	-0.0801794	R4GN18
	0.161908	0.0393202	PTPRS	Receptor-type tyrosine-protein phosphatase S;Protein-tyrosine-phosphatase	5	4	4.4	-0.847622	-0.824367	-0.863651	-0.977753	-0.703454	-0.972393	Q13332;G8JL96;A0A0A0MR60
	0.0277475	0.0362463	PLA2G4A	Cytosolic phospholipase A2;Phospholipase A2;Lysophospholipase	7	7	11.2	2.04058	1.83046	2.21397	2.80571	1.37612	1.79444	P47712
	0.114623	0.0349523	NPEPPS	Puromycin-sensitive aminopeptidase	7	7	8.5	0.0600474	0.0172093	0.0612923	0.213876	-0.0169645	-0.163219	E9PLK3;P55786
	0.290756	0.0346796	CFL1	Cofilin-1	10	10	64.5	-0.00701409	0.0308304	-0.0109337	0.0440443	-0.0196968	-0.115504	P23528;G3V1A4;E9PP50;E9PK25;E9PQB7;E9PLJ3;E9PS23
	0.114853	0.0338791	RFTN1	Raftlin	2	2	15.3	-0.195765	-0.0911103	0.1121	-0.207145	-0.0330676	-0.0362004	C9JHG2;Q14699;C9JWQ9;F8WAR1;C9JRN3;G3XAJ6
	0.0804859	0.0337325	LRRC8C	Volume-regulated anion channel subunit LRRC8C	10	9	14.8	-1.20018	-0.897436	-0.770634	-1.02624	-0.845235	-1.09798	Q8TDW0
	0.0752494	0.0326817	VCL	Vinculin	14	14	16.6	0.144699	0.0745054	0.338567	0.411209	-0.0112535	0.0597706	P18206
	0.200918	0.032059	SLC4A2	Anion exchange protein 2	27	27	34.3	0.377401	0.252052	0.443288	0.283092	0.323197	0.370276	P04920
	0.0260786	0.0261416	CALM2;CALM3;CALM1		2	2	46.2	1.45149	0.698663	1.82611	1.40822	1.23744	1.25217	F8WBR5;M0QZ52;G3V479;P0DP25;P0DP24;P0DP23;H0Y7A7;E7ETZ0;E7EMB3
	0.176135	0.026058	CD44	CD44 antigen	10	10	12.9	0.122739	0.162468	0.217603	0.111031	0.0762854	0.237319	P16070;H0YD13;H0Y2P0;H0YE40
	0.0324349	0.0259631	A2M	Alpha-2-macroglobulin	31	23	27.7	2.94985	3.23588	3.03235	2.72663	3.55361	2.85995	P01023
	0.0523209	0.020826	CACNA2D1	Voltage-dependent calcium channel subunit alpha-2/delta-1;Voltage-dependent calcium channel subunit alpha-2-1;Voltage-dependent calcium channel subunit delta-1	39	39	43.6	-0.492748	-0.452906	-0.444792	-0.755624	-0.368775	-0.328526	P54289
	0.0177009	0.020681	PMPCA	Mitochondrial-processing peptidase subunit alpha	2	2	7.2	NaN	0.907121	1.13842	0.654985	1.34919	NaN	Q10713
	0.0559854	0.0172933	ENO1	Alpha-enolase	17	17	58.8	-0.0312973	-0.0966995	0.0127832	0.0666748	-0.257804	0.0240359	P06733
	0.0850853	0.0172814	GARS	Glycine--tRNA ligase	8	8	14.1	0.159371	-0.0419814	0.156138	0.123931	0.0680516	0.0297002	P41250
	0.0231945	0.0156212	ADRA2A	Alpha-2A adrenergic receptor	5	5	21.8	-0.729483	-0.761604	-1.26771	-1.14035	-1.00367	-0.661638	P08913
	0.0210023	0.0155849	PTDSS1	Phosphatidylserine synthase 1	2	2	5.7	1.06716	1.47051	NaN	0.958806	1.38973	1.41121	P48651
	0.0237072	0.0118588	ACVR1	Activin receptor type-1	2	2	4.7	-1.32706	-1.20051	-1.2843	-1.53429	-1.33606	-0.9771	Q04771;A0A1B0GXA9;C9JHJ7
	0.0384427	0.0116107	G6PD	Glucose-6-phosphate 1-dehydrogenase	6	6	18	0.578021	0.24817	0.410992	0.325617	0.428786	0.447949	E7EUI8;P11413;E7EM57;E9PD92
	0.00855741	0.0108731	AP1B1;AP2B1	AP-1 complex subunit beta-1;AP-2 complex subunit beta	2	2	6.2	0.797594	1.6823	1.00763	NaN	0.854475	1.4488	C9J1E7;Q10567;A0A087WYD1;A0A087WU93;A0A087WZQ6;A0A087X253;P63010
	0.0200811	0.0108151	GART	Trifunctional purine biosynthetic protein adenosine-3;Phosphoribosylamine--glycine ligase;Phosphoribosylformylglycinamidine cyclo-ligase;Phosphoribosylglycinamide formyltransferase	3	3	3.3	0.251689	0.597889	-0.0101925	0.334568	0.252537	0.219834	P22102
	0.00580137	0.00841653	MANEAL	Glycoprotein endo-alpha-1,2-mannosidase-like protein	2	2	7.2	2.23128	3.32112	2.8759	2.49932	3.10271	NaN	Q5VSG8;E9PMU5
	0.074865	0.00831934	SLC16A1	Monocarboxylate transporter 1	9	9	18	-0.134635	-0.146579	-0.0772845	-0.106855	-0.19187	-0.0847315	P53985;Q5T8R5
	0.0299326	0.00764974	TAGLN2	Transgelin-2	8	8	50.3	-0.678118	-0.682742	-0.455119	-0.687962	-0.543152	-0.607815	X6RJP6;P37802
	0.026193	0.00633266	EZR	Ezrin	15	7	28	0.67708	0.446786	0.659285	0.522156	0.626486	0.61551	E7EQR4;P15311
	0.0255739	0.00570894	SLC7A1	High affinity cationic amino acid transporter 1	6	5	8.1	0.189666	0.199248	0.238909	0.0892269	0.181421	0.34005	P30825
	0.0231512	0.00519299	SLC39A14	Zinc transporter ZIP14	5	5	17.9	0.0176369	-0.000302998	-0.0242378	-0.153142	0.0877344	0.0429245	Q15043;E5RIP4
	0.00247551	0.00478681	B2M	Beta-2-microglobulin;Beta-2-microglobulin form pI 5.3	2	2	26.9	0.898711	2.37995	2.6045	1.62199	1.61941	2.6274	P61769;H0YLF3;F5H6I0
	0.00199788	0.00266421	TEK	Angiopoietin-1 receptor	6	6	7.7	-1.91294	-3.14803	-1.99545	-2.07771	-2.67835	-2.30836	Q02763
	0.00599856	0.00190012	GNB2L1	Guanine nucleotide-binding protein subunit beta-2-like 1;Guanine nucleotide-binding protein subunit beta-2-like 1, N-terminally processed	13	13	56.2	-0.664151	-0.495736	-0.579275	-0.403695	-0.709835	-0.631332	P63244;J3KPE3;H0Y8W2;H0YAF8;H0YAM7;D6RAC2;D6R9Z1;D6R9L0;D6REE5;D6RFX4;D6RHH4;H0Y8R5
	0.000794194	0.00103937	TUBA4A	Tubulin alpha-4A chain	14	3	46.2	-0.522945	-0.440107	-0.575637	0.335712	-0.933408	-0.94411	P68366
