# Supplementary material for: Plasma membrane profiling during enterohemorrhagic E. coli infection reveals that the metalloprotease StcE cleaves CD55 from host epithelial surfaces
Source: J Biol Chem. 2018 Sep 6;293(44):17188–99. doi: 10.1074/jbc.RA118.005114 (PMC6222108; doi:10.1074/jbc.RA118.005114)
Supplement: Supporting Information [file supp_RA118.005114_139760_1_supp_193481_p676m1.xlsx]

## Sheet: peptides
Peptides.txt MaxQuant output
Sequence	N-term cleavage window	C-term cleavage window	Amino acid before	First amino acid	Second amino acid	Second last amino acid	Last amino acid	Amino acid after	A Count	R Count	N Count	D Count	C Count	Q Count	E Count	G Count	H Count	I Count	L Count	K Count	M Count	F Count	P Count	S Count	T Count	W Count	Y Count	V Count	U Count	O Count	Length	Missed cleavages	Mass	Proteins	Leading razor protein	Start position	End position	Gene names	Protein names	Unique (Groups)	Unique (Proteins)	Charges	PEP	Score	Identification type UI_1	Identification type UI_2	Identification type UI_3	Identification type WT_1	Identification type WT_2
AAAAAAAAAAAAAAAGAGAGAK	QSRFQVDLVSENAGRAAAAAAAAAAAAAAA	AAAAAAAAGAGAGAKQTPADGEASGESEPA	R	A	A	A	K	Q	18	0	0	0	0	0	0	3	0	0	0	1	0	0	0	0	0	0	0	0	0	0	22	0	1595.84	P55011;G3XAL9	P55011	93	114	SLC12A2	Solute carrier family 12 member 2	yes	no	2;3	6.3949e-51	168.02	By MS/MS	By MS/MS	By MS/MS	By MS/MS	By MS/MS
AAAAAAAAAPAAAATAPTTAATTAATAAQ	GLKKRDKKNKTKKTKAAAAAAAAAPAAAAT	TAPTTAATTAATAAQ_______________	K	A	A	A	Q	-	20	0	0	0	0	1	0	0	0	0	0	0	0	0	2	0	6	0	0	0	0	0	29	0	2367.2	P37108;H0YLW0	P37108	108	136	SRP14	Signal recognition particle 14 kDa protein	yes	no	3	0.0096584	31.819		By MS/MS		By MS/MS	By MS/MS
AAAAAEQQQFYLLLGNLLSPDNVVR	______________________________	YLLLGNLLSPDNVVRKQAEETYENIPGQSK	M	A	A	V	R	K	5	1	2	1	0	3	1	1	0	0	5	0	0	1	1	1	0	0	1	2	0	0	25	0	2700.42	O00410;C9JZD8;E7EQT5;E7ETV3	O00410	2	26	IPO5	Importin-5	yes	no	3	2.2527e-07	52.909	By matching	By matching	By matching	By MS/MS
AAAEVAGQFVIK	KELIERIPELNKVARAAAEVAGQFVIKLTH	VARAAAEVAGQFVIKLTHDVELNLDYERYN	R	A	A	I	K	L	4	0	0	0	0	1	1	1	0	1	0	1	0	1	0	0	0	0	0	2	0	0	12	0	1202.67	P02786;G3V0E5;H7C3V5	P02786	589	600	TFRC	Transferrin receptor protein 1;Transferrin receptor protein 1, serum form	yes	no	2;3	5.1509e-07	94.692	By MS/MS	By MS/MS	By MS/MS	By MS/MS	By MS/MS
AAAEVNQDYGLDPK	RMPTPVIKAFGILKRAAAEVNQDYGLDPKI	RAAAEVNQDYGLDPKIANAIMKAADEVAEG	R	A	A	P	K	I	3	0	1	2	0	1	1	1	0	0	1	1	0	0	1	0	0	0	1	1	0	0	14	0	1489.7	P07954	P07954	102	115	FH	Fumarate hydratase, mitochondrial	yes	yes	2	3.5295e-06	79.693	By MS/MS	By MS/MS	By MS/MS	By MS/MS
AAAFEEQENETVVVK	AVKRASDNLVKAAQKAAAFEEQENETVVVK	AAAFEEQENETVVVKEKMVGGIAQIIAAQE	K	A	A	V	K	E	3	0	1	0	0	1	4	0	0	0	0	1	0	1	0	0	1	0	0	3	0	0	15	0	1662.81	Q9Y490	Q9Y490	2477	2491	TLN1	Talin-1	yes	yes	2	0.04505	24.853	By matching	By MS/MS		By MS/MS
AAAGAAATHLEVAR	______________________________	MAAAGAAATHLEVARGKRAALFFAAVAIVL	M	A	A	A	R	G	7	1	0	0	0	0	1	1	1	0	1	0	0	0	0	0	1	0	0	1	0	0	14	0	1307.69	Q96S52;K7EN97	Q96S52	2	15	PIGS	GPI transamidase component PIG-S	yes	no	3	1.6694e-11	128.31	By MS/MS		By MS/MS	By MS/MS	By MS/MS
AAAGEFADDPCSSVK	VAAVEDVRKQGDLMKAAAGEFADDPCSSVK	AAAGEFADDPCSSVKRGNMVRAARALLSAV	K	A	A	V	K	R	4	0	0	2	1	0	1	1	0	0	0	1	0	1	1	2	0	0	0	1	0	0	15	0	1523.66	P35221;G3XAM7;E5RIB1;E5RG03;E5RGY6;E5RJ41;E5RHV7	P35221	106	120	CTNNA1	Catenin alpha-1	yes	no	2	4.0912e-06	67.153	By MS/MS	By MS/MS	By MS/MS	By MS/MS	By MS/MS
AAAITSDILETLGR	IQDFIEAEDELSSFRAAAITSDILETLGRD	RAAAITSDILETLGRDGHFTLFAPTNEAFE	R	A	A	G	R	D	3	1	0	1	0	0	1	1	0	2	2	0	0	0	0	1	2	0	0	0	0	0	14	0	1429.78	CON__Q2KJC7	CON__Q2KJC7	252	265			yes	yes	2	2.1687e-05	69.01				By MS/MS
AAALSLSTLASPK	LLKLRKRHRKHTQQRAAALSLSTLASPKGG	QRAAALSLSTLASPKGGSGTAGTEPSDIII	R	A	A	P	K	G	4	0	0	0	0	0	0	0	0	0	3	1	0	0	1	3	1	0	0	0	0	0	13	0	1228.7	P98172	P98172	277	289	EFNB1	Ephrin-B1	yes	yes	2	0.00089142	51.927	By matching	By matching	By matching	By MS/MS	By matching
AAANFFSASCVPCADQSSFPK	KLYKELPDPQESIQRAAANFFSASCVPCAD	SASCVPCADQSSFPKLCQLCAGKGTDKCAC	R	A	A	P	K	L	5	0	1	1	2	1	0	0	0	0	0	1	0	3	2	4	0	0	0	1	0	0	21	0	2260.99	CON__Q0IIK2;CON__Q29443	CON__Q0IIK2	167	187			yes	no	3	0.044272	18.316	By MS/MS			By MS/MS
AAAPELSYR	QARYHDTPYKPPAGRAAAPELSYRVCVGSD	KPPAGRAAAPELSYRVCVGSDVTSIHKYMV	R	A	A	Y	R	V	3	1	0	0	0	0	1	0	0	0	1	0	0	0	1	1	0	0	1	0	0	0	9	0	976.498	Q6NSJ0;X6RA92	Q6NSJ0	274	282	KIAA1161	Uncharacterized family 31 glucosidase KIAA1161	yes	no	2	0.0007487	75.738	By MS/MS	By MS/MS	By MS/MS	By MS/MS
AAAQEQYSAAVAR	MVIDGVTYPGNIKEKAAAQEQYSAAVARGE	EKAAAQEQYSAAVARGESAGLVRATGRKTE	K	A	A	A	R	G	6	1	0	0	0	2	1	0	0	0	0	0	0	0	0	1	0	0	1	1	0	0	13	0	1334.66	CON__Q3T052	CON__Q3T052	100	112			yes	yes	2	2.3237e-36	174.41	By MS/MS	By MS/MS	By MS/MS	By MS/MS	By MS/MS
AACNLLQR	SARCQAFRTREGRLKAACNLLQRGITNLCV	TREGRLKAACNLLQRGITNLCVIGGDGSLT	K	A	A	Q	R	G	2	1	1	0	1	1	0	0	0	0	2	0	0	0	0	0	0	0	0	0	0	0	8	0	944.486	Q01813;Q5VSR5;V9GYV7	Q01813	110	117	PFKP	ATP-dependent 6-phosphofructokinase, platelet type	yes	no	2	0.031276	50.966	By matching		By MS/MS
AADFSDPAFLAHTNR	DFKTQVREYYFAEVRAADFSDPAFLAHTNR	AADFSDPAFLAHTNRHVARLTKGLIRDALQ	R	A	A	N	R	H	4	1	1	2	0	0	0	0	1	0	1	0	0	2	1	1	1	0	0	0	0	0	15	0	1631.77	CON__ENSEMBL:ENSBTAP00000018574	CON__ENSEMBL:ENSBTAP00000018574	247	261			yes	yes	3	7.9736e-05	63.037	By MS/MS	By MS/MS	By MS/MS	By MS/MS	By MS/MS
AADLNGDLTATR	HTFKKMLPRDERRFKAADLNGDLTATREEF	RFKAADLNGDLTATREEFTAFLHPEEFEHM	K	A	A	T	R	E	3	1	1	2	0	0	0	1	0	0	2	0	0	0	0	0	2	0	0	0	0	0	12	0	1216.6	Q15293;E9PP27	Q15293	177	188	RCN1	Reticulocalbin-1	yes	no	2	1.5404e-12	118.4	By MS/MS	By MS/MS	By MS/MS	By MS/MS	By MS/MS
AADTIGYPVMIR	IAPSFAVESIEDALKAADTIGYPVMIRSAY	ALKAADTIGYPVMIRSAYALGGLGSGICPN	K	A	A	I	R	S	2	1	0	1	0	0	0	1	0	2	0	0	1	0	1	0	1	0	1	1	0	0	12	0	1305.68	P31327	P31327	576	587	CPS1	Carbamoyl-phosphate synthase [ammonia], mitochondrial	yes	yes	2	1.2028e-06	89.247	By MS/MS	By matching	By MS/MS	By MS/MS	By MS/MS
AAEAAAAPAESAAPAAGEEPSKEEGEPK	EQAAPGPAAGGEAPKAAEAAAAPAESAAPA	PAAGEEPSKEEGEPKKTEAPAAPAAQETKS	K	A	A	P	K	K	11	0	0	0	0	0	7	2	0	0	0	2	0	0	4	2	0	0	0	0	0	0	28	1	2635.22	P80723	P80723	122	149	BASP1	Brain acid soluble protein 1	yes	yes	3	1.5279e-05	46.399	By MS/MS	By MS/MS	By MS/MS	By MS/MS	By MS/MS
AAEADGPLKR	______________________________	______________________________	M	A	A	K	R	L	3	1	0	1	0	0	1	1	0	0	1	1	0	0	1	0	0	0	0	0	0	0	10	1	1026.55	J3KSI4;I3L1D2;I3L4E0;J3QS48;I3L295;J3KT75;J3QW43;J3QRD5;O75352	J3KSI4	2	11	MPDU1	Mannose-P-dolichol utilization defect 1 protein	yes	no	2	0.0021908	65.224	By MS/MS			By MS/MS
AAEESASQIQSSAQR	RGFNAQLQRTRQMIRAAEESASQIQSSAQR	AAEESASQIQSSAQRLETQVSASRSQMEED	R	A	A	Q	R	L	4	1	0	0	0	3	2	0	0	1	0	0	0	0	0	4	0	0	0	0	0	0	15	0	1561.73	Q13751	Q13751	855	869	LAMB3	Laminin subunit beta-3	yes	yes	2	0.00048762	57.019		By MS/MS
AAELIANSLATAGDGLIELR	QQKKAAIISAEGDSKAAELIANSLATAGDG	ANSLATAGDGLIELRKLEAAED________	K	A	A	L	R	K	5	1	1	1	0	0	2	2	0	2	4	0	0	0	0	1	1	0	0	0	0	0	20	0	1997.08	C9JW96;P35232	C9JW96	220	239	PHB	Prohibitin	yes	no	3	0.0001289	44.816	By MS/MS	By MS/MS	By matching	By MS/MS	By MS/MS
AAEVLVVDTR	SLDTARQRAFITDSKAAEVLVVDTRNGNIL	ITDSKAAEVLVVDTRNGNILAKVAAPESLA	K	A	A	T	R	N	2	1	0	1	0	0	1	0	0	0	1	0	0	0	0	0	1	0	0	3	0	0	10	0	1071.59	A0A0F6F641	A0A0F6F641	252	261			yes	yes	2	0.0011442	71.349				By MS/MS
AAEVWMDEYK	FPGGSGTVFARNTRRAAEVWMDEYKNFYYA	RNTRRAAEVWMDEYKNFYYAAVPSARNVPY	R	A	A	Y	K	N	2	0	0	1	0	0	2	0	0	0	0	1	1	0	0	0	0	1	1	1	0	0	10	0	1240.54	Q10471;F8VUJ3;Q8N4A0	Q10471	384	393	GALNT2;POC1B-GALNT4;GALNT4	Polypeptide N-acetylgalactosaminyltransferase 2;Polypeptide N-acetylgalactosaminyltransferase 2 soluble form;Polypeptide N-acetylgalactosaminyltransferase;Polypeptide N-acetylgalactosaminyltransferase 4	yes	no	2	2.16e-05	98.033	By MS/MS	By MS/MS	By MS/MS	By MS/MS	By MS/MS
AAFDDAIAELDTLSEESYK	YEILNSPDRACRLAKAAFDDAIAELDTLSE	DAIAELDTLSEESYKDSTLIMQLLRDNLTL	K	A	A	Y	K	D	4	0	0	3	0	0	3	0	0	1	2	1	0	1	0	2	1	0	1	0	0	0	19	0	2086.96	P62258;K7EM20	P62258	197	215	YWHAE	14-3-3 protein epsilon	yes	no	2;3	0.00013823	44.816	By MS/MS	By MS/MS	By MS/MS	By MS/MS	By MS/MS
AAFGLSEAGFNTACVTK	EFDAVVVGAGGAGLRAAFGLSEAGFNTACV	FGLSEAGFNTACVTKLFPTRSHTVAAQGGI	R	A	A	T	K	L	4	0	1	0	1	0	1	2	0	0	1	1	0	2	0	1	2	0	0	1	0	0	17	0	1742.83	P31040;D6RFM5;A0A087X1I3	P31040	76	92	SDHA	Succinate dehydrogenase [ubiquinone] flavoprotein subunit, mitochondrial	yes	no	2	5.1997e-06	79.466	By MS/MS	By MS/MS	By MS/MS	By MS/MS	By MS/MS
AAFGQGSGPIMLDEVQCTGTEASLADCK	CRALGFENATQALGRAAFGQGSGPIMLDEV	EVQCTGTEASLADCKSLGWLKSNCRHERDA	R	A	A	C	K	S	4	0	0	2	2	2	2	4	0	1	2	1	1	1	1	2	2	0	0	1	0	0	28	0	2912.3	Q08380;K7EP36;K7ESM3;K7EKQ5;K7ERZ6;K7EJD3	Q08380	77	104	LGALS3BP	Galectin-3-binding protein	yes	no	3	0.066778	11.922
AAFPQYQPVVMLEK	EYPSNPMVLRGINQKAAFPQYQPVVMLEKG	KAAFPQYQPVVMLEKGYTIHWNGPAPRTTF	K	A	A	E	K	G	2	0	0	0	0	2	1	0	0	0	1	1	1	1	2	0	0	0	1	2	0	0	14	0	1619.84	Q9UHN6;B4E1B9;H3BLX9;H3BLY0	Q9UHN6	1029	1042	TMEM2	Transmembrane protein 2	yes	no	2	0.02824	30.872	By matching	By matching	By MS/MS	By matching	By matching
AAFQLDCSIVSR	LQVDTVVPNATVSEKAAFQLDCSIVSRSSQ	SEKAAFQLDCSIVSRSSQDSRFAVAWYSLR	K	A	A	S	R	S	2	1	0	1	1	1	0	0	0	1	1	0	0	1	0	2	0	0	0	1	0	0	12	0	1365.67	O75054	O75054	968	979	IGSF3	Immunoglobulin superfamily member 3	yes	yes	2	0.0077889	43.297	By MS/MS	By matching	By matching	By MS/MS
AAFQLGSPWR	EGDKEDVDKAVKAARAAFQLGSPWRRMDAS	VKAARAAFQLGSPWRRMDASHRGRLLNRLA	R	A	A	W	R	R	2	1	0	0	0	1	0	1	0	0	1	0	0	1	1	1	0	1	0	0	0	0	10	0	1131.58	P05091;F8VP50	P05091	85	94	ALDH2	Aldehyde dehydrogenase, mitochondrial	yes	no	2	0.0054412	61.679		By MS/MS	By MS/MS		By MS/MS
AAGDVDIGDAAYYFER	QPTIQIELRQNTSQKAAGDVDIGDAAYYFE	AGDVDIGDAAYYFERDIKGESLFQGRGGLD	K	A	A	E	R	D	4	1	0	3	0	0	1	2	0	1	0	0	0	1	0	0	0	0	2	1	0	0	16	0	1731.77	P09758	P09758	213	228	TACSTD2	Tumor-associated calcium signal transducer 2	yes	yes	2;3	4.9629e-19	117.2	By MS/MS	By MS/MS	By MS/MS	By MS/MS	By MS/MS
AAGLAFSDGDHR	GCGPGGGDTAPQVFKAAGLAFSDGDHRTEI	VFKAAGLAFSDGDHRTEIRKSLSCPKESKS	K	A	A	H	R	T	3	1	0	2	0	0	0	2	1	0	1	0	0	1	0	1	0	0	0	0	0	0	12	0	1215.56	CON__ENSEMBL:ENSBTAP00000007350;CON__P01030	CON__ENSEMBL:ENSBTAP00000007350	648	659			yes	no	3	0.0021424	51.013				By MS/MS
AAGTEGPFQEVDGVATTR	SGNSEPVTYYGIQYRAAGTEGPFQEVDGVA	TEGPFQEVDGVATTRYSIGGLSPFSEYAFR	R	A	A	T	R	Y	3	1	0	1	0	1	2	3	0	0	0	0	0	1	1	0	3	0	0	2	0	0	18	0	1804.86	P10586;H0Y6Z7;H0Y4H1	P10586	356	373	PTPRF	Receptor-type tyrosine-protein phosphatase F	yes	no	2;3	2.0468e-08	78.763	By MS/MS	By MS/MS	By MS/MS	By MS/MS	By MS/MS
AAGTLYTYPENWR	______________________________	______________________________	M	A	A	W	R	A	2	1	1	0	0	0	1	1	0	0	1	0	0	0	1	0	2	1	2	0	0	0	13	0	1540.73	P26641	P26641	2	14	EEF1G	Elongation factor 1-gamma	yes	yes	2	1.8262e-16	140.45	By MS/MS	By MS/MS	By MS/MS	By MS/MS	By MS/MS
AAGVEAAAEVAATEIK	______________________________	AGVEAAAEVAATEIKMEEESGAPGVPSGNG	M	A	A	I	K	M	7	0	0	0	0	0	3	1	0	1	0	1	0	0	0	0	1	0	0	2	0	0	16	0	1499.78	A0A087X0X3;P52272;M0R0Y6;M0QYQ7;M0R0N3;M0R019;M0R2T0	A0A087X0X3	2	17	HNRNPM	Heterogeneous nuclear ribonucleoprotein M	yes	no	2	3.1006e-05	56.359	By matching	By matching	By matching	By MS/MS	By matching
AAHSEGNTTAGLDMR	DNAGYDSADLVAQLRAAHSEGNTTAGLDMR	AAHSEGNTTAGLDMREGTIGDMAILGITES	R	A	A	M	R	E	3	1	1	1	0	0	1	2	1	0	1	0	1	0	0	1	2	0	0	0	0	0	15	0	1529.69	P78371	P78371	467	481	CCT2	T-complex protein 1 subunit beta	yes	yes	3	2.2757e-05	44.925	By MS/MS		By MS/MS	By MS/MS	By MS/MS
AAIDWFDGK	KGEATVSFDDPPSAKAAIDWFDGKEFSGNP	DPPSAKAAIDWFDGKEFSGNPIKVSFATRR	K	A	A	G	K	E	2	0	0	2	0	0	0	1	0	1	0	1	0	1	0	0	0	1	0	0	0	0	9	0	1021.49	H3BPE7;P35637;A0A075B7D9;Q92804	H3BPE7	350	358	FUS;TAF15	RNA-binding protein FUS;TATA-binding protein-associated factor 2N	yes	no	2	0.015728	49.418	By MS/MS	By MS/MS	By MS/MS	By MS/MS
AAIHAGIIADELGGQISVLQR	GNMVDGYRDTSLLCKAAIHAGIIADELGGQ	IIADELGGQISVLQRKGISRYEGILANGVL	K	A	A	Q	R	K	4	1	0	1	0	2	1	3	1	4	2	0	0	0	0	1	0	0	0	1	0	0	21	0	2131.18	Q8N8Z6	Q8N8Z6	202	222	DCBLD1	Discoidin, CUB and LCCL domain-containing protein 1	yes	yes	3	2.6674e-07	66.779	By MS/MS	By matching	By MS/MS	By MS/MS	By MS/MS
AALEALGSCLNNK	CRGLELIASENFCSRAALEALGSCLNNKYS	SRAALEALGSCLNNKYSEGYPGKRYYGGAE	R	A	A	N	K	Y	3	0	2	0	1	0	1	1	0	0	3	1	0	0	0	1	0	0	0	0	0	0	13	0	1359.68	P34897;G3V5L0;G3V4W5;G3V540;G3V2W0;G3V241;G3V3Y8;G3V4T0;G3V4X0;G3V2E4	P34897	83	95	SHMT2	Serine hydroxymethyltransferase, mitochondrial	yes	no	2	1.6779e-09	90.827	By MS/MS		By MS/MS	By matching	By MS/MS
AALESTLAAITESLK	DVIAEKAELSKTQAKAALESTLAAITESLK	AALESTLAAITESLKEGDAVQLVGFGTFKV	K	A	A	L	K	E	4	0	0	0	0	0	2	0	0	1	3	1	0	0	0	2	2	0	0	0	0	0	15	0	1516.83	A0A0F6FFC2	A0A0F6FFC2	23	37			yes	yes	2	7.0499e-06	72.29				By MS/MS
AALLELWELR	SDEVREKLTVLSEERAALLELWELRRQQYE	LSEERAALLELWELRRQQYEQCMDLQLFYR	R	A	A	L	R	R	2	1	0	0	0	0	2	0	0	0	4	0	0	0	0	0	0	1	0	0	0	0	10	0	1212.69	A0A0D9SF54;A0A0D9SGF6;Q13813	A0A0D9SF54	450	459	SPTAN1	Spectrin alpha chain, non-erythrocytic 1	yes	no	2	0.025189	48.283	By MS/MS	By matching	By matching	By matching	By matching
AALLNDCVCDGLERPICESVK	DECRTVIEDMLAMPKAALLNDCVCDGLERP	CVCDGLERPICESVKENMARLCFGAELGNG	K	A	A	V	K	E	2	1	1	2	3	0	2	1	0	1	3	1	0	0	1	1	0	0	0	2	0	0	21	1	2418.13	P54826	P54826	216	236	GAS1	Growth arrest-specific protein 1	yes	yes	3	6.7989e-20	109.03	By MS/MS	By MS/MS	By MS/MS	By MS/MS	By MS/MS
AALPDLTK	YYRRATVFLAMGKSKAALPDLTKVIQLKMD	LAMGKSKAALPDLTKVIQLKMDFTAARLQR	K	A	A	T	K	V	2	0	0	1	0	0	0	0	0	0	2	1	0	0	1	0	1	0	0	0	0	0	8	0	827.475	Q13217;X6R9L0	Q13217	89	96	DNAJC3	DnaJ homolog subfamily C member 3	yes	no	2	0.01092	62.546	By MS/MS				By MS/MS
AALQEELQLCK	FCFTPHTEEGCLSERAALQEELQLCKGLVQ	LSERAALQEELQLCKGLVQALQTKVTQQGL	R	A	A	C	K	G	2	0	0	0	1	2	2	0	0	0	3	1	0	0	0	0	0	0	0	0	0	0	11	0	1301.66	A0A0U1RQF0;P49327	A0A0U1RQF0	1132	1142	FASN	Fatty acid synthase;[Acyl-carrier-protein] S-acetyltransferase;[Acyl-carrier-protein] S-malonyltransferase;3-oxoacyl-[acyl-carrier-protein] synthase;3-oxoacyl-[acyl-carrier-protein] reductase;3-hydroxyacyl-[acyl-carrier-protein] dehydratase;Enoyl-[acyl-carrier-protein] reductase;Oleoyl-[acyl-carrier-protein] hydrolase	yes	no	2	0.0058652	48.796	By matching		By matching	By MS/MS	By matching
AALQELLSK	AVVSERLKIRGSLARAALQELLSKGLIKLV	RGSLARAALQELLSKGLIKLVSKHRAQVIY	R	A	A	S	K	G	2	0	0	0	0	1	1	0	0	0	3	1	0	0	0	1	0	0	0	0	0	0	9	0	971.565	P62851	P62851	86	94	RPS25	40S ribosomal protein S25	yes	yes	2	0.00056478	82.452	By MS/MS	By MS/MS	By MS/MS	By MS/MS	By MS/MS
AALSALESFLK	VLLKWCAHTNVELKKAALSALESFLKQVSN	ELKKAALSALESFLKQVSNMVAKNAEMHKN	K	A	A	L	K	Q	3	0	0	0	0	0	1	0	0	0	3	1	0	1	0	2	0	0	0	0	0	0	11	0	1148.64	P78527	P78527	311	321	PRKDC	DNA-dependent protein kinase catalytic subunit	yes	yes	2	0.0021487	54.416				By MS/MS	By MS/MS
AALSGANVLTLIEK	MFWTNWNEQHPSIMRAALSGANVLTLIEKD	RAALSGANVLTLIEKDIRTPNGLAIDHRAE	R	A	A	E	K	D	3	0	1	0	0	0	1	1	0	1	3	1	0	0	0	1	1	0	0	1	0	0	14	0	1398.81	Q07954;H0YJI8	Q07954	2361	2374	LRP1	Prolow-density lipoprotein receptor-related protein 1;Low-density lipoprotein receptor-related protein 1 85 kDa subunit;Low-density lipoprotein receptor-related protein 1 515 kDa subunit;Low-density lipoprotein receptor-related protein 1 intracellular domain	yes	no	2	5.6684e-06	78.903	By MS/MS	By MS/MS	By MS/MS	By MS/MS	By MS/MS
AALTFAR	FLLSPSSDVRMIPCRAALTFARCLIRRKIV	DVRMIPCRAALTFARCLIRRKIVTLDSLED	R	A	A	A	R	C	3	1	0	0	0	0	0	0	0	0	1	0	0	1	0	0	1	0	0	0	0	0	7	0	748.423	A0A1W2PR06;P52569	A0A1W2PR06	31	37	SLC7A2	Cationic amino acid transporter 2	yes	no	2	0.011203	74.415	By MS/MS	By MS/MS	By MS/MS	By MS/MS	By MS/MS
AALVLEDGSVLR	______________________________	______________________________	M	A	A	L	R	G	2	1	0	1	0	0	1	1	0	0	3	0	0	0	0	1	0	0	0	2	0	0	12	0	1241.7	F8VPD4;P27708	F8VPD4	2	13	CAD	CAD protein;Glutamine-dependent carbamoyl-phosphate synthase;Aspartate carbamoyltransferase;Dihydroorotase	yes	no	2	0.00093946	54.608				By MS/MS	By MS/MS
AALVYSDDKLER	GEMMLALFRHHHWSRAALVYSDDKLERNCY	WSRAALVYSDDKLERNCYFTLEGVHEVFQE	R	A	A	E	R	N	2	1	0	2	0	0	1	0	0	0	2	1	0	0	0	1	0	0	1	1	0	0	12	1	1378.71	P17342;H0Y9B9	P17342	200	211	NPR3	Atrial natriuretic peptide receptor 3	yes	no	2;3	5.6642e-09	111.63	By MS/MS	By MS/MS	By MS/MS	By MS/MS	By MS/MS
AAMEPIVISAK	PEFSSIPAQISPEGRAAMEPIVISAKTMLE	PEGRAAMEPIVISAKTMLESAGGLIQTARA	R	A	A	A	K	T	3	0	0	0	0	0	1	0	0	2	0	1	1	0	1	1	0	0	0	1	0	0	11	0	1128.62	Q9Y490	Q9Y490	1594	1604	TLN1	Talin-1	yes	yes	2	0.0054584	44.203					By MS/MS
AAMIVNQLSK	LTKLLNDEDPVVVTKAAMIVNQLSKKEASR	VVVTKAAMIVNQLSKKEASRRALMGSPQLV	K	A	A	S	K	K	2	0	1	0	0	1	0	0	0	1	1	1	1	0	0	1	0	0	0	1	0	0	10	0	1073.59	P14923;C9JK18;C9JKY1;C9JTX4;C9J826	P14923	162	171	JUP	Junction plakoglobin	yes	no	2	2.1252e-05	87.308	By MS/MS	By MS/MS	By MS/MS	By MS/MS	By MS/MS
AANAYGISDPSQISDPVK	IKGLKPNAIYLFLVRAANAYGISDPSQISD	AYGISDPSQISDPVKTQDVLPTSQGVDHKQ	R	A	A	V	K	T	3	0	1	2	0	1	0	1	0	2	0	1	0	0	2	3	0	0	1	1	0	0	18	0	1831.9	A0A087WTM1;Q9Y6N7;A0A087WZ85;A0A0A0MSX4;H7C4Y7	A0A087WTM1	600	617	ROBO1	Roundabout homolog 1	yes	no	2;3	0.00052788	55.452	By MS/MS	By MS/MS	By MS/MS	By MS/MS	By MS/MS
AANDAGYFNDEMAPIEVK	EECDKYALQSQQRWKAANDAGYFNDEMAPI	DAGYFNDEMAPIEVKTKKGKQTMQVDEHAR	K	A	A	V	K	T	4	0	2	2	0	0	2	1	0	1	0	1	1	1	1	0	0	0	1	1	0	0	18	0	1953.88	A0A0B4J2A4;P42765;K7EME0	A0A0B4J2A4	189	206	ACAA2	3-ketoacyl-CoA thiolase, mitochondrial	yes	no	2	0.0016557	51.875	By MS/MS				By MS/MS
AANLNNLVVEAYQK	LPLLPGTIAGEIESKAANLNNLVVEAYQKL	KAANLNNLVVEAYQKLISEVKVQVENQVQG	K	A	A	Q	K	L	3	0	3	0	0	1	1	0	0	0	2	1	0	0	0	0	0	0	1	2	0	0	14	0	1545.82	P26012	P26012	370	383	ITGB8	Integrin beta-8	yes	yes	2	0.0036707	49.5		By matching	By MS/MS	By MS/MS	By matching
AANSLEAFIFETQDK	QDLTLRDLEKQEREKAANSLEAFIFETQDK	AANSLEAFIFETQDKLYQPEYQEVSTEEQR	K	A	A	D	K	L	3	0	1	1	0	1	2	0	0	1	1	1	0	2	0	1	1	0	0	0	0	0	15	0	1682.82	Q9Y4L1;A0A087X054	Q9Y4L1	739	753	HYOU1	Hypoxia up-regulated protein 1	yes	no	2;3	3.4185e-13	122.46	By MS/MS	By MS/MS	By MS/MS	By MS/MS	By MS/MS
AAPGAEFAPNKR	EGIGAIGGTPPAFNRAAPGAEFAPNKRRRY	FNRAAPGAEFAPNKRRRY____________	R	A	A	K	R	R	4	1	1	0	0	0	1	1	0	0	0	1	0	1	2	0	0	0	0	0	0	0	12	1	1227.64	Q15233	Q15233	457	468	NONO	Non-POU domain-containing octamer-binding protein	yes	yes	3	0.00029671	60.49	By MS/MS	By matching	By matching
AAPGQQIILPLK	SLNKHLYSSESEMMKAAPGQQIILPLKKLP	MMKAAPGQQIILPLKKLPFEYSALPLLGSA	K	A	A	L	K	K	2	0	0	0	0	2	0	1	0	2	2	1	0	0	2	0	0	0	0	0	0	0	12	0	1247.76	A0A0F6FE83	A0A0F6FE83	104	115			yes	yes	2	0.00016279	68.735				By MS/MS
AAQGEPQVQFK	______________________________	______________________________	M	A	A	F	K	L	2	0	0	0	0	3	1	1	0	0	0	1	0	1	1	0	0	0	0	1	0	0	11	0	1201.61	B5MDF5;P62826;A0A087X0W0	B5MDF5	2	12	RAN	GTP-binding nuclear protein Ran	yes	no	2	1.5563e-05	80.438	By MS/MS				By MS/MS
AAQVTIQSSGTFSTK	ALSRYGAATFTSARKAAQVTIQSSGTFSTK	AAQVTIQSSGTFSTKFQVENSNRLLLQQVS	K	A	A	T	K	F	2	0	0	0	0	2	0	1	0	1	0	1	0	1	0	3	3	0	0	1	0	0	15	0	1524.78	CON__ENSEMBL:ENSBTAP00000024146	CON__ENSEMBL:ENSBTAP00000024146	1279	1293			yes	yes	2	3.4773e-06	78.692	By MS/MS			By MS/MS	By MS/MS
AASLEYDYETIR	GGPTLQCPPPSSPEKAASLEYDYETIRNID	PEKAASLEYDYETIRNIDCYSTDFCVRVRD	K	A	A	I	R	N	2	1	0	1	0	0	2	0	0	1	1	0	0	0	0	1	1	0	2	0	0	0	12	0	1429.67	Q96N66	Q96N66	289	300	MBOAT7	Lysophospholipid acyltransferase 7	yes	yes	2	0.00051716	66.595	By MS/MS	By MS/MS	By MS/MS	By MS/MS	By MS/MS
AASQILILK	EKITILVTHQLQYLKAASQILILKDGKMVQ	QLQYLKAASQILILKDGKMVQKGTYTEFLK	K	A	A	L	K	D	2	0	0	0	0	1	0	0	0	2	2	1	0	0	0	1	0	0	0	0	0	0	9	0	955.607	O15439	O15439	599	607	ABCC4	Multidrug resistance-associated protein 4	yes	yes	2	0.00049168	86.953	By MS/MS	By MS/MS	By MS/MS	By MS/MS	By MS/MS
AASQPTSLAPEK	GLGLALGGGSPSRRKAASQPTSLAPEKLRE	RRKAASQPTSLAPEKLREE___________	K	A	A	E	K	L	3	0	0	0	0	1	1	0	0	0	1	1	0	0	2	2	1	0	0	0	0	0	12	0	1198.62	Q96N66	Q96N66	457	468	MBOAT7	Lysophospholipid acyltransferase 7	yes	yes	2	0.018865	43.512		By MS/MS
AATAPLLEAVDNLSAFASNPEFSSIPAQISPEGR	ALDGAFTEENRAQCRAATAPLLEAVDNLSA	PEFSSIPAQISPEGRAAMEPIVISAKTMLE	R	A	A	G	R	A	7	1	2	1	0	1	3	1	0	2	3	0	0	2	4	5	1	0	0	1	0	0	34	0	3469.74	Q9Y490	Q9Y490	1560	1593	TLN1	Talin-1	yes	yes	3;4	0.0012204	32.798	By matching	By MS/MS	By MS/MS	By matching	By MS/MS
AATASAGAGGIDGKPR	______________________________	ATASAGAGGIDGKPRTSPKMGATVFVQPLD	M	A	A	P	R	T	5	1	0	1	0	0	0	4	0	1	0	1	0	0	1	1	1	0	0	0	0	0	16	1	1398.72	I3L1P8;Q02978	I3L1P8	2	17	SLC25A11	Mitochondrial 2-oxoglutarate/malate carrier protein	yes	no	2	6.4533e-14	108.56	By matching		By matching	By MS/MS	By MS/MS
AATHYTITIR	TVPGGLRSTDLPGLKAATHYTITIRGVTQD	LPGLKAATHYTITIRGVTQDFSTTPLSVEV	K	A	A	I	R	G	2	1	0	0	0	0	0	0	1	2	0	0	0	0	0	0	3	0	1	0	0	0	10	0	1145.62	P24821;J3QSU6;E9PC84	P24821	1227	1236	TNC	Tenascin	yes	no	3	0.003358	49.3			By matching	By matching	By MS/MS
AATLSTLAGQPLLER	IRERFGPLVEQGQSRAATLSTLAGQPLLER	AATLSTLAGQPLLERAEAWRQKLHGRLEEV	R	A	A	E	R	A	3	1	0	0	0	1	1	1	0	0	4	0	0	0	1	1	2	0	0	0	0	0	15	0	1539.86	CON__Q03247	CON__Q03247	209	223			yes	yes	2	2.2536e-14	108.35	By MS/MS	By MS/MS	By MS/MS	By MS/MS	By MS/MS
AATQFWR	LVVVYYSVDFSFDYRAATQFWRSKVLEVAK	VDFSFDYRAATQFWRSKVLEVAKDFPEYTF	R	A	A	W	R	S	2	1	0	0	0	1	0	0	0	0	0	0	0	1	0	0	1	1	0	0	0	0	7	0	878.44	P13667	P13667	429	435	PDIA4	Protein disulfide-isomerase A4	yes	yes	2	0.012151	73.039	By MS/MS	By MS/MS	By MS/MS
AATSDLEHYDK	NPDKFESTDLDMLIKAATSDLEHYDKTRHE	MLIKAATSDLEHYDKTRHEEFKKYEMMKEH	K	A	A	D	K	T	2	0	0	2	0	0	1	0	1	0	1	1	0	0	0	1	1	0	1	0	0	0	11	0	1248.56	A0A087WSV8;P80303;E9PKG6;Q2L696;E9PLR0;E9PLE9	A0A087WSV8	161	171	NUCB2;Nucb2	Nucleobindin-2;Nesfatin-1	yes	no	3	0.00034456	66.262	By MS/MS	By MS/MS	By MS/MS
AAVATFLQSVQVPEFTPK	NLFAQTYGLTGSQDRAAVATFLQSVQVPEF	ATFLQSVQVPEFTPKSGVKIHVSDQELQSA	R	A	A	P	K	S	3	0	0	0	0	2	1	0	0	0	1	1	0	2	2	1	2	0	0	3	0	0	18	0	1932.04	P22314;Q5JRR6	P22314	785	802	UBA1	Ubiquitin-like modifier-activating enzyme 1	yes	no	2	0.049911	32.062		By MS/MS
AAVEEGIVLGGGCALLR	NEKKDRVTDALNATRAAVEEGIVLGGGCAL	VEEGIVLGGGCALLRCIPALDSLTPANEDQ	R	A	A	L	R	C	3	1	0	0	1	0	2	4	0	1	3	0	0	0	0	0	0	0	0	2	0	0	17	0	1683.9	P10809	P10809	430	446	HSPD1	60 kDa heat shock protein, mitochondrial	yes	yes	2;3	5.0428e-31	145.91	By MS/MS	By MS/MS	By MS/MS	By MS/MS	By MS/MS
AAVEEGVVAGGGVALIR	KEKKARVEDALHATRAAVEEGVVAGGGVAL	VEEGVVAGGGVALIRVASKLADLRGQNEDQ	R	A	A	I	R	V	4	1	0	0	0	0	2	4	0	1	1	0	0	0	0	0	0	0	0	4	0	0	17	0	1566.87	A0A0F6FFV3	A0A0F6FFV3	405	421			yes	yes	2	1.2127e-05	72.2					By MS/MS
AAVENLPTFLVELSR	PDRLELEAAQKFLERAAVENLPTFLVELSR	AAVENLPTFLVELSRVLANPGNSQVARVAA	R	A	A	S	R	V	2	1	1	0	0	0	2	0	0	0	3	0	0	1	1	1	1	0	0	2	0	0	15	0	1657.9	Q14974;J3QR48	Q14974	28	42	KPNB1	Importin subunit beta-1	yes	no	3	0.0071854	31.914	By MS/MS	By MS/MS	By MS/MS	By matching	By MS/MS
AAVPSGASTGIYEALELR	PTVEVDLFTSKGLFRAAVPSGASTGIYEAL	PSGASTGIYEALELRDNDKTRYMGKGVSKA	R	A	A	L	R	D	4	1	0	0	0	0	2	2	0	1	2	0	0	0	1	2	1	0	1	1	0	0	18	0	1803.94	P06733;K7EM90;F5H0C8;P13929;P09104;F5H1C3;E5RI09;E5RG95;K7EPM1;K7EKN2;E5RGZ4	P06733	33	50	ENO1;ENO2;ENO3	Alpha-enolase;Enolase;Beta-enolase;Gamma-enolase	yes	no	2;3	8.2709e-17	121.28	By MS/MS	By MS/MS	By MS/MS	By MS/MS	By MS/MS
AAVSHWQQQSYLDSGIHSGATTTAPSLSGK	______________________________	IHSGATTTAPSLSGKGNPEEEDVDTSQVLY	K	A	A	G	K	G	4	0	0	1	0	3	0	3	2	1	2	1	0	0	1	6	3	1	1	1	0	0	30	0	3084.49	B4DGU4;P35222;C9IZ65;E9PDF9;E7EV28;E7EMJ5	B4DGU4	13	42	CTNNB1	Catenin beta-1	yes	no	4	0.0022734	29.859		By MS/MS		By matching	By matching
AAYFGIYDTAK	YQGFNVSVQGIIIYRAAYFGIYDTAKGMLP	IIYRAAYFGIYDTAKGMLPDPKNTHIVISW	R	A	A	A	K	G	3	0	0	1	0	0	0	1	0	1	0	1	0	1	0	0	1	0	2	0	0	0	11	0	1218.59	P05141	P05141	189	199	SLC25A5	ADP/ATP translocase 2;ADP/ATP translocase 2, N-terminally processed	yes	yes	2	1.7405e-06	91.087	By MS/MS	By MS/MS	By MS/MS	By MS/MS	By MS/MS
AAYFGVYDTAK	YQGFSVSVQGIIIYRAAYFGVYDTAKGMLP	IIYRAAYFGVYDTAKGMLPDPKNTHIVVSW	R	A	A	A	K	G	3	0	0	1	0	0	0	1	0	0	0	1	0	1	0	0	1	0	2	1	0	0	11	0	1204.58	P12235;V9GYG0;P12236	P12236	189	199	SLC25A4;SLC25A6	ADP/ATP translocase 1;ADP/ATP translocase 3;ADP/ATP translocase 3, N-terminally processed	no	no	2	0.0010419	61.56	By MS/MS	By MS/MS	By MS/MS	By MS/MS	By MS/MS
AAYLQETGKPLDETLKK	DILTKRNNAQRQQIKAAYLQETGKPLDETL	YLQETGKPLDETLKKALTGHLEEVVLALLK	K	A	A	K	K	A	2	0	0	1	0	1	2	1	0	0	3	3	0	0	1	0	2	0	1	0	0	0	17	2	1904.03	P04083;Q5T3N1;Q5T3N0	P04083	82	98	ANXA1	Annexin A1;Annexin	yes	no	4	4.9607e-09	86.497			By MS/MS		By MS/MS
ACACAHGMLAEDGASCR	GGCQQLCLYRGRGQRACACAHGMLAEDGAS	ACAHGMLAEDGASCREYAGYLLYSERTILK	R	A	C	C	R	E	5	1	0	1	3	0	1	2	1	0	1	0	1	0	0	1	0	0	0	0	0	0	17	0	1835.72	Q07954	Q07954	2179	2195	LRP1	Prolow-density lipoprotein receptor-related protein 1;Low-density lipoprotein receptor-related protein 1 85 kDa subunit;Low-density lipoprotein receptor-related protein 1 515 kDa subunit;Low-density lipoprotein receptor-related protein 1 intracellular domain	yes	yes	3	0.00027312	58.079	By MS/MS	By MS/MS	By MS/MS	By MS/MS	By MS/MS
ACALSIEESCRPGDK	RLGANSLLDLVVFGRACALSIEESCRPGDK	ACALSIEESCRPGDKVPPIKPNAGEESVMN	R	A	C	D	K	V	2	1	0	1	2	0	2	1	0	1	1	1	0	0	1	2	0	0	0	0	0	0	15	1	1691.76	P31040;D6RFM5;A0A087X1I3;H0Y8X1	P31040	466	480	SDHA	Succinate dehydrogenase [ubiquinone] flavoprotein subunit, mitochondrial	yes	no	3	1.0827e-06	73.887	By MS/MS	By MS/MS	By MS/MS	By MS/MS	By MS/MS
ACANPAAGSVILLENLR	DVLFLKDCVGPEVEKACANPAAGSVILLEN	ANPAAGSVILLENLRFHVEEEGKGKDASGN	K	A	C	L	R	F	4	1	2	0	1	0	1	1	0	1	3	0	0	0	1	1	0	0	0	1	0	0	17	0	1767.93	P00558	P00558	107	123	PGK1	Phosphoglycerate kinase 1	yes	yes	2;3	1.8891e-09	93.623	By MS/MS	By MS/MS	By MS/MS	By MS/MS	By MS/MS
ACDELVEEMEHYGK	QPCPDVFWFPIFSEKACDELVEEMEHYGKW	KACDELVEEMEHYGKWSGGKHHDSRISGGY	K	A	C	G	K	W	1	0	0	1	1	0	4	1	1	0	1	1	1	0	0	0	0	0	1	1	0	0	14	0	1708.71	E7ETU9;O00469	E7ETU9	541	554	PLOD2	Procollagen-lysine,2-oxoglutarate 5-dioxygenase 2	no	no	3	1.168e-11	107.65	By MS/MS	By MS/MS	By MS/MS	By MS/MS	By MS/MS
ACEPGVDYVYK	HHTEKEVTLEDRLDKACEPGVDYVYKTRLI	RLDKACEPGVDYVYKTRLIQKKLEDDFDEY	K	A	C	Y	K	T	1	0	0	1	1	0	1	1	0	0	0	1	0	0	1	0	0	0	2	2	0	0	11	0	1299.58	CON__Q2UVX4	CON__Q2UVX4	1535	1545			no	no	2	0.021137	46.158	By MS/MS				By MS/MS
ACGDSTLTQITAGLDPVGR	QEAEQLRNQIRDARKACGDSTLTQITAGLD	STLTQITAGLDPVGRIQMRTRRTLRGHLAK	K	A	C	G	R	I	2	1	0	2	1	1	0	3	0	1	2	0	0	0	1	1	3	0	0	1	0	0	19	0	1930.94	P62879;C9JZN1;C9JIS1;C9JXA5	P62879	24	42	GNB2	Guanine nucleotide-binding protein G(I)/G(S)/G(T) subunit beta-2	yes	no	2;3	0.00019775	47.915	By MS/MS	By MS/MS	By MS/MS	By MS/MS	By MS/MS
ACGLVASNLNLKPGECLR	______________________________	LVASNLNLKPGECLRVRGEVAPDAKSFVLN	M	A	C	L	R	V	2	1	2	0	2	0	1	2	0	0	4	1	0	0	1	1	0	0	0	1	0	0	18	1	1971	P09382;F8WEI7	P09382	2	19	LGALS1	Galectin-1	yes	no	2;3	1.3778e-17	106.36	By MS/MS	By MS/MS	By MS/MS	By MS/MS	By MS/MS
ACGNFGIPCELR	MGSTSDLGHCEKIKKACGNFGIPCELRVTS	IKKACGNFGIPCELRVTSAHKGPDETLRIK	K	A	C	L	R	V	1	1	1	0	2	0	1	2	0	1	1	0	0	1	1	0	0	0	0	0	0	0	12	0	1392.63	E9PBS1;P22234;D6RF62	E9PBS1	287	298	PAICS	Multifunctional protein ADE2;Phosphoribosylaminoimidazole-succinocarboxamide synthase;Phosphoribosylaminoimidazole carboxylase	yes	no	2	0.0023441	55.567				By MS/MS	By MS/MS
ACLDYPVTSVLPPASLCK	ECLKNVSCLWCNTNKACLDYPVTSVLPPAS	DYPVTSVLPPASLCKLSSARWGVCWGLFKE	K	A	C	C	K	L	2	0	0	1	2	0	0	0	0	0	3	1	0	0	3	2	1	0	1	2	0	0	18	0	1989.99	A8MZH8;A8MXQ1;P53801	A8MZH8	65	82	PTTG1IP	Pituitary tumor-transforming gene 1 protein-interacting protein	yes	no	2;3	0.00015486	66.498	By MS/MS	By MS/MS	By MS/MS	By MS/MS	By MS/MS
ACPPGTAACLVR	CRDIDTLRDPGSQLRACPPGTAACLVRGHQ	QLRACPPGTAACLVRGHQAFDVGQPRDGLK	R	A	C	V	R	G	3	1	0	0	2	0	0	1	0	0	1	0	0	0	2	0	1	0	0	1	0	0	12	0	1271.61	P11717	P11717	227	238	IGF2R	Cation-independent mannose-6-phosphate receptor	yes	yes	2	6.7239e-06	83.948	By MS/MS	By MS/MS	By MS/MS	By matching	By matching
ACQSIYPLHDVFVR	VNKLIPDSIGKDIEKACQSIYPLHDVFVRK	KACQSIYPLHDVFVRKVKMLKKPKFELGKL	K	A	C	V	R	K	1	1	0	1	1	1	0	0	1	1	1	0	0	1	1	1	0	0	1	2	0	0	14	0	1703.85	D6RB09;D6RG13;D6RAT0;P61247;D6R9B6;H0Y9Y4	D6RB09	163	176	RPS3A	40S ribosomal protein S3a	yes	no	3	0.0018241	36.445		By matching
ACSDELTVYK	RCDGFLDCSDESDEKACSDELTVYKVQNLQ	ESDEKACSDELTVYKVQNLQWTADFSGDVT	K	A	C	Y	K	V	1	0	0	1	1	0	1	0	0	0	1	1	0	0	0	1	1	0	1	1	0	0	10	0	1184.54	Q92673;E9PKB0;E9PS32;E9PP43;E9PPB3	Q92673	1548	1557	SORL1	Sortilin-related receptor	yes	no	2	0.016289	51.346			By MS/MS		By MS/MS
ACTELGIR	VMVANRGEIAIRVFRACTELGIRTVAIYSE	IAIRVFRACTELGIRTVAIYSEQDTGQMHR	R	A	C	I	R	T	1	1	0	0	1	0	1	1	0	1	1	0	0	0	0	0	1	0	0	0	0	0	8	0	918.459	P11498;E9PRE7	P11498	55	62	PC	Pyruvate carboxylase, mitochondrial	yes	no	2	4.99e-05	120.52	By MS/MS	By MS/MS	By MS/MS	By MS/MS	By MS/MS
ACVFGNEPK	NYLETGRGLCFPLVKACVFGNEPKASDEVP	CFPLVKACVFGNEPKASDEVPLAPRTEAAE	K	A	C	P	K	A	1	0	1	0	1	0	1	1	0	0	0	1	0	1	1	0	0	0	0	1	0	0	9	0	1020.47	Q8TB61	Q8TB61	79	87	SLC35B2	Adenosine 3-phospho 5-phosphosulfate transporter 1	yes	yes	2	0.044744	45.68			By MS/MS
ACVIVYYIEDDGEIISDVLK	STMFSLTPENSWTPKACVIVYYIEDDGEII	YYIEDDGEIISDVLKIPVQLVFKNKIKLYW	K	A	C	L	K	I	1	0	0	3	1	0	2	1	0	4	1	1	0	0	0	1	0	0	2	3	0	0	20	0	2313.14	Q6YHK3	Q6YHK3	529	548	CD109	CD109 antigen	yes	yes	3	0.067082	8.089	By MS/MS	By MS/MS	By matching		By MS/MS
ACYGVLR	ESLRYKLLGGLAVRRACYGVLRFIMESGAK	LGGLAVRRACYGVLRFIMESGAKGCEVVVS	R	A	C	L	R	F	1	1	0	0	1	0	0	1	0	0	1	0	0	0	0	0	0	0	1	1	0	0	7	0	837.417	P23396;E9PL09;H0YEU2	P23396	118	124	RPS3	40S ribosomal protein S3	yes	no	2	0.025907	66.994	By MS/MS	By matching	By MS/MS	By matching	By matching
ADAASQVLLGSGLTILSQPLMYVK	______________________________	GSGLTILSQPLMYVKVLIQVGYEPLPPTIG	M	A	D	V	K	V	3	0	0	1	0	2	0	2	0	1	5	1	1	0	1	3	1	0	1	2	0	0	24	0	2474.35	Q9Y6C9;E9PIE4	Q9Y6C9	2	25	MTCH2	Mitochondrial carrier homolog 2	yes	no	2;3	9.3092e-17	97.974	By MS/MS	By MS/MS	By MS/MS	By MS/MS	By MS/MS
ADAEVIILPK	______________________________	______________________________	M	A	D	P	K	K	2	0	0	1	0	0	1	0	0	2	1	1	0	0	1	0	0	0	0	1	0	0	10	0	1067.62	O60832;C9IYT0	O60832	2	11	DKC1	H/ACA ribonucleoprotein complex subunit 4	yes	no	2	1.2389e-06	103.56	By MS/MS	By MS/MS	By MS/MS		By MS/MS
ADAHLGSSSVALPK	LDPDPSHSPSDKVGRADAHLGSSSVALPKE	RADAHLGSSSVALPKEASDGTGASQEPPTT	R	A	D	P	K	E	3	0	0	1	0	0	0	1	1	0	2	1	0	0	1	3	0	0	0	1	0	0	14	0	1351.71	Q8NFQ8	Q8NFQ8	128	141	TOR1AIP2	Torsin-1A-interacting protein 2	yes	yes	3	0.0011655	50.088		By MS/MS	By MS/MS
ADALQAGASQFETSAAK	KVLERDQKLSELDDRADALQAGASQFETSA	ALQAGASQFETSAAKLKRKYWWKNLKMMII	R	A	D	A	K	L	6	0	0	1	0	2	1	1	0	0	1	1	0	1	0	2	1	0	0	0	0	0	17	0	1664.8	K7ENK9;K7EKX0;J3QRU4;F8WCA0;L7N2F9;Q15836;P63027	K7ENK9	22	38	VAMP2;VAMP3	Vesicle-associated membrane protein 3;Vesicle-associated membrane protein 2	yes	no	2	0.0011929	42.095	By matching		By MS/MS		By MS/MS
ADAVQDSEMVELVELEIR	ARQIGVEHVVVYVNKADAVQDSEMVELVEL	VQDSEMVELVELEIRELLTEFGYKGEETPV	K	A	D	I	R	E	2	1	0	2	0	1	4	0	0	1	2	0	1	0	0	1	0	0	0	3	0	0	18	0	2045	P49411	P49411	183	200	TUFM	Elongation factor Tu, mitochondrial	yes	yes	3	0.00011908	46.159	By matching	By MS/MS	By matching	By MS/MS
ADCLMGEFK	DEIISIRVYNSHSLRADCLMGEFKIDVGFV	NSHSLRADCLMGEFKIDVGFVYDEPGHAVM	R	A	D	F	K	I	1	0	0	1	1	0	1	1	0	0	1	1	1	1	0	0	0	0	0	0	0	0	9	0	1069.46	Q9NZM1	Q9NZM1	273	281	MYOF	Myoferlin	yes	yes	2	0.014111	55.908			By MS/MS		By MS/MS
ADDGRPFPQVIK	CIGGVILFHETLYQKADDGRPFPQVIKSKG	YQKADDGRPFPQVIKSKGGVVGIKVDKGVV	K	A	D	I	K	S	1	1	0	2	0	1	0	1	0	1	0	1	0	1	2	0	0	0	0	1	0	0	12	1	1341.7	J3KPS3;P04075;H3BQN4;H3BPS8;H3BUH7;H3BR04;H3BMQ8;H3BU78	J3KPS3	88	99	ALDOA	Fructose-bisphosphate aldolase;Fructose-bisphosphate aldolase A	yes	no	3	0.0017105	48.568	By MS/MS	By MS/MS	By MS/MS	By MS/MS
ADDVRPEVTWSFSR	EGKELDLTCNITTDRADDVRPEVTWSFSRM	RADDVRPEVTWSFSRMPDSTLPGSRVLARL	R	A	D	S	R	M	1	2	0	2	0	0	1	0	0	0	0	0	0	1	1	2	1	1	0	2	0	0	14	1	1663.8	Q9P2B2	Q9P2B2	306	319	PTGFRN	Prostaglandin F2 receptor negative regulator	yes	yes	2;3	9.9835e-12	109.1	By MS/MS	By MS/MS	By MS/MS	By MS/MS	By MS/MS
ADEASELACPTPK	VRQLTLRKLQELSSKADEASELACPTPKED	SKADEASELACPTPKEDGLAQQQTQLNLRS	K	A	D	P	K	E	3	0	0	1	1	0	2	0	0	0	1	1	0	0	2	1	1	0	0	0	0	0	13	0	1387.63	A0A0U1RQF0;P49327	A0A0U1RQF0	2192	2204	FASN	Fatty acid synthase;[Acyl-carrier-protein] S-acetyltransferase;[Acyl-carrier-protein] S-malonyltransferase;3-oxoacyl-[acyl-carrier-protein] synthase;3-oxoacyl-[acyl-carrier-protein] reductase;3-hydroxyacyl-[acyl-carrier-protein] dehydratase;Enoyl-[acyl-carrier-protein] reductase;Oleoyl-[acyl-carrier-protein] hydrolase	yes	no	2	1.0225e-07	96.89	By MS/MS	By MS/MS	By MS/MS	By MS/MS	By MS/MS
ADEAYLIGR	AIYSEQDTGQMHRQKADEAYLIGRGLAPVQ	QMHRQKADEAYLIGRGLAPVQAYLHIPDII	K	A	D	G	R	G	2	1	0	1	0	0	1	1	0	1	1	0	0	0	0	0	0	0	1	0	0	0	9	0	1006.51	P11498;E9PRE7	P11498	80	88	PC	Pyruvate carboxylase, mitochondrial	yes	no	2	4.1053e-10	147.34	By MS/MS	By MS/MS	By MS/MS	By MS/MS	By MS/MS
ADEGISFR	SDPKRTIAQDYGVLKADEGISFRGLFIIDD	QDYGVLKADEGISFRGLFIIDDKGILRQIT	K	A	D	F	R	G	1	1	0	1	0	0	1	1	0	1	0	0	0	1	0	1	0	0	0	0	0	0	8	0	893.424	Q06830;A0A0A0MSI0	Q06830	121	128	PRDX1	Peroxiredoxin-1	yes	no	2	0.0023149	98.523	By MS/MS	By MS/MS	By MS/MS	By MS/MS	By MS/MS
ADEWACELR	SGPAPAAKPDPDGGRADEWACELRLFGRVL	DPDGGRADEWACELRLFGRVLERAACLRRC	R	A	D	L	R	L	2	1	0	1	1	0	2	0	0	0	1	0	0	0	0	0	0	1	0	0	0	0	9	0	1148.49	Q92791	Q92791	96	104	LEPREL4	Synaptonemal complex protein SC65	yes	yes	2	0.015728	48.283				By matching	By MS/MS
ADFAQACQDAGVR	NVDAVHPGYGFLSERADFAQACQDAGVRFI	ERADFAQACQDAGVRFIGPSPEVVRKMGDK	R	A	D	V	R	F	4	1	0	2	1	2	0	1	0	0	0	0	0	1	0	0	0	0	0	1	0	0	13	0	1407.62	P11498;E9PRE7	P11498	125	137	PC	Pyruvate carboxylase, mitochondrial	yes	no	2	6.4001e-15	119.53	By MS/MS	By MS/MS	By MS/MS	By MS/MS	By MS/MS
ADFDNTVAIHPTSSEELVTLR	MLQGFAVAVKMGATKADFDNTVAIHPTSSE	VAIHPTSSEELVTLR_______________	K	A	D	L	R	-	2	1	1	2	0	0	2	0	1	1	2	0	0	1	1	2	3	0	0	2	0	0	21	0	2314.14	P00390	P00390	502	522	GSR	Glutathione reductase, mitochondrial	yes	yes	3	0.0001784	38.453	By MS/MS	By matching	By matching	By MS/MS
ADFLIFR	HEVAAMLKSELRKQKADFLIFRALEVNTVT	KSELRKQKADFLIFRALEVNTVTCQLNCSD	K	A	D	F	R	A	1	1	0	1	0	0	0	0	0	1	1	0	0	2	0	0	0	0	0	0	0	0	7	0	880.481	E7EN73;Q8IZA0;C9J519	E7EN73	872	878	KIAA0319L	Dyslexia-associated protein KIAA0319-like protein	yes	no	2	0.038088	58.167		By MS/MS	By MS/MS
ADGELNVDSLITR	______________________________	______________________________	M	A	D	T	R	L	1	1	1	2	0	0	1	1	0	1	2	0	0	0	0	1	1	0	0	1	0	0	13	0	1401.71	C9J9S3;C9JP48;P62140	C9J9S3	2	14	PPP1CB	Serine/threonine-protein phosphatase;Serine/threonine-protein phosphatase PP1-beta catalytic subunit	yes	no	2	4.0615e-05	73.067	By MS/MS	By MS/MS	By MS/MS	By matching	By MS/MS
ADGGAEYATYQTK	VVPYRYLQRRKKKGKADGGAEYATYQTKST	GKADGGAEYATYQTKSTTPAEQRG______	K	A	D	T	K	S	3	0	0	1	0	1	1	2	0	0	0	1	0	0	0	0	2	0	2	0	0	0	13	0	1373.61	R4GN18	R4GN18	57	69	CD46		yes	yes	2;3	2.5732e-17	145.46	By MS/MS	By MS/MS	By MS/MS	By MS/MS	By MS/MS
ADGISSTFSQR	QEDDLQGAIYIYNGRADGISSTFSQRIEGL	YNGRADGISSTFSQRIEGLQISKSLSMFGQ	R	A	D	Q	R	I	1	1	0	1	0	1	0	1	0	1	0	0	0	1	0	3	1	0	0	0	0	0	11	0	1167.55	P13612;E7EP60	P13612	407	417	ITGA4	Integrin alpha-4	yes	no	2	5.7347e-05	77.662	By MS/MS	By MS/MS	By MS/MS	By MS/MS
ADGLLGMFLK	LTGAQAELEGEFGKKADGLLGMFLKRLSSQ	EFGKKADGLLGMFLKRLSSQLILLQAWTSH	K	A	D	L	K	R	1	0	0	1	0	0	0	2	0	0	3	1	1	1	0	0	0	0	0	0	0	0	10	0	1063.57	Q8N766	Q8N766	477	486	EMC1	ER membrane protein complex subunit 1	yes	yes	2	0.00078472	69.423	By MS/MS	By MS/MS	By MS/MS	By MS/MS	By MS/MS
ADGNQLTLEER	LKPSLNFTATVKVTRADGNQLTLEERRNNV	KVTRADGNQLTLEERRNNVVITVTQRNYTE	R	A	D	E	R	R	1	1	1	1	0	1	2	1	0	0	2	0	0	0	0	0	1	0	0	0	0	0	11	0	1244.6	Q6YHK3	Q6YHK3	375	385	CD109	CD109 antigen	yes	yes	2	2.1389e-26	199.11	By MS/MS	By MS/MS	By MS/MS		By matching
ADGSSLPEWVTDNAGTLHFAR	CSATGREKPTIKWERADGSSLPEWVTDNAG	PEWVTDNAGTLHFARVTRDDAGNYTCIASN	R	A	D	A	R	V	3	1	1	2	0	0	1	2	1	0	2	0	0	1	1	2	2	1	0	1	0	0	21	0	2243.06	Q13308	Q13308	539	559	PTK7	Inactive tyrosine-protein kinase 7	yes	yes	3	3.3647e-10	72.086	By MS/MS	By MS/MS	By MS/MS	By MS/MS	By MS/MS
ADHHATNGVVHLIDK	YPNGIVTVNCARLLKADHHATNGVVHLIDK	ADHHATNGVVHLIDKVISTITNNIQQIIEI	K	A	D	D	K	V	2	0	1	2	0	0	0	1	3	1	1	1	0	0	0	0	1	0	0	2	0	0	15	0	1625.83	Q15582	Q15582	220	234	TGFBI	Transforming growth factor-beta-induced protein ig-h3	yes	yes	4	0.0044902	33.624	By matching	By matching	By matching	By MS/MS	By MS/MS
ADHQPLTEASYVNLPTIALCNTDSPLR	AAFREPRLLVVTDPRADHQPLTEASYVNLP	NLPTIALCNTDSPLRYVDIAIPCNNKGAHS	R	A	D	L	R	Y	3	1	2	2	1	1	1	0	1	1	4	0	0	0	3	2	3	0	1	1	0	0	27	0	2995.47	C9J9K3;A0A0C4DG17;P08865	C9J9K3	129	155	RPSA	40S ribosomal protein SA	yes	no	3	0.03822	11.003	By matching	By matching	By matching	By MS/MS	By matching
ADIALIK	NGATYEAKIKDVDEKADIALIKIDHQGKLP	KIKDVDEKADIALIKIDHQGKLPVLLLGRS	K	A	D	I	K	I	2	0	0	1	0	0	0	0	0	2	1	1	0	0	0	0	0	0	0	0	0	0	7	0	742.459	Q92743	Q92743	249	255	HTRA1	Serine protease HTRA1	yes	yes	2	0.03014	64.803	By MS/MS			By MS/MS
ADIDYNTSEAHTTYGVIGVK	TEWYREGRVPLHTLRADIDYNTSEAHTTYG	NTSEAHTTYGVIGVKVWIFKGEILGGMAAV	R	A	D	V	K	V	2	0	1	2	0	0	1	2	1	2	0	1	0	0	0	1	3	0	2	2	0	0	20	0	2153.03	A0A0F6FD23	A0A0F6FD23	180	199			yes	yes	3	2.4341e-11	85.636				By MS/MS	By MS/MS
ADIEHATGADIR	RIWWHAREGAIFPNKADIEHATGADIRAME	PNKADIEHATGADIRAMEEGIPVGQRHPNP	K	A	D	I	R	A	3	1	0	2	0	0	1	1	1	2	0	0	0	0	0	0	1	0	0	0	0	0	12	0	1267.62	A0A0F6F5K1	A0A0F6F5K1	383	394			yes	yes	2;3	7.2438e-17	122.34				By MS/MS	By MS/MS
ADIFVDPVLHTACALDIK	ELCKKEVLNMLKESKADIFVDPVLHTACAL	FVDPVLHTACALDIKHHCAAITPGRGRQMS	K	A	D	I	K	H	3	0	0	3	1	0	0	0	1	2	2	1	0	1	1	0	1	0	0	2	0	0	18	0	1997.03	Q92896	Q92896	1059	1076	GLG1	Golgi apparatus protein 1	yes	yes	3	1.6441e-12	90.714		By MS/MS	By MS/MS	By MS/MS	By MS/MS
ADIGVAMGIAGSDVSK	AVTGDGVNDSPALKKADIGVAMGIAGSDVS	DIGVAMGIAGSDVSKQAADMILLDDNFASI	K	A	D	S	K	Q	3	0	0	2	0	0	0	3	0	2	0	1	1	0	0	2	0	0	0	2	0	0	16	0	1489.74	P05023;M0R116;A0A0A0MT26;P13637	P05023	728	743	ATP1A1;ATP1A3	Sodium/potassium-transporting ATPase subunit alpha-1;Sodium/potassium-transporting ATPase subunit alpha-3	yes	no	2	1.6604e-15	94.551	By MS/MS	By MS/MS	By MS/MS	By MS/MS	By MS/MS
ADIIASSDIEEFLR	QEDGSFVKVAVKMLKADIIASSDIEEFLRE	KADIIASSDIEEFLREAACMKEFDHPHVAK	K	A	D	L	R	E	2	1	0	2	0	0	2	0	0	3	1	0	0	1	0	2	0	0	0	0	0	0	14	0	1577.79	H0YNK6;Q06418;H3BPR7	H0YNK6	509	522	TYRO3	Receptor protein-tyrosine kinase;Tyrosine-protein kinase receptor TYRO3	yes	no	2	0.00036024	54.259	By MS/MS	By matching	By MS/MS	By MS/MS	By MS/MS
ADILYFDGDDAISYR	GKIGLRLGLYGCPYKADILYFDGDDAISYR	ADILYFDGDDAISYRFPRGVSRSLWDVFAF	K	A	D	Y	R	F	2	1	0	4	0	0	0	1	0	2	1	0	0	1	0	1	0	0	2	0	0	0	15	0	1732.79	P78357;K7EMM9	P78357	172	186	CNTNAP1	Contactin-associated protein 1	yes	no	2	8.9774e-07	83.314			By MS/MS		By MS/MS
ADIQMPFTCSVTYYGPSGQK	QLYTMTSTLEYKTTKADIQMPFTCSVTYYG	PFTCSVTYYGPSGQKTIHSEQAVFDIYYPT	K	A	D	Q	K	T	1	0	0	1	1	2	0	2	0	1	0	1	1	1	2	2	2	0	2	1	0	0	20	0	2249.01	Q13740;F5GXJ9;H7C543	Q13740	212	231	ALCAM	CD166 antigen	yes	no	2;3	5.3927e-06	61.732	By MS/MS	By MS/MS	By MS/MS	By MS/MS	By MS/MS
ADLGALELWR	DNTIFFTTYANGSCKADLGALELWRTSDLG	NGSCKADLGALELWRTSDLGKSFKTIGVKI	K	A	D	W	R	T	2	1	0	1	0	0	1	1	0	0	3	0	0	0	0	0	0	1	0	0	0	0	10	0	1142.61	Q99523	Q99523	279	288	SORT1	Sortilin	yes	yes	2	0.0013666	64.04	By MS/MS	By MS/MS	By matching
ADLINNLGTIAK	ERTLTLVDTGIGMTKADLINNLGTIAKSGT	MTKADLINNLGTIAKSGTKAFMEALQAGAD	K	A	D	A	K	S	2	0	2	1	0	0	0	1	0	2	2	1	0	0	0	0	1	0	0	0	0	0	12	0	1241.7	P07900;Q14568;P08238;Q58FF8	P08238	96	107	HSP90AA1;HSP90AA2P;HSP90AB1;HSP90AB2P	Heat shock protein HSP 90-alpha;Heat shock protein HSP 90-alpha A2;Heat shock protein HSP 90-beta;Putative heat shock protein HSP 90-beta 2	no	no	2	3.572e-10	114.4	By MS/MS	By MS/MS	By MS/MS	By MS/MS	By MS/MS
ADLLLSTQPGR	LQASDLPASASLPAKADLLLSTQPGREEGS	LPAKADLLLSTQPGREEGSPLELERLKLEP	K	A	D	G	R	E	1	1	0	1	0	1	0	1	0	0	3	0	0	0	1	1	1	0	0	0	0	0	11	0	1169.64	F5GZS6;J3KPF3;P08195;F5GZI0	F5GZS6	562	572	SLC3A2	4F2 cell-surface antigen heavy chain	yes	no	2;3	4.7196e-10	130.75	By MS/MS	By MS/MS	By MS/MS	By MS/MS	By MS/MS
ADLLLSTQPGREEGSPLELER	LQASDLPASASLPAKADLLLSTQPGREEGS	TQPGREEGSPLELERLKLEPHEGLLLRFPY	K	A	D	E	R	L	1	2	0	1	0	1	4	2	0	0	5	0	0	0	2	2	1	0	0	0	0	0	21	1	2309.19	F5GZS6;J3KPF3;P08195;F5GZI0	F5GZS6	562	582	SLC3A2	4F2 cell-surface antigen heavy chain	yes	no	2;3;4	7.5953e-28	122.53	By MS/MS	By MS/MS	By MS/MS	By MS/MS	By MS/MS
ADLQATALLASR	LQRRVFLSHYYLHVRADLQATALLASRGFA	HVRADLQATALLASRGFALYNAANLKSIDF	R	A	D	S	R	G	4	1	0	1	0	1	0	0	0	0	3	0	0	0	0	1	1	0	0	0	0	0	12	0	1228.68	Q92508;H0YB49	Q92508	1312	1323	PIEZO1	Piezo-type mechanosensitive ion channel component 1	yes	no	2	0.0015379	60.434	By MS/MS	By MS/MS	By MS/MS
ADLTEYLSTHYK	QAVEGPSENVRKLSRADLTEYLSTHYKAPR	LSRADLTEYLSTHYKAPRMVLAAAGGVEHQ	R	A	D	Y	K	A	1	0	0	1	0	0	1	0	1	0	2	1	0	0	0	1	2	0	2	0	0	0	12	0	1439.69	P31930	P31930	214	225	UQCRC1	Cytochrome b-c1 complex subunit 1, mitochondrial	yes	yes	3	0.0066453	42.209	By MS/MS		By MS/MS	By MS/MS	By matching
ADMQNLVER	______________________________	______________________________	M	A	D	E	R	L	1	1	1	1	0	1	1	0	0	0	1	0	1	0	0	0	0	0	0	1	0	0	9	0	1074.51	Q01518;Q5T0R7;Q5T0R6;Q5T0R5;Q5T0R4;Q5T0R3;Q5T0R2;Q5T0R1;Q5T0R9;Q5T0R8;Q5T0S3	Q01518	2	10	CAP1	Adenylyl cyclase-associated protein 1;Adenylyl cyclase-associated protein	yes	no	2	0.019034	43.083				By MS/MS
ADMVIEAVFEDLSLK	FSNLTGQLDYQGFEKADMVIEAVFEDLSLK	ADMVIEAVFEDLSLKHRVLKEVEAVIPDHC	K	A	D	L	K	H	2	0	0	2	0	0	2	0	0	1	2	1	1	1	0	1	0	0	0	2	0	0	15	0	1678.85	P40939	P40939	441	455	HADHA	Trifunctional enzyme subunit alpha, mitochondrial;Long-chain enoyl-CoA hydratase;Long chain 3-hydroxyacyl-CoA dehydrogenase	yes	yes	3	0.038345	17.917	By matching	By matching	By MS/MS	By matching	By MS/MS
ADNLVNLK	SLSFQALSESQEENKADNLVNLKIPLLYDA	ESQEENKADNLVNLKIPLLYDAEIHLTRST	K	A	D	L	K	I	1	0	2	1	0	0	0	0	0	0	2	1	0	0	0	0	0	0	0	1	0	0	8	0	885.492	E7ESP4;P17301	P17301	922	929	ITGA2	Integrin alpha-2	no	no	2	0.003681	79.469	By matching	By matching	By MS/MS	By matching	By matching
ADPHCLNFLCNFGK	RFLSKTDKRLLYCIKADPHCLNFLCNFGKM	KADPHCLNFLCNFGKMESGKEASVHIQLEG	K	A	D	G	K	M	1	0	2	1	2	0	0	1	1	0	2	1	0	2	1	0	0	0	0	0	0	0	14	0	1691.75	P13612	P13612	893	906	ITGA4	Integrin alpha-4	yes	yes	3	0.00016758	52.101				By MS/MS
ADPHLEFQQFPQSP	GLLLIPAVLIGMLEKADPHLEFQQFPQSP_	KADPHLEFQQFPQSP_______________	K	A	D	S	P	-	1	0	0	1	0	3	1	0	1	0	1	0	0	2	3	1	0	0	0	0	0	0	14	0	1639.76	Q96NT5	Q96NT5	446	459	SLC46A1	Proton-coupled folate transporter	yes	yes	2	0.00023491	64.82	By MS/MS	By MS/MS	By MS/MS		By MS/MS
ADQEGDEELYFHFK	VFGFIIGRRHCGYSKADQEGDEELYFHFKF	KADQEGDEELYFHFKFPGTKTYIDPETYED	K	A	D	F	K	F	1	0	0	2	0	1	3	1	1	0	1	1	0	2	0	0	0	0	1	0	0	0	14	0	1726.75	Q15375	Q15375	588	601	EPHA7	Ephrin type-A receptor 7	yes	yes	3	0.001489	39.509	By matching	By MS/MS	By matching	By MS/MS	By MS/MS
ADQELLMYSHDNIICGITSVAFSR	TTGSDDATCRLFDLRADQELLMYSHDNIIC	HDNIICGITSVAFSRSGRLLLAGYDDFNCN	R	A	D	S	R	S	2	1	1	2	1	1	1	1	1	3	2	0	1	1	0	3	1	0	1	1	0	0	24	0	2739.3	P62879;E7EP32	P62879	257	280	GNB2	Guanine nucleotide-binding protein G(I)/G(S)/G(T) subunit beta-2	yes	no	3	0.058251	6.7232					By MS/MS
ADQLTEEQIAEFK	______________________________	______________________________	M	A	D	F	K	E	2	0	0	1	0	2	3	0	0	1	1	1	0	1	0	0	1	0	0	0	0	0	13	0	1520.74	F8WBR5;M0QZ52;G3V479;P0DP25;P0DP24;P0DP23;H0Y7A7	F8WBR5	2	14	CALM2;CALM3;CALM1		yes	no	2	1e-09	96.229		By MS/MS	By MS/MS	By MS/MS	By MS/MS
ADRDESSPYAAMLAAQDVAQR	GKETICRVTGGMKVKADRDESSPYAAMLAA	SPYAAMLAAQDVAQRCKELGITALHIKLRA	K	A	D	Q	R	C	6	2	0	3	0	2	1	0	0	0	1	0	1	0	1	2	0	0	1	1	0	0	21	1	2264.05	P62263;H0YB22;E5RH77	P62263	64	84	RPS14	40S ribosomal protein S14	yes	no	3	0.00025072	42.64	By MS/MS	By MS/MS	By matching		By MS/MS
ADSQEPSHFDSQQPAVLEEEEVMIAHAHPQEVYNEYVPR	EEKVDTDDRTEGYLRADSQEPSHFDSQQPA	AHAHPQEVYNEYVPRGCKNKCHSHFHDTLG	R	A	D	P	R	G	4	1	1	2	0	4	7	0	3	1	1	0	1	1	4	3	0	0	2	4	0	0	39	0	4505.05	Q13433;K7EQ91	Q13433	496	534	SLC39A6	Zinc transporter ZIP6	yes	no	5	1.157e-09	55.919	By matching	By MS/MS	By matching	By MS/MS	By matching
ADSYYEYLLK	SGLFTHLGVFTLGARADSYYEYLLKQWIQG	TLGARADSYYEYLLKQWIQGGKQETQLLED	R	A	D	L	K	Q	1	0	0	1	0	0	1	0	0	0	2	1	0	0	0	1	0	0	3	0	0	0	10	0	1263.6	H0YG20;H0YGV7;Q9UKM7	Q9UKM7	462	471	MAN1B1	alpha-1,2-Mannosidase;Endoplasmic reticulum mannosyl-oligosaccharide 1,2-alpha-mannosidase	no	no	2	4.7491e-05	85.731	By MS/MS	By MS/MS	By MS/MS	By MS/MS	By MS/MS
ADTLTDEINFLR	DVDAAYMNKVELQAKADTLTDEINFLRALY	QAKADTLTDEINFLRALYDAELSQMQTHIS	K	A	D	L	R	A	1	1	1	2	0	0	1	0	0	1	2	0	0	1	0	0	2	0	0	0	0	0	12	0	1406.7	CON__P02538;P02538;CON__P48668;P48668;CON__P04259	CON__P02538	288	299	KRT6A;KRT6C	Keratin, type II cytoskeletal 6A;Keratin, type II cytoskeletal 6C	no	no	2	6.3783e-05	72.643	By MS/MS
ADVADVLGTALEELNR	CADGSPRCPLRGADRADVADVLGTALEELN	DVADVLGTALEELNRRYHPALRLQKQQLVN	R	A	D	N	R	R	3	1	1	2	0	0	2	1	0	0	3	0	0	0	0	0	1	0	0	2	0	0	16	0	1684.86	Q8IZ52	Q8IZ52	420	435	CHPF	Chondroitin sulfate synthase 2	yes	yes	2;3	0.0019705	44.807	By MS/MS	By MS/MS	By MS/MS	By MS/MS	By MS/MS
ADVADVLGTALEELNRR	CADGSPRCPLRGADRADVADVLGTALEELN	VADVLGTALEELNRRYHPALRLQKQQLVNG	R	A	D	R	R	Y	3	2	1	2	0	0	2	1	0	0	3	0	0	0	0	0	1	0	0	2	0	0	17	1	1840.96	Q8IZ52	Q8IZ52	420	436	CHPF	Chondroitin sulfate synthase 2	yes	yes	3	0.001831	46.408		By MS/MS	By MS/MS	By MS/MS	By MS/MS
ADVGDALETALEQLNR	CADGAPKCPLQGASRADVGDALETALEQLN	DVGDALETALEQLNRRYQPRLRFQKQRLLN	R	A	D	N	R	R	3	1	1	2	0	1	2	1	0	0	3	0	0	0	0	0	1	0	0	1	0	0	16	0	1713.85	G5E9W2;Q9P2E5	G5E9W2	393	408	CHPF2	Chondroitin sulfate glucuronyltransferase	yes	no	3	5.9701e-07	70.281	By MS/MS	By MS/MS	By MS/MS	By MS/MS	By MS/MS
ADVGFAMGIAGTDVAK	AVTGDGTNDGPALKKADVGFAMGIAGTDVA	DVGFAMGIAGTDVAKEASDIILTDDNFTSI	K	A	D	A	K	E	4	0	0	2	0	0	0	3	0	1	0	1	1	1	0	0	1	0	0	2	0	0	16	0	1521.75	P23634;P20020;E7ERY9;H0Y7S3;Q01814;Q16720	P20020	808	823	ATP2B4;ATP2B1;ATP2B2;ATP2B3	Plasma membrane calcium-transporting ATPase 4;Plasma membrane calcium-transporting ATPase 1;Calcium-transporting ATPase;Plasma membrane calcium-transporting ATPase 2;Plasma membrane calcium-transporting ATPase 3	no	no	2	0.00046992	56.225			By MS/MS
ADVLFIAPR	ILIFSLIVTYCINAKADVLFIAPREPGAVS	YCINAKADVLFIAPREPGAVSY________	K	A	D	P	R	E	2	1	0	1	0	0	0	0	0	1	1	0	0	1	1	0	0	0	0	1	0	0	9	0	1000.57	Q92542	Q92542	694	702	NCSTN	Nicastrin	yes	yes	2	0.00047457	89.142	By MS/MS	By MS/MS	By MS/MS	By MS/MS	By MS/MS
ADVLTTGAGNPVGDK	SDQMQHWKEQRAAQKADVLTTGAGNPVGDK	ADVLTTGAGNPVGDKLNVITVGPRGPLLVQ	K	A	D	D	K	L	2	0	1	2	0	0	0	3	0	0	1	1	0	0	1	0	2	0	0	2	0	0	15	0	1413.71	P04040	P04040	24	38	CAT	Catalase	yes	yes	2	0.0050748	48.004	By MS/MS
AEAEAQAEELSFPR	VGDLAQFMVQNGLSRAEAEAQAEELSFPRS	RAEAEAQAEELSFPRSVVEFLQGYIGVPHG	R	A	E	P	R	S	4	1	0	0	0	1	4	0	0	0	1	0	0	1	1	1	0	0	0	0	0	0	14	0	1546.73	P11498;E9PS68	P11498	929	942	PC	Pyruvate carboxylase, mitochondrial	yes	no	2;3	4.0829e-34	193.28	By MS/MS	By MS/MS	By MS/MS	By MS/MS	By MS/MS
AEAESLYQSK	AEVKAQYEDIAQKSKAEAESLYQSKYEELQ	AQKSKAEAESLYQSKYEELQITAGRHGDSV	K	A	E	S	K	Y	2	0	0	0	0	1	2	0	0	0	1	1	0	0	0	2	0	0	1	0	0	0	10	0	1124.54	P04264;CON__P04264	P04264	367	376	KRT1	Keratin, type II cytoskeletal 1	yes	no	2	0.00015854	85.731	By MS/MS	By MS/MS
AEAGDNLGALVR	TVVTGIEMFHKSLERAEAGDNLGALVRGLK	LERAEAGDNLGALVRGLKREDLRRGLVMVK	R	A	E	V	R	G	3	1	1	1	0	0	1	2	0	0	2	0	0	0	0	0	0	0	0	1	0	0	12	0	1184.61	P49411	P49411	316	327	TUFM	Elongation factor Tu, mitochondrial	yes	yes	2	9.1147e-08	98.048	By MS/MS			By MS/MS	By MS/MS
AEAGPEGVAPAPEGEK	KENGDKSEAQKPSEKAEAGPEGVAPAPEGE	EAGPEGVAPAPEGEKKQKPARKRRMVEEIG	K	A	E	E	K	K	4	0	0	0	0	0	4	3	0	0	0	1	0	0	3	0	0	0	0	1	0	0	16	0	1507.72	Q9Y4L1;A0A087X054	Q9Y4L1	670	685	HYOU1	Hypoxia up-regulated protein 1	yes	no	2	2.3333e-23	132.14	By MS/MS	By MS/MS	By MS/MS	By MS/MS	By MS/MS
AEAGPEGVAPAPEGEKK	KENGDKSEAQKPSEKAEAGPEGVAPAPEGE	AGPEGVAPAPEGEKKQKPARKRRMVEEIGV	K	A	E	K	K	Q	4	0	0	0	0	0	4	3	0	0	0	2	0	0	3	0	0	0	0	1	0	0	17	1	1635.81	Q9Y4L1;A0A087X054	Q9Y4L1	670	686	HYOU1	Hypoxia up-regulated protein 1	yes	no	3	1.5252e-10	83.37	By MS/MS	By MS/MS	By MS/MS	By MS/MS	By MS/MS
AEAGRPYEYYK	IYPKIGDKLDIICPRAEAGRPYEYYKLYLV	ICPRAEAGRPYEYYKLYLVRPEQAAACSTV	R	A	E	Y	K	L	2	1	0	0	0	0	2	1	0	0	0	1	0	0	1	0	0	0	3	0	0	0	11	1	1345.63	P98172	P98172	67	77	EFNB1	Ephrin-B1	yes	yes	3	0.0063729	41.689	By MS/MS	By matching	By MS/MS		By matching
AEALIQLLDVNDNDPVVK	TVQAMDRGVPSLTGRAEALIQLLDVNDNDP	LIQLLDVNDNDPVVKFRYFPATSRYASVDE	R	A	E	V	K	F	2	0	2	3	0	1	1	0	0	1	3	1	0	0	1	0	0	0	0	3	0	0	18	0	1965.04	Q6V0I7	Q6V0I7	337	354	FAT4	Protocadherin Fat 4	yes	yes	2;3	7.8968e-06	72.496	By MS/MS	By MS/MS	By MS/MS	By MS/MS	By MS/MS
AEALPLQR	LQPEDKRLLLVGAPRAEALPLQRANRTGGL	LLVGAPRAEALPLQRANRTGGLYSCDITAR	R	A	E	Q	R	A	2	1	0	0	0	1	1	0	0	0	2	0	0	0	1	0	0	0	0	0	0	0	8	0	896.508	P23229	P23229	69	76	ITGA6	Integrin alpha-6;Integrin alpha-6 heavy chain;Integrin alpha-6 light chain;Processed integrin alpha-6	yes	yes	2	0.0016677	119.57	By MS/MS	By MS/MS	By MS/MS	By MS/MS	By MS/MS
AEAVRPHSALLAVR	SPAGEWRALLRLRLRAEAVRPHSALLAVRV	RAEAVRPHSALLAVRVEPGGGAAEEAAPPW	R	A	E	V	R	V	4	2	0	0	0	0	1	0	1	0	2	0	0	0	1	1	0	0	0	2	0	0	14	1	1488.85	Q8NE01	Q8NE01	107	120	CNNM3	Metal transporter CNNM3	yes	yes	4	0.00014761	54.343	By matching	By matching	By matching	By matching	By MS/MS
AEDDQPLPGVLLSLSGGLFR	DFKAYALAGVSFEIKAEDDQPLPGVLLSLS	PLPGVLLSLSGGLFRSNLLTQDNGILTFSN	K	A	E	F	R	S	1	1	0	2	0	1	1	3	0	0	5	0	0	1	2	2	0	0	0	1	0	0	20	0	2083.09	Q5JPE7;J3KN36;P69849;A0A0G2JN29;A0A087X117;Q15155;A0A0G2JP90;A0A087WW46	Q5JPE7	884	903	NOMO2;NOMO3;NOMO1	Nodal modulator 2;Nodal modulator 3;Nodal modulator 1	yes	no	2;3	6.888e-11	87.18	By MS/MS	By MS/MS	By MS/MS	By MS/MS	By matching
AEDGATPSPSNETPK	EGEAASAASSTSSPKAEDGATPSPSNETPK	AEDGATPSPSNETPKKKKKRFSFKKSFKLS	K	A	E	P	K	K	2	0	1	1	0	0	2	1	0	0	0	1	0	0	3	2	2	0	0	0	0	0	15	0	1499.67	P29966	P29966	138	152	MARCKS	Myristoylated alanine-rich C-kinase substrate	yes	yes	2	0.015354	32.523	By matching	By MS/MS	By matching
AEDGSVIDYELIDQDAR	GDFRKLMVALAKGRRAEDGSVIDYELIDQD	DGSVIDYELIDQDARDLYDAGVKRKGTDVP	R	A	E	A	R	D	2	1	0	4	0	1	2	1	0	2	1	0	0	0	0	1	0	0	1	1	0	0	17	0	1907.87	P07355;H0YN42;H0YMD0;H0YMU9;H0YM50;H0YNP5;H0YN28;H0YL33;H0YNA0	P07355	180	196	ANXA2	Annexin A2;Annexin	yes	no	2;3	1.7448e-24	130.1	By MS/MS	By MS/MS	By MS/MS	By MS/MS	By MS/MS
AEDIPQMDDAFSQTVK	GIALRWVTFLLKIYRAEDIPQMDDAFSQTV	EDIPQMDDAFSQTVKEIFGGNADKKNLVDP	R	A	E	V	K	E	2	0	0	3	0	2	1	0	0	1	0	1	1	1	1	1	1	0	0	1	0	0	16	0	1793.81	Q9NZM1	Q9NZM1	367	382	MYOF	Myoferlin	yes	yes	2	0.00028545	49.448		By matching	By MS/MS	By MS/MS
AEDSGEYHCVYHFVSAPK	RKNASNMEYRINKPRAEDSGEYHCVYHFVS	SGEYHCVYHFVSAPKANATIEVKAAPDITG	R	A	E	P	K	A	2	0	0	1	1	0	2	1	2	0	0	1	0	1	1	2	0	0	2	2	0	0	18	0	2094.91	Q9Y639;Q9UFM8	Q9Y639	210	227	NPTN;DKFZp566H1924	Neuroplastin	yes	no	3;4	2.4799e-12	84.14	By MS/MS	By MS/MS	By MS/MS	By MS/MS	By MS/MS
AEDYPIDLYYLMDLSYSMKDDLENVK	LRSGEPQTFTLKFKRAEDYPIDLYYLMDLS	MDLSYSMKDDLENVKSLGTDLMNEMRRITS	R	A	E	V	K	S	1	0	1	5	0	0	2	0	0	1	4	2	2	0	1	2	0	0	4	1	0	0	26	1	3142.44	P05556;E7EQW5	P05556	138	163	ITGB1	Integrin beta-1;Integrin beta	yes	no	3	0.0046669	24.637	By matching			By MS/MS
AEEASHWLWSR	CVVEGRCTRKAECPRAEEASHWLWSRSKSC	ECPRAEEASHWLWSRSKSCVAVTSAQPQNM	R	A	E	S	R	S	2	1	0	0	0	0	2	0	1	0	1	0	0	0	0	2	0	2	0	0	0	0	11	0	1370.64	O15031	O15031	504	514	PLXNB2	Plexin-B2	yes	yes	2;3	3.26e-05	81.338	By MS/MS	By MS/MS	By MS/MS	By MS/MS	By MS/MS
AEEGIAAGGVMDVNTALQEVLK	______________________________	GGVMDVNTALQEVLKTALIHDGLARGIREA	M	A	E	L	K	T	4	0	1	1	0	1	3	3	0	1	2	1	1	0	0	0	1	0	0	3	0	0	22	0	2214.12	P25398	P25398	2	23	RPS12	40S ribosomal protein S12	yes	yes	2;3	6.5291e-09	69.922	By matching	By matching		By MS/MS	By MS/MS
AEEIFSLDEDVLPK	QTGRAFMIIQEQRTRAEEIFSLDEDVLPKP	RAEEIFSLDEDVLPKPSFHHHSFWVNISNC	R	A	E	P	K	P	1	0	0	2	0	0	3	0	0	1	2	1	0	1	1	1	0	0	0	1	0	0	14	0	1603.8	Q9H5V8	Q9H5V8	615	628	CDCP1	CUB domain-containing protein 1	yes	yes	2	1.2635e-07	93.058	By MS/MS	By MS/MS	By MS/MS	By MS/MS	By MS/MS
AEELVNTAPLTGVPQHVPVR	LVSERDIRALIPLAKAEELVNTAPLTGVPQ	NTAPLTGVPQHVPVRLVTVDGGGALVEVTE	K	A	E	V	R	L	2	1	1	0	0	1	2	1	1	0	2	0	0	0	3	0	2	0	0	4	0	0	20	0	2126.15	Q24JP5	Q24JP5	405	424	TMEM132A	Transmembrane protein 132A	yes	yes	3	2.5088e-19	99.891	By MS/MS	By MS/MS	By MS/MS	By matching	By MS/MS
AEEVELYLEK	YLKSADCYNEIYNFKAEEVELYLEKLKEKR	IYNFKAEEVELYLEKLKEKRGLSGKYQTSS	K	A	E	E	K	L	1	0	0	0	0	0	4	0	0	0	2	1	0	0	0	0	0	0	1	1	0	0	10	0	1221.61	Q8NBN3	Q8NBN3	98	107	TMEM87A	Transmembrane protein 87A	yes	yes	2	2.0483e-06	108.98	By MS/MS	By MS/MS	By MS/MS	By MS/MS	By MS/MS
AEFIFEWLR	LLNEEAYNQLGEVQKAEFIFEWLRYLEKLL	LGEVQKAEFIFEWLRYLEKLLLATSRNDVR	K	A	E	L	R	Y	1	1	0	0	0	0	2	0	0	1	1	0	0	2	0	0	0	1	0	0	0	0	9	0	1209.62	F8VQQ6;F5H619;Q86XA9	F8VQQ6	23	31	HEATR5A	HEAT repeat-containing protein 5A	yes	no	3	0.0036743	48.796
AEFQGVLEK	QTKLVDGQCQISLQKAEFQGVLEKLNISTD	QISLQKAEFQGVLEKLNISTDDLPGLRLYV	K	A	E	E	K	L	1	0	0	0	0	1	2	1	0	0	1	1	0	1	0	0	0	0	0	1	0	0	9	0	1019.53	CON__ENSEMBL:ENSBTAP00000007350;CON__P01030	CON__ENSEMBL:ENSBTAP00000007350	317	325			yes	no	2	0.001683	70.919	By MS/MS	By MS/MS	By MS/MS	By MS/MS	By MS/MS
AEFVEVTK	LKAWSVARLSQKFPKAEFVEVTKLVTDLTK	LSQKFPKAEFVEVTKLVTDLTKVHKECCHG	K	A	E	T	K	L	1	0	0	0	0	0	2	0	0	0	0	1	0	1	0	0	1	0	0	2	0	0	8	0	921.481	CON__P02769	CON__P02769	249	256			yes	yes	2	0.0017579	94.114	By MS/MS		By MS/MS	By MS/MS	By MS/MS
AEGILDVFQTVK	TGTFCALSTVLERVKAEGILDVFQTVKSLR	RVKAEGILDVFQTVKSLRLQRPHMVQTLEQ	K	A	E	V	K	S	1	0	0	1	0	1	1	1	0	1	1	1	0	1	0	0	1	0	0	2	0	0	12	0	1318.71	P18433	P18433	754	765	PTPRA	Receptor-type tyrosine-protein phosphatase alpha	yes	yes	2	0.0094366	48.741		By matching	By matching	By matching	By MS/MS
AEGNPKPEIIWLR	DADVTSGNTVYFTCRAEGNPKPEIIWLRNN	CRAEGNPKPEIIWLRNNNELSMKTDSRLNL	R	A	E	L	R	N	1	1	1	0	0	0	2	1	0	2	1	1	0	0	2	0	0	1	0	0	0	0	13	1	1521.83	Q92626;H7C1W1	Q92626	269	281	PXDN	Peroxidasin homolog	yes	no	3	2.3021e-05	69.03					By MS/MS
AEGPEVDVNLPK	MPKMKMPKFSVPGFKAEGPEVDVNLPKADV	GFKAEGPEVDVNLPKADVDISGPKIDVTAP	K	A	E	P	K	A	1	0	1	1	0	0	2	1	0	0	1	1	0	0	2	0	0	0	0	2	0	0	12	0	1266.65	Q09666	Q09666	764	775	AHNAK	Neuroblast differentiation-associated protein AHNAK	yes	no	2	4.3865e-07	96.89	By MS/MS	By MS/MS	By MS/MS	By MS/MS	By MS/MS
AEGRPTPTIEWYK	DLIVSKGEPATLNCKAEGRPTPTIEWYKGG	CKAEGRPTPTIEWYKGGERVETDKDDPRSH	K	A	E	Y	K	G	1	1	0	0	0	0	2	1	0	1	0	1	0	0	2	0	2	1	1	0	0	0	13	1	1546.78	A0A087WTM1;Q9Y6N7;F8WBR3;R4GMM8;F8W703;Q9HCK4	A0A087WTM1	52	64	ROBO1;ROBO2	Roundabout homolog 1;Roundabout homolog 2	yes	no	3	1.3943e-07	93.348	By MS/MS	By MS/MS	By MS/MS	By MS/MS	By MS/MS
AEGSDVANAVLDGADCIMLSGETAK	TQMLESMIKKPRPTRAEGSDVANAVLDGAD	LDGADCIMLSGETAKGDYPLEAVRMQHLIA	R	A	E	A	K	G	5	0	1	3	1	0	2	3	0	1	2	1	1	0	0	2	1	0	0	2	0	0	25	0	2493.14	P14618;B4DNK4;H3BTN5;H3BR70	P14618	343	367	PKM	Pyruvate kinase PKM;Pyruvate kinase	yes	no	3	8.1779e-11	74.876	By MS/MS	By MS/MS	By MS/MS	By MS/MS	By MS/MS
AEHPTWGDEQLFQTTR	TLWLREHNRVCDLLKAEHPTWGDEQLFQTT	EHPTWGDEQLFQTTRLILIGETIKIVIEEY	K	A	E	T	R	L	1	1	0	1	0	2	2	1	1	0	1	0	0	1	1	0	3	1	0	0	0	0	16	0	1914.89	A0A087X296;P23219	A0A087X296	269	284	PTGS1	Prostaglandin G/H synthase 1	yes	no	3	0.062585	16.88					By MS/MS
AEIDMLDIR	LGTDDNTLIRVMVSRAEIDMLDIRAHFKRL	RVMVSRAEIDMLDIRAHFKRLYGKSLYSFI	R	A	E	I	R	A	1	1	0	2	0	0	1	0	0	2	1	0	1	0	0	0	0	0	0	0	0	0	9	0	1074.54	Q6P452;P09525	Q6P452	256	264	ANXA4	Annexin;Annexin A4	yes	no	2	0.0028367	69.423		By MS/MS	By MS/MS	By MS/MS	By MS/MS
AEIELFVNR	PVNFCDEEKKSDECKAEIELFVNRLDSVES	KSDECKAEIELFVNRLDSVESVLPYEYTAF	K	A	E	N	R	L	1	1	1	0	0	0	2	0	0	1	1	0	0	1	0	0	0	0	0	1	0	0	9	0	1089.58	Q99805	Q99805	58	66	TM9SF2	Transmembrane 9 superfamily member 2	yes	yes	2	0.00024342	109.86	By MS/MS	By MS/MS	By MS/MS	By MS/MS	By MS/MS
AEKDEPGAWEETFK	ETPRDGDKPEETQGKAEKDEPGAWEETFKT	KAEKDEPGAWEETFKTHSDSKPYGPMSVGL	K	A	E	F	K	T	2	0	0	1	0	0	4	1	0	0	0	2	0	1	1	0	1	1	0	0	0	0	14	1	1635.74	E9PKU7;Q14697;F5H6X6	Q14697	218	231	GANAB	Neutral alpha-glucosidase AB	no	no	2;3	1.269e-15	98.105	By MS/MS	By MS/MS	By MS/MS	By MS/MS	By MS/MS
AELAELPLR	KIFSFAHQTISALIKAELAELPLRLFLQGA	ISALIKAELAELPLRLFLQGALAAGEIGFE	K	A	E	L	R	L	2	1	0	0	0	0	2	0	0	0	3	0	0	0	1	0	0	0	0	0	0	0	9	0	1010.58	Q96QK1	Q96QK1	574	582	VPS35	Vacuolar protein sorting-associated protein 35	yes	yes	2	0.010719	50.607	By matching		By MS/MS
AELLDLK	WCYYSVSLRKAERLRAELLDLKAGGFSIRN	LRKAERLRAELLDLKAGGFSIRNQKGEQVF	R	A	E	L	K	A	1	0	0	1	0	0	1	0	0	0	3	1	0	0	0	0	0	0	0	0	0	0	7	0	800.464	Q6NSJ0;X6RA92	Q6NSJ0	90	96	KIAA1161	Uncharacterized family 31 glucosidase KIAA1161	yes	no	2	0.021585	73.616	By MS/MS	By MS/MS	By MS/MS	By MS/MS	By MS/MS
AELNEFLTR	QISKKRKFVADGIFKAELNEFLTRELAEDG	ADGIFKAELNEFLTRELAEDGYSGVEVRVT	K	A	E	T	R	E	1	1	1	0	0	0	2	0	0	0	2	0	0	1	0	0	1	0	0	0	0	0	9	0	1091.56	P23396;E9PL09;E9PPU1;H0YEU2;F2Z2S8;H0YCJ7;H0YF32;E9PQ96;E9PJH4;E9PK82;E9PQX2;H0YES8	P23396	19	27	RPS3	40S ribosomal protein S3	yes	no	2	0.00028149	113.71	By MS/MS	By matching	By MS/MS	By MS/MS	By MS/MS
AELNPWPEYIYTR	GGKKKNKEGSGDGGRAELNPWPEYIYTRLE	GRAELNPWPEYIYTRLEMYNILKAEHDSIL	R	A	E	T	R	L	1	1	1	0	0	0	2	0	0	1	1	0	0	0	2	0	1	1	2	0	0	0	13	0	1650.8	P26639;D6R9F8;D6RCA5;D6RDJ6	P26639	45	57	TARS	Threonine--tRNA ligase, cytoplasmic	yes	no	2	0.00077123	60.434	By MS/MS	By MS/MS	By MS/MS	By MS/MS
AELSEEALLSVLPTIR	______________________________	ELSEEALLSVLPTIRVPKAGDRVHKDECAF	M	A	E	I	R	V	2	1	0	0	0	0	3	0	0	1	4	0	0	0	1	2	1	0	0	1	0	0	16	0	1739.97	P45974;F5H571	P45974	2	17	USP5	Ubiquitin carboxyl-terminal hydrolase 5	yes	no	2	0.00011613	50.354	By MS/MS	By matching	By matching	By matching	By matching
AEMLHMYSQK	LTATFGYLTFYSSVKAEMLHMYSQKDPLIL	YSSVKAEMLHMYSQKDPLILCVRLAVLLAV	K	A	E	Q	K	D	1	0	0	0	0	1	1	0	1	0	1	1	2	0	0	1	0	0	1	0	0	0	10	0	1236.56	Q8WUX1;A0A087X1I6	Q8WUX1	322	331	SLC38A5	Sodium-coupled neutral amino acid transporter 5	yes	no	3	0.0022616	58.592					By MS/MS
AEMLLEEAKR	QVEVILQHSAADIARAEMLLEEAKRASKSA	ADIARAEMLLEEAKRASKSATDVKVTADMV	R	A	E	K	R	A	2	1	0	0	0	0	3	0	0	0	2	1	1	0	0	0	0	0	0	0	0	0	10	1	1188.62	G3XAI2;P07942	G3XAI2	1595	1604	LAMB1	Laminin subunit beta-1	yes	no	3	6.0274e-05	79.974		By MS/MS	By MS/MS	By MS/MS	By MS/MS
AEMRPSFSELVSR	PDPLYEVMLKCWHPKAEMRPSFSELVSRIS	PKAEMRPSFSELVSRISAIFSTFIGEHYVH	K	A	E	S	R	I	1	2	0	0	0	0	2	0	0	0	1	0	1	1	1	3	0	0	0	1	0	0	13	1	1507.75	P08581	P08581	1324	1336	MET	Hepatocyte growth factor receptor	yes	yes	3	5.0461e-09	84.468		By MS/MS	By MS/MS	By MS/MS
AENGPGPGVLVLR	SSSSLPLPDRHSGHKAENGPGPGVLVLRAS	HKAENGPGPGVLVLRASFDERQPYAHMNGG	K	A	E	L	R	A	1	1	1	0	0	0	1	3	0	0	2	0	0	0	2	0	0	0	0	2	0	0	13	0	1277.71	C9J5X1;P08069	C9J5X1	1324	1336	IGF1R	Tyrosine-protein kinase receptor;Insulin-like growth factor 1 receptor;Insulin-like growth factor 1 receptor alpha chain;Insulin-like growth factor 1 receptor beta chain	yes	no	2	0.0011981	55.461			By MS/MS		By MS/MS
AENIPAVVIEIK	LELSNNLEKKPRRTKAENIPAVVIEIKNMP	RTKAENIPAVVIEIKNMPNKQPESSL____	K	A	E	I	K	N	2	0	1	0	0	0	2	0	0	3	0	1	0	0	1	0	0	0	0	2	0	0	12	0	1294.75	Q9Y6M5	Q9Y6M5	485	496	SLC30A1	Zinc transporter 1	yes	yes	2	0.00062613	62.166	By MS/MS	By MS/MS	By MS/MS	By MS/MS	By MS/MS
AENLGEVLR	YYSLPFCQPSKITYKAENLGEVLRGDRIVN	SKITYKAENLGEVLRGDRIVNTPFQVLMNS	K	A	E	L	R	G	1	1	1	0	0	0	2	1	0	0	2	0	0	0	0	0	0	0	0	1	0	0	9	0	999.535	A0A0C4DFM1;Q92544	A0A0C4DFM1	56	64	TM9SF4	Transmembrane 9 superfamily member 4	yes	no	2	0.0037137	68.224
AENQVLAMR	KLKDELASTKQKLEKAENQVLAMRKQSEGL	KQKLEKAENQVLAMRKQSEGLTKEYDRLLE	K	A	E	M	R	K	2	1	1	0	0	1	1	0	0	0	1	0	1	0	0	0	0	0	0	1	0	0	9	0	1030.52	P51572	P51572	205	213	BCAP31	B-cell receptor-associated protein 31	yes	yes	2	9.02e-05	105.12	By MS/MS			By MS/MS	By MS/MS
AEPEKNGEVVHTPETSV	ADSGVDLREVEHFLKAEPEKNGEVVHTPET	PEKNGEVVHTPETSV_______________	K	A	E	S	V	-	1	0	1	0	0	0	4	1	1	0	0	1	0	0	2	1	2	0	0	3	0	0	17	1	1821.87	O15427	O15427	449	465	SLC16A3	Monocarboxylate transporter 4	yes	yes	3	0.043443	15.635	By matching		By matching	By MS/MS
AEPPKAPEQEQAAPGPAAGGEAPK	PKAEPEKTEGAAEAKAEPPKAPEQEQAAPG	EQAAPGPAAGGEAPKAAEAAAAPAESAAPA	K	A	E	P	K	A	7	0	0	0	0	2	4	3	0	0	0	2	0	0	6	0	0	0	0	0	0	0	24	1	2297.13	P80723	P80723	98	121	BASP1	Brain acid soluble protein 1	yes	yes	3	1.0112e-05	49.125	By MS/MS	By MS/MS	By MS/MS	By MS/MS	By MS/MS
AEQEGGMQFWVSSESK	GSPKAKEALNMLTWRAEQEGGMQFWVSSES	EQEGGMQFWVSSESKLSDSWQPRSLDIEVA	R	A	E	S	K	L	1	0	0	0	0	2	3	2	0	0	0	1	1	1	0	3	0	1	0	1	0	0	16	0	1798.78	Q6YHK3	Q6YHK3	1115	1130	CD109	CD109 antigen	yes	yes	2;3	1.5097e-09	90.731	By MS/MS	By MS/MS	By MS/MS	By MS/MS	By MS/MS
AEQINQAAGEASAVLAK	EGKKQAQILASEAEKAEQINQAAGEASAVL	QINQAAGEASAVLAKAKAKAEAIRILAAAL	K	A	E	A	K	A	6	0	1	0	0	2	2	1	0	1	1	1	0	0	0	1	0	0	0	1	0	0	17	0	1669.86	Q9UJZ1;A0A087WYB4;F2Z2I8	Q9UJZ1	234	250	STOML2	Stomatin-like protein 2, mitochondrial	yes	no	2	8.0448e-06	62.924	By MS/MS	By MS/MS	By MS/MS	By matching	By MS/MS
AEQITASVNELSESK	ADTQEMEPYEHTIDRAEQITASVNELSESK	AEQITASVNELSESKMAELMAEYAVVKVHM	R	A	E	S	K	M	2	0	1	0	0	1	3	0	0	1	1	1	0	0	0	3	1	0	0	1	0	0	15	0	1604.79	A0A0F6FGV5	A0A0F6FGV5	579	593			yes	yes	2	0.00031442	61.435				By MS/MS
AEQPDGLILGMGGQTALNCGVELFK	YFLPITPQFVTEVIKAEQPDGLILGMGGQT	MGGQTALNCGVELFKRGVLKEYGVKVLGTS	K	A	E	F	K	R	2	0	1	1	1	2	2	5	0	1	4	1	1	1	1	0	1	0	0	1	0	0	25	0	2617.29	P31327	P31327	498	522	CPS1	Carbamoyl-phosphate synthase [ammonia], mitochondrial	yes	yes	3	5.1997e-05	50.029	By MS/MS	By MS/MS	By MS/MS		By MS/MS
AEQVALSR	______________________________	______________________________	M	A	E	S	R	T	2	1	0	0	0	1	1	0	0	0	1	0	0	0	0	1	0	0	0	1	0	0	8	0	872.472	E7EUI8;P11413;E7EM57;E9PD92	E7EUI8	2	9	G6PD	Glucose-6-phosphate 1-dehydrogenase	yes	no	2	0.025887	47.603		By MS/MS
AEQVIFVR	TTFVCTVTNAVGMGRAEQVIFVRETPNTAG	NAVGMGRAEQVIFVRETPNTAGAGATGGII	R	A	E	V	R	E	1	1	0	0	0	1	1	0	0	1	0	0	0	1	0	0	0	0	0	2	0	0	8	0	960.539	Q92692;K7EKE8	Q92692	340	347	PVRL2	Nectin-2	yes	no	2	0.0014346	102.72	By MS/MS	By MS/MS	By MS/MS	By MS/MS	By MS/MS
AESAWLFR	QEHLGVPENERRTTKAESAWLFRMWYNFDH	NERRTTKAESAWLFRMWYNFDHNYLKPLLT	K	A	E	F	R	M	2	1	0	0	0	0	1	0	0	0	1	0	0	1	0	1	0	1	0	0	0	0	8	0	978.492	A0A1B0GW29;A0A0D9SGH0;A0A1B0GV11;Q92581	A0A1B0GW29	30	37	SLC9A6	Sodium/hydrogen exchanger 6	yes	no	2	0.035277	46.016	By MS/MS			By matching
AESLVFVQTDKPIYKPGQTVQFR	PTQNFIKKKPIYITKAESLVFVQTDKPIYK	TDKPIYKPGQTVQFRIFSVDVNFHPLNETV	K	A	E	F	R	I	1	1	0	1	0	3	1	1	0	1	1	2	0	2	2	1	2	0	1	3	0	0	23	2	2650.41	CON__ENSEMBL:ENSBTAP00000037665	CON__ENSEMBL:ENSBTAP00000037665	125	147			yes	yes	4	0.0010813	42.325				By MS/MS	By MS/MS
AETLEFNDVYQEVK	______________________________	MAETLEFNDVYQEVKGSMNDGRLRLSRQGI	M	A	E	V	K	G	1	0	1	1	0	1	3	0	0	0	1	1	0	1	0	0	1	0	1	2	0	0	14	0	1683.8	Q08945	Q08945	2	15	SSRP1	FACT complex subunit SSRP1	yes	yes	2	9.2184e-08	91.855					By MS/MS
AETTPSMIPSQSR	RGSEPKKVHHANLTKAETTPSMIPSQSRAF	TKAETTPSMIPSQSRAFQTV__________	K	A	E	S	R	A	1	1	0	0	0	1	1	0	0	1	0	0	1	0	2	3	2	0	0	0	0	0	13	0	1403.67	Q9H6B4	Q9H6B4	356	368	CLMP	CXADR-like membrane protein	yes	yes	2	0.0014597	50.292	By MS/MS	By MS/MS	By MS/MS	By MS/MS	By MS/MS
AEVGILTR	QFLHMGEIIDGVDMRAEVGILTRNIVIQGE	IDGVDMRAEVGILTRNIVIQGEVEDSCYAE	R	A	E	T	R	N	1	1	0	0	0	0	1	1	0	1	1	0	0	0	0	0	1	0	0	1	0	0	8	0	857.497	Q9UHN6;F5H6B2;Q86WI1	Q9UHN6	483	490	TMEM2;PKHD1L1	Transmembrane protein 2;Fibrocystin-L	yes	no	2	0.0055087	68.224		By MS/MS	By MS/MS
AEVLSEEPILK	HFMKAFQKIVVLFYKAEVLSEEPILKWYKD	LFYKAEVLSEEPILKWYKDAHVAKGKSVFL	K	A	E	L	K	W	1	0	0	0	0	0	3	0	0	1	2	1	0	0	1	1	0	0	0	1	0	0	11	0	1226.68	Q7L1Q6	Q7L1Q6	369	379	BZW1	Basic leucine zipper and W2 domain-containing protein 1	yes	yes	2	0.00010878	72.643	By MS/MS	By MS/MS		By MS/MS	By matching
AEVQNLGGELVVSGVDSAMSLIQAAK	IALYCHQLNICSKVKAEVQNLGGELVVSGV	VSGVDSAMSLIQAAKNLMNAVVQTVKASYV	K	A	E	A	K	N	4	0	1	1	0	2	2	3	0	1	3	1	1	0	0	3	0	0	0	4	0	0	26	0	2585.34	P35221	P35221	798	823	CTNNA1	Catenin alpha-1	yes	yes	3	1.9548e-08	65.213	By MS/MS	By MS/MS
AEYLASIFGTEK	______________________________	______________________________	M	A	E	E	K	D	2	0	0	0	0	0	2	1	0	1	1	1	0	1	0	1	1	0	1	0	0	0	12	0	1327.67	K7EJH3;A0A1B0GW87;K7EJM7;M0QYK5;M0R2N4;P0DN76;Q8WU68;Q01081	K7EJH3	2	13	U2AF1L4;U2AF1	Splicing factor U2AF 26 kDa subunit;Splicing factor U2AF 35 kDa subunit	yes	no	2	1.9718e-09	112.13	By MS/MS	By MS/MS	By MS/MS	By MS/MS	By matching
AEYLHTWGGLLPVISK	FETPPTLLFSLDGFRAEYLHTWGGLLPVIS	EYLHTWGGLLPVISKLKKCGTYTKNMRPVY	R	A	E	S	K	L	1	0	0	0	0	0	1	2	1	1	3	1	0	0	1	1	1	1	1	1	0	0	16	0	1782.97	P22413;E9PE72	P22413	222	237	ENPP1	Ectonucleotide pyrophosphatase/phosphodiesterase family member 1;Alkaline phosphodiesterase I;Nucleotide pyrophosphatase	yes	no	3	2.8258e-05	52.453	By MS/MS	By MS/MS	By MS/MS	By MS/MS	By MS/MS
AEYWAVSSLTGENVR	ALMEKDALQVAQEMKAEYWAVSSLTGENVR	AEYWAVSSLTGENVREFFFRVAALTFEANV	K	A	E	V	R	E	2	1	1	0	0	0	2	1	0	0	1	0	0	0	0	2	1	1	1	2	0	0	15	0	1680.81	Q9BZG1;C9JBG0;C9JY26;J3QLC6	Q9BZG1	192	206	RAB34	Ras-related protein Rab-34	yes	no	2	0.0011618	52.693		By MS/MS	By MS/MS
AFAAGADIK	EDPAVGAIVLTGGDKAFAAGADIKEMQNLS	LTGGDKAFAAGADIKEMQNLSFQDCYSSKF	K	A	F	I	K	E	4	0	0	1	0	0	0	1	0	1	0	1	0	1	0	0	0	0	0	0	0	0	9	0	862.455	P30084	P30084	93	101	ECHS1	Enoyl-CoA hydratase, mitochondrial	yes	yes	2	0.0015553	71.501	By MS/MS	By MS/MS	By MS/MS	By MS/MS
AFAAQEDLEK	AKKKKEEEATEWQHKAFAAQEDLEKTKEEL	EWQHKAFAAQEDLEKTKEELKTVMSAPPPP	K	A	F	E	K	T	3	0	0	1	0	1	2	0	0	0	1	1	0	1	0	0	0	0	0	0	0	0	10	0	1120.54	P35241	P35241	449	458	RDX	Radixin	yes	yes	2	0.0058632	60.91	By MS/MS	By matching	By MS/MS	By matching
AFADAMEVIPSTLAENAGLNPISTVTELR	EYSRTLSGMESYCVRAFADAMEVIPSTLAE	ENAGLNPISTVTELRNRHAQGEKTAGINVR	R	A	F	L	R	N	5	1	2	1	0	0	3	1	0	2	3	0	1	1	2	2	3	0	0	2	0	0	29	0	3029.54	P50991	P50991	453	481	CCT4	T-complex protein 1 subunit delta	yes	yes	3	0.020948	16.014	By matching	By MS/MS	By MS/MS		By MS/MS
AFAMTNQILVEK	GICPNRETLMDLSTKAFAMTNQILVEKSVT	STKAFAMTNQILVEKSVTGWKEIEYEVVRD	K	A	F	E	K	S	2	0	1	0	0	1	1	0	0	1	1	1	1	1	0	0	1	0	0	1	0	0	12	0	1363.72	P31327	P31327	613	624	CPS1	Carbamoyl-phosphate synthase [ammonia], mitochondrial	yes	yes	2	5.7981e-13	123.63	By MS/MS	By MS/MS	By MS/MS	By MS/MS	By MS/MS
AFANPEDALR	YVVAIITGQVRLRKKAFANPEDALRHGGPQ	RLRKKAFANPEDALRHGGPQYCRSDPDVER	K	A	F	L	R	H	3	1	1	1	0	0	1	0	0	0	1	0	0	1	1	0	0	0	0	0	0	0	10	0	1102.54	O14684	O14684	43	52	PTGES	Prostaglandin E synthase	yes	yes	2	4.0527e-06	101.64	By MS/MS	By MS/MS	By MS/MS	By MS/MS	By MS/MS
AFAVGVQQVLLK	NVSKEYNEFAEVFLKAFAVGVQQVLLKVLY	FLKAFAVGVQQVLLKVLYQYKEKQYMAPRV	K	A	F	L	K	V	2	0	0	0	0	2	0	1	0	0	2	1	0	1	0	0	0	0	0	3	0	0	12	0	1271.76	O95373	O95373	295	306	IPO7	Importin-7	yes	yes	2	0.00011059	71.223	By matching	By matching	By matching	By MS/MS	By MS/MS
AFDGYWGTKPQIDTLVFSITPDASVR	FQLQQYQKDSRIRYKAFDGYWGTKPQIDTL	IDTLVFSITPDASVRYAKLQKNECQVMPYP	K	A	F	V	R	Y	2	1	0	3	0	1	0	2	0	2	1	1	0	2	2	2	3	1	1	2	0	0	26	1	2883.44	A0A0F6FDU2	A0A0F6FDU2	228	253			yes	yes	3	0.044981	23.917	By MS/MS			By MS/MS	By MS/MS
AFDITYVR	VQYPSSINLTLHLGKAFDITYVRLKFHTSR	LTLHLGKAFDITYVRLKFHTSRPESFAIYK	K	A	F	V	R	L	1	1	0	1	0	0	0	0	0	1	0	0	0	1	0	0	1	0	1	1	0	0	8	0	983.508	P11047	P11047	142	149	LAMC1	Laminin subunit gamma-1	yes	yes	2	0.063612	43.246
AFDMWAGDVNDLLK	LPPDTGVSGELIEARAFDMWAGDVNDLLKF	RAFDMWAGDVNDLLKFIRPLHEGTLVFVAS	R	A	F	L	K	F	2	0	1	3	0	0	0	1	0	0	2	1	1	1	0	0	0	1	0	1	0	0	14	0	1593.75	Q5HY75;D3DWX8;P98173;A6QRH7	Q5HY75	129	142	FAM3A	Protein FAM3A	yes	no	2	0.0042899	49.35			By MS/MS
AFDSGIIPMEFVNK	RFGGALDAAAKMFSKAFDSGIIPMEFVNKM	KAFDSGIIPMEFVNKMKKEGKLIMGIGHRV	K	A	F	N	K	M	1	0	1	1	0	0	1	1	0	2	0	1	1	2	1	1	0	0	0	1	0	0	14	0	1566.78	P53396	P53396	949	962	ACLY	ATP-citrate synthase	yes	yes	2	3.8088e-06	80.102	By MS/MS	By MS/MS	By MS/MS	By MS/MS	By MS/MS
AFDVPDAEAR	DLRFQTGNKSPEVLRAFDVPDAEAREHPTV	PEVLRAFDVPDAEAREHPTVVPSHKSPVLD	R	A	F	A	R	E	3	1	0	2	0	0	1	0	0	0	0	0	0	1	1	0	0	0	0	1	0	0	10	0	1089.51	Q96S66	Q96S66	444	453	CLCC1	Chloride channel CLIC-like protein 1	yes	yes	2	0.008806	55.549	By MS/MS
AFEESLSTLK	DSKSIATEIILEIKKAFEESLSTLKWMDEE	LEIKKAFEESLSTLKWMDEETRKSAKEKAD	K	A	F	L	K	W	1	0	0	0	0	0	2	0	0	0	2	1	0	1	0	2	1	0	0	0	0	0	10	0	1123.58	P42892;B4DKB2	P42892	474	483	ECE1	Endothelin-converting enzyme 1	yes	no	2	1.9091e-05	99.802	By MS/MS	By matching	By MS/MS	By MS/MS	By MS/MS
AFFAGSQR	RQRSGGMERPFVLARAFFAGSQRFGAVWTG	RPFVLARAFFAGSQRFGAVWTGDNTAEWDH	R	A	F	Q	R	F	2	1	0	0	0	1	0	1	0	0	0	0	0	2	0	1	0	0	0	0	0	0	8	0	882.435	E9PKU7;Q14697;F5H6X6	Q14697	603	610	GANAB	Neutral alpha-glucosidase AB	no	no	2	0.02988	54.205
AFFESHPAPSAER	SVEGFAVDKMAGEVKAFFESHPAPSAERTI	VKAFFESHPAPSAERTIQQCCENILLNAAW	K	A	F	E	R	T	3	1	0	0	0	0	2	0	1	0	0	0	0	2	2	2	0	0	0	0	0	0	13	0	1444.67	E9PLK3;P55786;H0YDG0	E9PLK3	866	878	NPEPPS	Puromycin-sensitive aminopeptidase	yes	no	3	0.018997	29.071	By MS/MS	By MS/MS	By MS/MS	By matching	By MS/MS
AFFMLDGILSK	PSLQQLNLQLPLKTKAFFMLDGILSKYFDL	LKTKAFFMLDGILSKYFDLIYVHNPVFKPF	K	A	F	S	K	Y	1	0	0	1	0	0	0	1	0	1	2	1	1	2	0	1	0	0	0	0	0	0	11	0	1240.65	P08581;H7C174	P08581	819	829	MET	Hepatocyte growth factor receptor	yes	no	2	4.4847e-05	76.465	By MS/MS	By MS/MS	By MS/MS	By MS/MS	By MS/MS
AFFSPFR	ENFQPIAQDHLPLHKAFFSPFRIVNEGGID	QDHLPLHKAFFSPFRIVNEGGIDPLLRGLF	K	A	F	F	R	I	1	1	0	0	0	0	0	0	0	0	0	0	0	3	1	1	0	0	0	0	0	0	7	0	870.439	Q92626	Q92626	1101	1107	PXDN	Peroxidasin homolog	yes	yes	2	0.0039984	86.086	By MS/MS	By MS/MS	By MS/MS	By MS/MS	By MS/MS
AFFSSYLK	PNGSHGLINVVKPLRAFFSSYLKSLPDVRK	NVVKPLRAFFSSYLKSLPDVRKKSLPLPEK	R	A	F	L	K	S	1	0	0	0	0	0	0	0	0	0	1	1	0	2	0	2	0	0	1	0	0	0	8	0	961.491	Q6ZRP7;H0Y430	Q6ZRP7	280	287	QSOX2	Sulfhydryl oxidase 2;Sulfhydryl oxidase	yes	no	2	0.0033094	79.469	By MS/MS	By MS/MS	By MS/MS	By MS/MS	By MS/MS
AFGAPVPSVQWLDEDGTTVLQDER	TYMAVQGSTAYLLCKAFGAPVPSVQWLDED	QWLDEDGTTVLQDERFFPYANGTLGIRDLQ	K	A	F	E	R	F	2	1	0	3	0	2	2	2	0	0	2	0	0	1	2	1	2	1	0	3	0	0	24	0	2629.27	P32004	P32004	450	473	L1CAM	Neural cell adhesion molecule L1	yes	yes	2;3	8.229e-23	81.949	By MS/MS	By MS/MS	By MS/MS	By MS/MS	By MS/MS
AFGDLTNLR	LLHLGNNRISMIQDRAFGDLTNLRRLYLNG	SMIQDRAFGDLTNLRRLYLNGNRIERLSPE	R	A	F	L	R	R	1	1	1	1	0	0	0	1	0	0	2	0	0	1	0	0	1	0	0	0	0	0	9	0	1005.52	O94991	O94991	452	460	SLITRK5	SLIT and NTRK-like protein 5	yes	yes	2	0.0066686	60.59	By MS/MS		By MS/MS	By MS/MS	By MS/MS
AFGLVGK	ANEGGSLLYEQLGYKAFGLVGKLAASGSIT	LYEQLGYKAFGLVGKLAASGSITMQNIGAM	K	A	F	G	K	L	1	0	0	0	0	0	0	2	0	0	1	1	0	1	0	0	0	0	0	1	0	0	7	0	690.406	Q96QD8	Q96QD8	141	147	SLC38A2	Sodium-coupled neutral amino acid transporter 2	yes	yes	2	0.021797	65.897		By MS/MS	By MS/MS	By MS/MS	By MS/MS
AFGPGLQGGSAGSPAR	FPLEAVAPTKPSKVKAFGPGLQGGSAGSPA	FGPGLQGGSAGSPARFTIDTKGAGTGGLGL	K	A	F	A	R	F	3	1	0	0	0	1	0	5	0	0	1	0	0	1	2	2	0	0	0	0	0	0	16	0	1428.71	P21333;Q5HY54;Q60FE5;A0A087WWY3	P21333	1072	1087	FLNA	Filamin-A	yes	no	2	2.2927e-13	106.49	By MS/MS	By MS/MS	By MS/MS	By MS/MS	By MS/MS
AFGYYGPLR	VGNLGNNGNKTELERAFGYYGPLRSVWVAR	KTELERAFGYYGPLRSVWVARNPPGFAFVE	R	A	F	L	R	S	1	1	0	0	0	0	0	2	0	0	1	0	0	1	1	0	0	0	2	0	0	0	9	0	1042.52	A0A087X2D0;P84103	A0A087X2D0	29	37	SRSF3	Serine/arginine-rich splicing factor 3	yes	no	2	0.013931	56.122	By MS/MS
AFHNEAQVNPER	VNAAQDSTDLVAKLRAFHNEAQVNPERKNL	KLRAFHNEAQVNPERKNLKWIGLDLSNGKP	R	A	F	E	R	K	2	1	2	0	0	1	2	0	1	0	0	0	0	1	1	0	0	0	0	1	0	0	12	0	1410.66	P17987;E7EQR6;F5H282	P17987	469	480	TCP1	T-complex protein 1 subunit alpha	yes	no	3	0.0015341	48.659	By MS/MS	By MS/MS	By MS/MS
AFHPDLEFVGK	VIGHYAGEDATDAFRAFHPDLEFVGKFLKP	DAFRAFHPDLEFVGKFLKPLLIGELAPEEP	R	A	F	G	K	F	1	0	0	1	0	0	1	1	1	0	1	1	0	2	1	0	0	0	0	1	0	0	11	0	1258.63	O95864	O95864	74	84	FADS2	Fatty acid desaturase 2	yes	yes	3	4.9221e-05	73.499	By MS/MS	By MS/MS		By MS/MS
AFHSSLHESIQKPYNQK	DVKLVPSSSYIKVVKAFHSSLHESIQKPYN	HSSLHESIQKPYNQKSIHSFMTHPEFAIEE	K	A	F	Q	K	S	1	0	1	0	0	2	1	0	2	1	1	2	0	1	1	3	0	0	1	0	0	0	17	1	2013.01	P23634	P23634	1145	1161	ATP2B4	Plasma membrane calcium-transporting ATPase 4	yes	yes	4;5	0.012577	24.041	By MS/MS	By MS/MS	By matching	By matching	By MS/MS
AFIDVTAAAENIR	LEEYSKLNYLDILMRAFIDVTAAAENIRLP	MRAFIDVTAAAENIRLPNAGTQVRVTVFPS	R	A	F	I	R	L	4	1	1	1	0	0	1	0	0	2	0	0	0	1	0	0	1	0	0	1	0	0	13	0	1389.73	P23229;H7BZ97	P23229	1016	1028	ITGA6	Integrin alpha-6;Integrin alpha-6 heavy chain;Integrin alpha-6 light chain;Processed integrin alpha-6	yes	no	2;3	1.0965e-10	121.9	By MS/MS	By MS/MS	By MS/MS	By MS/MS	By MS/MS
AFINLEAAGVGGK	SHGFITQHPWASLIRAFINLEAAGVGGKEL	IRAFINLEAAGVGGKELVFQTGPENPWLVQ	R	A	F	G	K	E	3	0	1	0	0	0	1	3	0	1	1	1	0	1	0	0	0	0	0	1	0	0	13	0	1245.67	Q7Z2K6;E7ER77;A0A0C4DGF0	Q7Z2K6	273	285	ERMP1	Endoplasmic reticulum metallopeptidase 1	yes	no	2	7.5071e-11	107.79	By MS/MS	By MS/MS	By MS/MS	By MS/MS	By MS/MS
AFIPGGPSPGSR	NSGTYNNQWMIVDYKAFIPGGPSPGSRVLT	DYKAFIPGGPSPGSRVLTILEQIPGMVVVA	K	A	F	S	R	V	1	1	0	0	0	0	0	3	0	1	0	0	0	1	3	2	0	0	0	0	0	0	12	0	1141.59	Q8NHP8	Q8NHP8	385	396	PLBD2	Putative phospholipase B-like 2;Putative phospholipase B-like 2 32 kDa form;Putative phospholipase B-like 2 45 kDa form	yes	yes	2	0.019236	43.282	By MS/MS				By MS/MS
AFITNIPFDVK	GNRFEPYANPTKRYRAFITNIPFDVKWQSL	KRYRAFITNIPFDVKWQSLKDLVKEKVGEV	R	A	F	V	K	W	1	0	1	1	0	0	0	0	0	2	0	1	0	2	1	0	1	0	0	1	0	0	11	0	1263.69	A0A087X0X3;P52272;M0R0Y6;M0QYQ7;M0R0N3;M0R019;M0R2T0	A0A087X0X3	73	83	HNRNPM	Heterogeneous nuclear ribonucleoprotein M	yes	no	2	0.018417	39.022	By MS/MS	By MS/MS	By matching
AFLADPSAFVAAAPVAAATTAAPAAAAAPAK	SVETDYTFPLAEKVKAFLADPSAFVAAAPV	AATTAAPAAAAAPAKVEAKEESEESDEDMG	K	A	F	A	K	V	17	0	0	1	0	0	0	0	0	0	1	1	0	2	4	1	2	0	0	2	0	0	31	0	2751.46	P05388;F8VWS0;F8W1K8	P05388	267	297	RPLP0	60S acidic ribosomal protein P0	yes	no	3	4.6761e-05	37.054	By MS/MS	By MS/MS	By MS/MS	By MS/MS	By MS/MS
AFLDALQNQAEASSK	ELVSNLGTIARSGSKAFLDALQNQAEASSK	AFLDALQNQAEASSKIIGQFGVGFYSAFMV	K	A	F	S	K	I	4	0	1	1	0	2	1	0	0	0	2	1	0	1	0	2	0	0	0	0	0	0	15	0	1591.78	Q12931	Q12931	182	196	TRAP1	Heat shock protein 75 kDa, mitochondrial	yes	yes	2	1.0017e-36	152.85	By MS/MS		By MS/MS	By MS/MS	By MS/MS
AFLLSLAALR	RLLISCWGHSEPSMRAFLLSLAALRDNHTH	EPSMRAFLLSLAALRDNHTHSDIQVKLFVV	R	A	F	L	R	D	3	1	0	0	0	0	0	0	0	0	4	0	0	1	0	1	0	0	0	0	0	0	10	0	1073.66	Q8IV08	Q8IV08	376	385	PLD3	Phospholipase D3	yes	yes	2	2.8506e-06	106.04	By MS/MS	By MS/MS	By MS/MS	By MS/MS	By MS/MS
AFLLVQDIMEDTMR	VDQEQLKDPVCYLKKAFLLVQDIMEDTMRF	KAFLLVQDIMEDTMRFRDNTPNAIAIVQLQ	K	A	F	M	R	F	1	1	0	2	0	1	1	0	0	1	2	0	2	1	0	0	1	0	0	1	0	0	14	0	1680.82	P09603;E9PJA2;E9PKP4;H7BY18;E9PQ08	P09603	85	98	CSF1	Macrophage colony-stimulating factor 1;Processed macrophage colony-stimulating factor 1	yes	no	2;3	0.0029307	47.938	By matching	By matching	By MS/MS	By matching	By MS/MS
AFLTLAEDILR	RFFETSAKANINIEKAFLTLAEDILRKTPV	NIEKAFLTLAEDILRKTPVKEPNSENVDIS	K	A	F	L	R	K	2	1	0	1	0	0	1	0	0	1	3	0	0	1	0	0	1	0	0	0	0	0	11	0	1260.71	P61026	P61026	162	172	RAB10	Ras-related protein Rab-10	yes	yes	2	1.169e-06	93.649	By MS/MS	By MS/MS	By MS/MS	By MS/MS	By MS/MS
AFMIIQEQR	TFFKERSGVVCQTGRAFMIIQEQRTRAEEI	VCQTGRAFMIIQEQRTRAEEIFSLDEDVLP	R	A	F	Q	R	T	1	1	0	0	0	2	1	0	0	2	0	0	1	1	0	0	0	0	0	0	0	0	9	0	1134.59	Q9H5V8	Q9H5V8	604	612	CDCP1	CUB domain-containing protein 1	yes	yes	2	0.00030385	124.08	By MS/MS	By MS/MS	By MS/MS	By MS/MS	By MS/MS
AFMSEGFTSFSQIFHSSDLTIK	LSYPQNFSCVHHALRAFMSEGFTSFSQIFH	TSFSQIFHSSDLTIKDTFAEASQRLYGSSP	R	A	F	I	K	D	1	0	0	1	0	1	1	1	1	2	1	1	1	4	0	5	2	0	0	0	0	0	22	0	2479.17	CON__P50448	CON__P50448	186	207			yes	yes	3	9.9763e-07	68.49	By MS/MS	By MS/MS	By MS/MS	By MS/MS	By MS/MS
AFPALHFLALDASQHSSLSTR	RFSASLAPHFNSLPRAFPALHFLALDASQH	FLALDASQHSSLSTRFGTVAVPNILLFQGA	R	A	F	T	R	F	4	1	0	1	0	1	0	0	2	0	4	0	0	2	1	4	1	0	0	0	0	0	21	0	2268.17	H0Y997;Q96J42	H0Y997	220	240	TXNDC15	Thioredoxin domain-containing protein 15	yes	no	4	0.06604	14.148			By MS/MS
AFPMPGFDEH	QRLANLRQRVEQFARAFPMPGFDEH_____	EQFARAFPMPGFDEH_______________	R	A	F	E	H	-	1	0	0	1	0	0	1	1	1	0	0	0	1	2	2	0	0	0	0	0	0	0	10	0	1146.48	P34897	P34897	495	504	SHMT2	Serine hydroxymethyltransferase, mitochondrial	yes	yes	2	0.0059244	60.799	By MS/MS	By MS/MS	By MS/MS	By MS/MS
AFPVLLLDTVPWYLR	KGELSTLLYNTHPYRAFPVLLLDTVPWYLR	AFPVLLLDTVPWYLRLYVHTLTITSKGKEN	R	A	F	L	R	L	1	1	0	1	0	0	0	0	0	0	4	0	0	1	2	0	1	1	1	2	0	0	15	0	1802.01	A0A1W2PQN1;A0A1W2PP57;A0A1W2PPC3;A0A1W2PPS0;A0A1W2PNP0;Q969N2;F6W983;A0A1W2PP53;A0A1W2PPR6;A0A1W2PQY1;A0A1W2PPQ7;A0A1W2PRZ8;A0A1W2PPK4;A0A1W2PQ52;A0A1W2PSC5	A0A1W2PQN1	210	224	PIGT	GPI transamidase component PIG-T	yes	no	2	3.8828e-09	85.958	By MS/MS		By MS/MS		By MS/MS
AFQNVFAPR	PAPHSPWTAAPQYQKAFQNVFAPRNKNFNI	APQYQKAFQNVFAPRNKNFNIHGTNKHWLI	K	A	F	P	R	N	2	1	1	0	0	1	0	0	0	0	0	0	0	2	1	0	0	0	0	1	0	0	9	0	1048.55	H7C3P4;F6S8M0;P15586;F5H4C6;H0YFA9	H7C3P4	191	199	GNS	N-acetylglucosamine-6-sulfatase	yes	no	2	0.00012683	127.84		By MS/MS	By MS/MS	By MS/MS	By MS/MS
AFQYVETHGEVCPANWTPDSPTIKPSPAASK	LPVGRSVEETLRLVKAFQYVETHGEVCPAN	TPDSPTIKPSPAASKEYFQKVNQ_______	K	A	F	S	K	E	4	0	1	1	1	1	2	1	1	1	0	2	0	1	5	3	3	1	1	2	0	0	31	1	3384.61	P30048	P30048	218	248	PRDX3	Thioredoxin-dependent peroxide reductase, mitochondrial	yes	yes	4	1.3316e-13	76.765	By MS/MS	By MS/MS			By MS/MS
AFSDPFVEAEK	NAKNTVQGFKRFHGRAFSDPFVEAEKSNLA	FHGRAFSDPFVEAEKSNLAYDIVQLPTGLT	R	A	F	E	K	S	2	0	0	1	0	0	2	0	0	0	0	1	0	2	1	1	0	0	0	1	0	0	11	0	1238.58	A0A087WTS8;A0A087WYC1;P34932	A0A087WTS8	74	84	HSPA4	Heat shock 70 kDa protein 4	yes	no	2	0.025199	44.318	By MS/MS
AFSPTTVNTGR	SLFIATNICETIVWKAFSPTTVNTGRGMEF	IVWKAFSPTTVNTGRGMEFEGAIIALFHLL	K	A	F	G	R	G	1	1	1	0	0	0	0	1	0	0	0	0	0	1	1	1	3	0	0	1	0	0	11	0	1149.58	B4DR61;P61619	B4DR61	201	211	SEC61A1	Protein transport protein Sec61 subunit alpha isoform 1	yes	no	2	3.7121e-08	105.4	By MS/MS	By MS/MS	By MS/MS	By MS/MS	By MS/MS
AFSVNIFK	NSYKCNAEEHVRVTKAFSVNIFKVWVQAFK	EHVRVTKAFSVNIFKVWVQAFKVEGGQFGS	K	A	F	F	K	V	1	0	1	0	0	0	0	0	0	1	0	1	0	2	0	1	0	0	0	1	0	0	8	0	924.507	P11279	P11279	349	356	LAMP1	Lysosome-associated membrane glycoprotein 1	yes	yes	2	0.0020201	106.42	By MS/MS	By MS/MS	By MS/MS	By MS/MS	By MS/MS
AFTAAGYGNYSPR	INNLKPGTVYVFQIRAFTAAGYGNYSPRLD	IRAFTAAGYGNYSPRLDVATLEEATGKMFE	R	A	F	P	R	L	3	1	1	0	0	0	0	2	0	0	0	0	0	1	1	1	1	0	2	0	0	0	13	0	1373.64	Q15375	Q15375	517	529	EPHA7	Ephrin type-A receptor 7	yes	yes	2	5.4502e-06	79.659	By MS/MS		By MS/MS
AFTYINLDK	ATEWLEGYLSSLHLKAFTYINLDKAVLGTS	SSLHLKAFTYINLDKAVLGTSNFKVSASPL	K	A	F	D	K	A	1	0	1	1	0	0	0	0	0	1	1	1	0	1	0	0	1	0	1	0	0	0	9	0	1083.56	P02786;G3V0E5	P02786	478	486	TFRC	Transferrin receptor protein 1;Transferrin receptor protein 1, serum form	yes	no	2	0.00033205	107.29	By MS/MS	By MS/MS	By MS/MS	By MS/MS	By MS/MS
AFVDFLSDEIKEER	ACGCGCGSLHTDGDKAFVDFLSDEIKEERK	KAFVDFLSDEIKEERKIQKHKTLPKMSGGW	K	A	F	E	R	K	1	1	0	2	0	0	3	0	0	1	1	1	0	2	0	1	0	0	0	1	0	0	14	1	1696.83	Q07021	Q07021	81	94	C1QBP	Complement component 1 Q subcomponent-binding protein, mitochondrial	yes	yes	3	1.7833e-11	105.03	By MS/MS	By MS/MS	By MS/MS	By MS/MS	By MS/MS
AFVHWYVGEGMEEGEFSEAR	WARLDHKFDLMYAKRAFVHWYVGEGMEEGE	YVGEGMEEGEFSEAREDMAALEKDYEEVGV	R	A	F	A	R	E	2	1	0	0	0	0	5	3	1	0	0	0	1	2	0	1	0	1	1	2	0	0	20	0	2329.01	F5H5D3;Q9BQE3;P68363;P68366;Q71U36;Q13748	P68363	403	422	TUBA1C;TUBA1B;TUBA4A;TUBA1A;TUBA3C	Tubulin alpha-1C chain;Tubulin alpha-1B chain;Tubulin alpha-4A chain;Tubulin alpha-1A chain;Tubulin alpha-3C/D chain	no	no	3	6.1143e-13	93.152	By MS/MS	By MS/MS	By MS/MS	By MS/MS	By MS/MS
AFYAPVHADDLR	DQAKYQRWLIKNKMKAFYAPVHADDLREGA	KMKAFYAPVHADDLREGAQYLMQAAGLGRM	K	A	F	L	R	E	3	1	0	2	0	0	0	0	1	0	1	0	0	1	1	0	0	0	1	1	0	0	12	0	1373.67	P55011;G3XAL9	P55011	853	864	SLC12A2	Solute carrier family 12 member 2	yes	no	3	8.7808e-05	66.498	By MS/MS	By MS/MS	By MS/MS	By MS/MS	By MS/MS
AFYECLAACEGSR	TSITDMELALPDFFKAFYECLAACEGSREI	FKAFYECLAACEGSREIKDFKDFYLSIAVN	K	A	F	S	R	E	3	1	0	0	2	0	2	1	0	0	1	0	0	1	0	1	0	0	1	0	0	0	13	0	1532.64	C9JP16;O75718	C9JP16	239	251	CRTAP	Cartilage-associated protein	yes	no	2	3.8978e-09	94.616	By MS/MS	By MS/MS	By MS/MS	By matching	By MS/MS
AFYPEEISSMVLTK	GDKPKVQVSYKGETKAFYPEEISSMVLTKM	KAFYPEEISSMVLTKMKEIAEAYLGYPVTN	K	A	F	T	K	M	1	0	0	0	0	0	2	0	0	1	1	1	1	1	1	2	1	0	1	1	0	0	14	0	1613.8	A0A0G2JIW1;P0DMV9;P0DMV8;Q53FA3;P34931	A0A0G2JIW1	114	127	HSPA1B;HSPA1A;HSPA1L	Heat shock 70 kDa protein 1B;Heat shock 70 kDa protein 1A;Heat shock 70 kDa protein 1-like	yes	no	2	0.0037363	39.266	By matching	By matching	By MS/MS	By matching
AGAAAGGPGVSGVCVCK	PGMECVKSRKRRKGKAGAAAGGPGVSGVCV	AAAGGPGVSGVCVCKSRYPVCGSDGTTYPS	K	A	G	C	K	S	4	0	0	0	2	0	0	5	0	0	0	1	0	0	1	1	0	0	0	3	0	0	17	0	1516.71	Q16270	Q16270	98	114	IGFBP7	Insulin-like growth factor-binding protein 7	yes	yes	2	2.8604e-06	81.92	By MS/MS	By MS/MS	By MS/MS
AGAEEVLLLAR	CPTGVQLQDNGRTCKAGAEEVLLLARRTDL	RTCKAGAEEVLLLARRTDLRRISLDTPDFT	K	A	G	A	R	R	3	1	0	0	0	0	2	1	0	0	3	0	0	0	0	0	0	0	0	1	0	0	11	0	1140.65	E9PHY1;O75197	E9PHY1	338	348	LRP5	Low-density lipoprotein receptor-related protein 5	yes	no	2	0.0039025	56.729	By MS/MS				By MS/MS
AGAFEHLPSLR	LAALNLSGSRLDEVRAGAFEHLPSLRQLDL	DEVRAGAFEHLPSLRQLDLSHNPLADLSPF	R	A	G	L	R	Q	2	1	0	0	0	0	1	1	1	0	2	0	0	1	1	1	0	0	0	0	0	0	11	0	1196.63	Q13641	Q13641	135	145	TPBG	Trophoblast glycoprotein	yes	yes	3	2.0543e-08	88.187	By MS/MS	By MS/MS	By MS/MS	By MS/MS	By MS/MS
AGAGDFMR	VQLETLELPPGCVRRAGAGDFMRYHYNGSL	PPGCVRRAGAGDFMRYHYNGSLMDGTLFDS	R	A	G	M	R	Y	2	1	0	1	0	0	0	2	0	0	0	0	1	1	0	0	0	0	0	0	0	0	8	0	823.365	Q96AY3;H0Y827	Q96AY3	283	290	FKBP10	Peptidyl-prolyl cis-trans isomerase FKBP10	yes	no	2	0.0024998	91.626	By MS/MS	By MS/MS	By MS/MS	By MS/MS	By MS/MS
AGAGSATLSMAYAGAR	TGRIQEAGTEVVKAKAGAGSATLSMAYAGA	GAGSATLSMAYAGARFVFSLVDAMNGKEGV	K	A	G	A	R	F	6	1	0	0	0	0	0	3	0	0	1	0	1	0	0	2	1	0	1	0	0	0	16	0	1453.7	P40926;G3XAL0	P40926	242	257	MDH2	Malate dehydrogenase, mitochondrial;Malate dehydrogenase	yes	no	2	1.9436e-13	100.55	By MS/MS	By MS/MS	By MS/MS	By MS/MS	By MS/MS
AGAIYVFQVR	AIKSPTNTVTVQGLKAGAIYVFQVRARTVA	VQGLKAGAIYVFQVRARTVAGYGRYSGKMY	K	A	G	V	R	A	2	1	0	0	0	1	0	1	0	1	0	0	0	1	0	0	0	0	1	2	0	0	10	0	1122.62	P29323;B1AKC9	P29323	500	509	EPHB2	Ephrin type-B receptor 2;Receptor protein-tyrosine kinase	yes	no	2	0.0063426	64.567		By MS/MS	By MS/MS	By MS/MS
AGALCLSR	HEVEVTVPDTITEWKAGALCLSRDTGLGLS	DTITEWKAGALCLSRDTGLGLSPTASLRVF	K	A	G	S	R	D	2	1	0	0	1	0	0	1	0	0	2	0	0	0	0	1	0	0	0	0	0	0	8	0	846.438	CON__ENSEMBL:ENSBTAP00000024146	CON__ENSEMBL:ENSBTAP00000024146	772	779			yes	yes	2	0.00027492	111.82	By MS/MS	By MS/MS	By MS/MS
AGALNSNDAFVLK	ANSAGATRAVEVLPKAGALNSNDAFVLKTP	PKAGALNSNDAFVLKTPSAAYLWVGTGASE	K	A	G	L	K	T	3	0	2	1	0	0	0	1	0	0	2	1	0	1	0	1	0	0	0	1	0	0	13	0	1318.69	A0A0A0MS51;A0A0A0MT01;CON__Q3SX14;P06396	A0A0A0MS51	551	563	GSN	Gelsolin	yes	no	2	0.0045028	53.683	By matching	By matching		By MS/MS	By MS/MS
AGALQCSPSDAYTK	RVQELGHGCAALVTKAGALQCSPSDAYTKK	KAGALQCSPSDAYTKKELIECARRVSEKVS	K	A	G	T	K	K	3	0	0	1	1	1	0	1	0	0	1	1	0	0	1	2	1	0	1	0	0	0	14	0	1467.67	Q9Y490	Q9Y490	1934	1947	TLN1	Talin-1	yes	yes	2	0.0010302	49.3	By matching	By matching	By matching	By MS/MS	By MS/MS
AGAQQPLPQPQSR	SSLCSYYGRSAAGPRAGAQQPLPQPQSRPR	PRAGAQQPLPQPQSRPRQEQSPPPARQDLQ	R	A	G	S	R	P	2	1	0	0	0	4	0	1	0	0	1	0	0	0	3	1	0	0	0	0	0	0	13	0	1376.72	Q70JA7	Q70JA7	57	69	CHSY3	Chondroitin sulfate synthase 3	yes	yes	2	0.00034945	65.347	By MS/MS		By MS/MS		By MS/MS
AGASLWGGLR	NQSRLLVCDLGNPMKAGASLWGGLRFTVPH	GNPMKAGASLWGGLRFTVPHLRDTKKTIQF	K	A	G	L	R	F	2	1	0	0	0	0	0	3	0	0	2	0	0	0	0	1	0	1	0	0	0	0	10	0	986.53	P08648	P08648	739	748	ITGA5	Integrin alpha-5;Integrin alpha-5 heavy chain;Integrin alpha-5 light chain	yes	yes	2	2.6937e-06	126.52	By MS/MS	By MS/MS	By MS/MS	By MS/MS	By MS/MS
AGAVAEEVLAAIR	ILSSFTDKELLAYAKAGAVAEEVLAAIRTV	AKAGAVAEEVLAAIRTVIAFGGQKKELERY	K	A	G	I	R	T	5	1	0	0	0	0	2	1	0	1	1	0	0	0	0	0	0	0	0	2	0	0	13	0	1268.71	P08183	P08183	250	262	ABCB1	Multidrug resistance protein 1	yes	yes	2	0.00085774	59.426			By MS/MS
AGCSNIAYPR	ACINPEHCMLVCGSRAGCSNIAYPRLVMKL	VCGSRAGCSNIAYPRLVMKLVPVGLRGLMM	R	A	G	P	R	L	2	1	1	0	1	0	0	1	0	1	0	0	0	0	1	1	0	0	1	0	0	0	10	0	1107.51	P53794	P53794	344	353	SLC5A3	Sodium/myo-inositol cotransporter	yes	yes	2	0.00087332	75.109			By MS/MS
AGDIAAAIGLK	VQMHANKREEIKEVRAGDIAAAIGLKDVTT	KEVRAGDIAAAIGLKDVTTGDTLCDPDAPI	R	A	G	L	K	D	4	0	0	1	0	0	0	2	0	2	1	1	0	0	0	0	0	0	0	0	0	0	11	0	998.576	A0A0F6FD35	A0A0F6FD35	379	389			yes	yes	2	9.437e-05	78.149					By MS/MS
AGDISCNADINPLK	EKNPLMYLTGVQTDKAGDISCNADINPLKI	KAGDISCNADINPLKIGQTSSSVSFKSENF	K	A	G	L	K	I	2	0	2	2	1	0	0	1	0	2	1	1	0	0	1	1	0	0	0	0	0	0	14	0	1486.71	P17301	P17301	1014	1027	ITGA2	Integrin alpha-2	yes	yes	2	1.542e-15	123.79	By MS/MS	By MS/MS	By MS/MS	By MS/MS	By MS/MS
AGDKDDITEPAVCALR	TQNSGVEALIHAILRAGDKDDITEPAVCAL	GDKDDITEPAVCALRHLTSRHPEAEMAQNS	R	A	G	L	R	H	3	1	0	3	1	0	1	1	0	1	1	1	0	0	1	0	1	0	0	1	0	0	16	1	1729.83	P14923	P14923	445	460	JUP	Junction plakoglobin	yes	yes	3	5.6626e-07	71.98	By MS/MS	By MS/MS	By matching	By MS/MS	By MS/MS
AGDMENAENILTVMR	VTEAVFSALVTGHARAGDMENAENILTVMR	AGDMENAENILTVMRDAGIEPGPDTYLALL	R	A	G	M	R	D	2	1	2	1	0	0	2	1	0	1	1	0	2	0	0	0	1	0	0	1	0	0	15	0	1662.77	P42704;B8ZZ38;A0A0C4DG06;C9JCA9	P42704	245	259	LRPPRC	Leucine-rich PPR motif-containing protein, mitochondrial	yes	no	2	8.2797e-09	88.187	By MS/MS	By MS/MS			By MS/MS
AGDNILAVLK	KYDTADRILTDSIQRAGDNILAVLKHLATS	DSIQRAGDNILAVLKHLATSDMLAAASKYR	R	A	G	L	K	H	2	0	1	1	0	0	0	1	0	1	2	1	0	0	0	0	0	0	0	1	0	0	10	0	1012.59	Q7Z2K6;E7ER77;A0A0C4DGF0	Q7Z2K6	371	380	ERMP1	Endoplasmic reticulum metallopeptidase 1	yes	no	2	3.9837e-06	101.9	By MS/MS	By MS/MS	By MS/MS	By matching	By MS/MS
AGDREDITEPAICALR	CQVGGIEALVRTVLRAGDREDITEPAICAL	GDREDITEPAICALRHLTSRHQEAEMAQNA	R	A	G	L	R	H	3	2	0	2	1	0	2	1	0	2	1	0	0	0	1	0	1	0	0	0	0	0	16	1	1785.87	B4DGU4;P35222	B4DGU4	447	462	CTNNB1	Catenin beta-1	yes	no	3	0.00041931	42.947		By matching	By MS/MS	By matching	By MS/MS
AGENVGVLLR	CTGVEMFRKLLDEGRAGENVGVLLRGIKRE	LDEGRAGENVGVLLRGIKREEIERGQVLAK	R	A	G	L	R	G	1	1	1	0	0	0	1	2	0	0	2	0	0	0	0	0	0	0	0	2	0	0	10	0	1026.58	A0A0F6FFA0;A0A0F6FD34	A0A0F6FFA0	271	280			yes	no	2	1.9513e-05	99.139	By MS/MS	By MS/MS	By MS/MS	By MS/MS	By MS/MS
AGFAGDDAPR	DIAALVVDNGSGMCKAGFAGDDAPRAVFPS	SGMCKAGFAGDDAPRAVFPSIVGRPRHQGV	K	A	G	P	R	A	3	1	0	2	0	0	0	2	0	0	0	0	0	1	1	0	0	0	0	0	0	0	10	0	975.441	P60709;G5E9R0;E7EVS6;Q6S8J3;A5A3E0;C9JZR7;P0CG38;C9JTX5;C9JUM1;P0CG39;P62736;P63267;C9JFL5;F6UVQ4;F6QUT6;F8WB63;B8ZZJ2;P63261;I3L4N8;I3L3I0;I3L1U9;I3L3R2;J3KT65;K7EM38;F8WCH0;P68133;P68032;A6NL76	P60709	19	28	ACTB;POTEE;POTEF;POTEI;POTEJ;ACTA2;ACTG2;ACTG1;ACTA1;ACTC1	Actin, cytoplasmic 1;Actin, cytoplasmic 1, N-terminally processed;POTE ankyrin domain family member E;POTE ankyrin domain family member F;POTE ankyrin domain family member I;POTE ankyrin domain family member J;Actin, aortic smooth muscle;Actin, gamma-enteric smooth muscle;Actin, cytoplasmic 2;Actin, cytoplasmic 2, N-terminally processed;Actin, alpha skeletal muscle;Actin, alpha cardiac muscle 1	no	no	2	0.0029319	57.96	By MS/MS	By matching
AGFAVNFFK	SRLWLKFVSDGSINKAGFAVNFFKEVDECS	DGSINKAGFAVNFFKEVDECSRPNRGGCEQ	K	A	G	F	K	E	2	0	1	0	0	0	0	1	0	0	0	1	0	3	0	0	0	0	0	1	0	0	9	0	999.518	P13497	P13497	538	546	BMP1	Bone morphogenetic protein 1	yes	yes	2	0.015258	54.549	By MS/MS
AGFTAAYSEK	PSTGHLFDLSSLSGRAGFTAAYSEKGLVYM	SLSGRAGFTAAYSEKGLVYMSICGENENCP	R	A	G	E	K	G	3	0	0	0	0	0	1	1	0	0	0	1	0	1	0	1	1	0	1	0	0	0	10	0	1043.49	P11717	P11717	1536	1545	IGF2R	Cation-independent mannose-6-phosphate receptor	yes	yes	2	7.6897e-07	113.66	By MS/MS	By MS/MS	By MS/MS	By MS/MS	By MS/MS
AGGAGVPAFYTPTGYGTLVQEGGSPIK	EVELTPQGTLAERIRAGGAGVPAFYTPTGY	TGYGTLVQEGGSPIKYNKDGSVAIASKPRE	R	A	G	I	K	Y	3	0	0	0	0	1	1	7	0	1	1	1	0	1	3	1	3	0	2	2	0	0	27	0	2594.3	P55809	P55809	147	173	OXCT1	Succinyl-CoA:3-ketoacid coenzyme A transferase 1, mitochondrial	yes	yes	3	4.9769e-08	57.432			By MS/MS		By MS/MS
AGGGSATLSMGQAAAR	TKRIQNAGTEVVEAKAGGGSATLSMGQAAA	GGGSATLSMGQAAARFGLSLVRALQGEQGV	K	A	G	A	R	F	5	1	0	0	0	1	0	4	0	0	1	0	1	0	0	2	1	0	0	0	0	0	16	0	1404.68	A0A0F6FCU7	A0A0F6FCU7	218	233			yes	yes	2	0.00092271	53.569	By MS/MS		By MS/MS	By MS/MS	By MS/MS
AGGVFTPGAAFSK	QAAMTLLSDASHLPKAGGVFTPGAAFSKTK	PKAGGVFTPGAAFSKTKLIDRLNKHGIEFS	K	A	G	S	K	T	3	0	0	0	0	0	0	3	0	0	0	1	0	2	1	1	1	0	0	1	0	0	13	0	1208.62	Q8NBX0	Q8NBX0	395	407	SCCPDH	Saccharopine dehydrogenase-like oxidoreductase	yes	yes	2	0.00092012	58.699	By MS/MS
AGIISTVEVLK	VDRLGLQNDLFSLARAGIISTVEVLKVMEA	SLARAGIISTVEVLKVMEAFVNEPNYTVWS	R	A	G	L	K	V	1	0	0	0	0	0	1	1	0	2	1	1	0	0	0	1	1	0	0	2	0	0	11	0	1128.68	E9PLK3;P55786	E9PLK3	624	634	NPEPPS	Puromycin-sensitive aminopeptidase	yes	no	2	0.010203	45.161	By MS/MS	By MS/MS	By MS/MS	By MS/MS	By MS/MS
AGITTIEAVK	______________________________	______________________________	M	A	G	V	K	R	2	0	0	0	0	0	1	1	0	2	0	1	0	0	0	0	2	0	0	1	0	0	10	0	1001.58	A0A087WWU8;Q5HYB6;D6R904;Q5VU61;D6RFM2	A0A087WWU8	2	11	TPM3;DKFZp686J1372		yes	no	2	4.8721e-05	87.639			By MS/MS
AGKEESGVSVSNSQPTNESHSIK	QETKLDLISKGEEPRAGKEESGVSVSNSQP	SVSNSQPTNESHSIKAILKNISVLAFSVCF	R	A	G	I	K	A	1	0	2	0	0	1	3	2	1	1	0	2	0	0	1	6	1	0	0	2	0	0	23	1	2371.13	Q99808	Q99808	261	283	SLC29A1	Equilibrative nucleoside transporter 1	yes	yes	3;4	4.1076e-14	84.327	By MS/MS	By MS/MS	By MS/MS	By MS/MS
AGKPGLPAPDELVYQVPQSTQEVSGAGR	TDSCSSAQAQYDTPKAGKPGLPAPDELVYQ	YQVPQSTQEVSGAGRDGECDVFKEIL____	K	A	G	G	R	D	3	1	0	1	0	3	2	4	0	0	2	1	0	0	4	2	1	0	1	3	0	0	28	1	2850.45	Q96PD2	Q96PD2	737	764	DCBLD2	Discoidin, CUB and LCCL domain-containing protein 2	yes	yes	3	0.033782	13.164	By MS/MS		By matching
AGKPVICATQMLESMIK	KVFLAQKMMIGRCNRAGKPVICATQMLESM	KPVICATQMLESMIKKPRPTRAEGSDVANA	R	A	G	I	K	K	2	0	0	0	1	1	1	1	0	2	1	2	2	0	1	1	1	0	0	1	0	0	17	1	1875.96	P14618;B4DNK4;H3BTN5;H3BR70	P14618	320	336	PKM	Pyruvate kinase PKM;Pyruvate kinase	yes	no	3	4.2165e-08	75.574	By MS/MS	By MS/MS	By MS/MS	By MS/MS	By MS/MS
AGLFIDK	PLGIFYNNRVHSNFKAGLFIDKGVKTTNSS	NRVHSNFKAGLFIDKGVKTTNSSAADPREY	K	A	G	D	K	G	1	0	0	1	0	0	0	1	0	1	1	1	0	1	0	0	0	0	0	0	0	0	7	0	762.428	Q9UHN6	Q9UHN6	727	733	TMEM2	Transmembrane protein 2	yes	yes	2	0.042121	58.604	By matching	By matching	By MS/MS	By matching
AGLGSGLSLSGLVHPELSR	AGLLLGEAGKQLRRRAGLGSGLSLSGLVHP	SGLSLSGLVHPELSRSGELAVRALEQFATV	R	A	G	S	R	S	1	1	0	0	0	0	1	4	1	0	5	0	0	0	1	4	0	0	0	1	0	0	19	0	1849.01	P49748;G3V1M7	P49748	513	531	ACADVL	Very long-chain specific acyl-CoA dehydrogenase, mitochondrial	yes	no	3	1.1665e-08	75.97	By MS/MS	By MS/MS	By MS/MS	By MS/MS	By MS/MS
AGLNSLEAVK	______________________________	______________________________	M	A	G	V	K	R	2	0	1	0	0	0	1	1	0	0	2	1	0	0	0	1	0	0	0	1	0	0	10	0	1000.56	P67936	P67936	2	11	TPM4	Tropomyosin alpha-4 chain	yes	yes	2	0.00071201	67.897	By MS/MS		By MS/MS
AGLQVYNK	AVNCSSDFDACLITKAGLQVYNKCWKFEHC	DACLITKAGLQVYNKCWKFEHCNFNDVTTR	K	A	G	N	K	C	1	0	1	0	0	1	0	1	0	0	1	1	0	0	0	0	0	0	1	1	0	0	8	0	891.481	E9PNW4;E9PR17;P13987	E9PNW4	56	63	CD59	CD59 glycoprotein	yes	no	2	0.0044561	69.383	By MS/MS
AGLSVLLK	ENLTPWKKLLPCSSKAGLSVLLKADRLFHT	LLPCSSKAGLSVLLKADRLFHTSYHSQAVH	K	A	G	L	K	A	1	0	0	0	0	0	0	1	0	0	3	1	0	0	0	1	0	0	0	1	0	0	8	0	799.517	A0A1W2PQN1;A0A1W2PP57;A0A1W2PPC3;A0A1W2PPS0;A0A1W2PNP0;Q969N2;A0A1W2PPR6;A0A1W2PRZ8;A0A1W2PR92;H7C2Y2;A0A1W2PRH2;A0A1W2PQ29;A0A1W2PPI8;A0A1W2PRG1;A0A1W2PNW9;A0A1W2PRV7	A0A1W2PQN1	29	36	PIGT	GPI transamidase component PIG-T	yes	no	2	0.015004	58.917	By MS/MS		By MS/MS
AGLVVEDALFETLPSDVR	EILPPELGDCRALKRAGLVVEDALFETLPS	VVEDALFETLPSDVREQMKTE_________	R	A	G	V	R	E	2	1	0	2	0	0	2	1	0	0	3	0	0	1	1	1	1	0	0	3	0	0	18	0	1930	Q8TDW0	Q8TDW0	780	797	LRRC8C	Volume-regulated anion channel subunit LRRC8C	yes	yes	2;3	0.0001956	51.841	By MS/MS	By MS/MS	By MS/MS	By MS/MS	By MS/MS
AGNLGGGVVTIER	NFEQFLQERIKVNGKAGNLGGGVVTIERSK	GKAGNLGGGVVTIERSKSKITVTSEVPFSK	K	A	G	E	R	S	1	1	1	0	0	0	1	4	0	1	1	0	0	0	0	0	1	0	0	2	0	0	13	0	1241.67	K7EJT5;K7EP65;K7EKS7;K7ELC4;K7EMH1;K7ERI7;P35268	K7EJT5	20	32	RPL22	60S ribosomal protein L22	yes	no	2	1.3837e-05	71.555	By MS/MS		By MS/MS	By MS/MS
AGPDLQVCISK	WRLLGAVRGLPDSPRAGPDLQVCISKKPTC	DSPRAGPDLQVCISKKPTCCTRKMEERYQI	R	A	G	S	K	K	1	0	0	1	1	1	0	1	0	1	1	1	0	0	1	1	0	0	0	1	0	0	11	0	1186.6	P78333	P78333	54	64	GPC5	Glypican-5;Secreted glypican-5	yes	yes	2	0.029129	34.692	By matching		By MS/MS
AGPIWDLR	PRDLFEDELVPLFEKAGPIWDLRLMMDPLT	LVPLFEKAGPIWDLRLMMDPLTGLNRGYAF	K	A	G	L	R	L	1	1	0	1	0	0	0	1	0	1	1	0	0	0	1	0	0	1	0	0	0	0	8	0	926.497	B7Z645;O60506;O43390;B4DT28	B7Z645	87	94	SYNCRIP;HNRNPR	Heterogeneous nuclear ribonucleoprotein Q;Heterogeneous nuclear ribonucleoprotein R	yes	no	2	0.037858	45.081	By matching	By matching	By MS/MS	By matching	By MS/MS
AGPLAGYPVVDMGIR	EYIPAVDKGIQEQLKAGPLAGYPVVDMGIR	AGPLAGYPVVDMGIRLHFGSYHDVDSSELA	K	A	G	I	R	L	2	1	0	1	0	0	0	3	0	1	1	0	1	0	2	0	0	0	1	2	0	0	15	0	1514.79	A0A0F6FD35	A0A0F6FD35	563	577			yes	yes	2	0.00011202	66.595				By MS/MS	By MS/MS
AGQAVDDFIEK	VSKLKKPRRIILLVKAGQAVDDFIEKLVPL	LLVKAGQAVDDFIEKLVPLLDTGDIIIDGG	K	A	G	E	K	L	2	0	0	2	0	1	1	1	0	1	0	1	0	1	0	0	0	0	0	1	0	0	11	0	1191.58	P52209;K7EMN2;K7EM49;K7EPF6	P52209	77	87	PGD	6-phosphogluconate dehydrogenase, decarboxylating	yes	no	2	0.0012678	60.518	By MS/MS	By MS/MS	By MS/MS	By MS/MS	By matching
AGQDVVLHLPTDGVVLDGR	RASPRQEKDAPPLSKAGQDVVLHLPTDGVV	VVLHLPTDGVVLDGRESTDDHAIVQYEWAL	K	A	G	G	R	E	1	1	0	3	0	1	0	3	1	0	3	0	0	0	1	0	1	0	0	4	0	0	19	0	1960.04	Q5VYB9;Q86VZ4	Q5VYB9	214	232	LRP11	Low-density lipoprotein receptor-related protein 11	yes	no	3	0.0011407	45.704		By MS/MS
AGQFLDNLHINLLK	QTESDYSYYNLILKKAGQFLDNLHINLLKF	KAGQFLDNLHINLLKFAFSIRAYSPAIQMF	K	A	G	L	K	F	1	0	2	1	0	1	0	1	1	1	4	1	0	1	0	0	0	0	0	0	0	0	14	0	1594.88	Q9NYU1;A0A087WYR2;A6NP03;A0A1W2PQ18;E7EMU6	Q9NYU1	94	107	UGGT2	UDP-glucose:glycoprotein glucosyltransferase 2	yes	no	3	2.8602e-06	71.548	By MS/MS				By MS/MS
AGQSAAGAAPGGGVDTR	______________________________	QSAAGAAPGGGVDTRDAEMPATEKDLAEDA	R	A	G	T	R	D	5	1	0	1	0	1	0	5	0	0	0	0	0	0	1	1	1	0	0	1	0	0	17	0	1441.69	P21333;Q5HY54	P21333	8	24	FLNA	Filamin-A	yes	no	2	0.004652	34.386	By MS/MS	By MS/MS	By MS/MS
AGQVFLEELGNHK	FGWFLTKKSSETLRKAGQVFLEELGNHKAF	RKAGQVFLEELGNHKAFKKELRQFVPGDEP	K	A	G	H	K	A	1	0	1	0	0	1	2	2	1	0	2	1	0	1	0	0	0	0	0	1	0	0	13	0	1440.74	P09543	P09543	205	217	CNP	2,3-cyclic-nucleotide 3-phosphodiesterase	yes	yes	3	0.026793	25.731	By MS/MS	By MS/MS			By MS/MS
AGSPTAPVHDESLVGPVDPSSGQQSR	GTEGGLDASNTERSRAGSPTAPVHDESLVG	SLVGPVDPSSGQQSRDTEVLLVGLEPGTRY	R	A	G	S	R	D	2	1	0	2	0	2	1	3	1	0	1	0	0	0	4	5	1	0	0	3	0	0	26	0	2574.23	Q12913;A0A087WTK0;A0A087WVC6	Q12913	301	326	PTPRJ	Receptor-type tyrosine-protein phosphatase eta;Protein-tyrosine-phosphatase	yes	no	3	1.2171e-07	54.658	By MS/MS	By MS/MS	By MS/MS	By MS/MS	By MS/MS
AGSPTLLNCLMYK	ESDYFTPQGEFRVDKAGSPTLLNCLMYKMS	DKAGSPTLLNCLMYKMSYYRFGEMQLDFRT	K	A	G	Y	K	M	1	0	1	0	1	0	0	1	0	0	3	1	1	0	1	1	1	0	1	0	0	0	13	0	1466.73	Q8TCJ2	Q8TCJ2	707	719	STT3B	Dolichyl-diphosphooligosaccharide--protein glycosyltransferase subunit STT3B	yes	yes	2	0.0042045	51.092			By MS/MS
AGTAGPGDALYAMLMK	MRQLDLTKNEIDVVRAGTAGPGDALYAMLM	GTAGPGDALYAMLMKWVNKTGRNASIHTLL	R	A	G	M	K	W	4	0	0	1	0	0	0	3	0	0	2	1	2	0	1	0	1	0	1	0	0	0	16	0	1565.76	F8U8C0;O00220	F8U8C0	241	256	TNFRSF10A	Tumor necrosis factor receptor superfamily member 10A	yes	no	2	0.0047056	47.302	By MS/MS
AGTDLLNFLSSFIDPK	YFEKTQEELTPFFKKAGTDLLNFLSSFIDP	GTDLLNFLSSFIDPKKQPATR_________	K	A	G	P	K	K	1	0	1	2	0	0	0	1	0	1	3	1	0	2	1	2	1	0	0	0	0	0	16	0	1736.9	CON__P81644	CON__P81644	79	94			yes	yes	2	1.5744e-29	136.38	By MS/MS	By MS/MS	By MS/MS	By MS/MS	By MS/MS
AGTGVDNVDLEAATR	ADVINAAEKLQVVGRAGTGVDNVDLEAATR	AGTGVDNVDLEAATRKGILVMNTPNGNSLS	R	A	G	T	R	K	3	1	1	2	0	0	1	2	0	0	1	0	0	0	0	0	2	0	0	2	0	0	15	0	1487.72	A0A286YF22;O43175;A0A2C9F2M7;A0A286YFA2;A0A286YFL2;A0A286YFM8;A0A286YER3;A0A286YFC8;A0A286YFB2	A0A286YF22	76	90	PHGDH	D-3-phosphoglycerate dehydrogenase	yes	no	2	1.0648e-18	116.24	By MS/MS	By MS/MS	By MS/MS	By MS/MS	By MS/MS
AGTHILCIK	YSLQYYMGLAEELVRAGTHILCIKDMAGLL	AEELVRAGTHILCIKDMAGLLKPTACTMLV	R	A	G	I	K	D	1	0	0	0	1	0	0	1	1	2	1	1	0	0	0	0	1	0	0	0	0	0	9	0	1011.55	P11498	P11498	733	741	PC	Pyruvate carboxylase, mitochondrial	yes	yes	2	0.00011515	101.64	By MS/MS	By matching	By matching	By MS/MS
AGTLIMALHDSSDYLLESAK	TIILISFSWFANYIRAGTLIMALHDSSDYL	MALHDSSDYLLESAKMFNYAGWKNTCNNIF	R	A	G	A	K	M	3	0	0	2	0	0	1	1	1	1	4	1	1	0	0	3	1	0	1	0	0	0	20	0	2134.06	Q5SZE1;Q96G23;H0YNU7;H0YLQ6	Q5SZE1	231	250	CERS2	Ceramide synthase 2	yes	no	3	0.00018322	43.164	By MS/MS			By matching	By MS/MS
AGTLTVEELGATLTSLLAQAQAQAR	EVSEDRRQDLLSRYRAGTLTVEELGATLTS	ATLTSLLAQAQAQARAEAEAGSPRPDPREA	R	A	G	A	R	A	6	1	0	0	0	3	2	2	0	0	5	0	0	0	0	1	4	0	0	1	0	0	25	0	2512.35	A0A075B730;P58107	A0A075B730	2452	2476	EPPK1	Epiplakin	yes	no	3	0.0038881	26.443	By matching	By MS/MS	By MS/MS		By matching
AGTQIENIDEDFR	QRKTFTAWCNSHLRKAGTQIENIDEDFRDG	RKAGTQIENIDEDFRDGLKLMLLLEVISGE	K	A	G	F	R	D	1	1	1	2	0	1	2	1	0	2	0	0	0	1	0	0	1	0	0	0	0	0	13	0	1506.7	O43707;F5GXS2;K7EP19	O43707	67	79	ACTN4	Alpha-actinin-4	yes	no	2	4.1058e-09	94.297		By MS/MS			By MS/MS
AGTQIENIDEDFRDGLK	QRKTFTAWCNSHLRKAGTQIENIDEDFRDG	TQIENIDEDFRDGLKLMLLLEVISGERLPK	K	A	G	L	K	L	1	1	1	3	0	1	2	2	0	2	1	1	0	1	0	0	1	0	0	0	0	0	17	1	1919.92	O43707;F5GXS2;K7EP19	O43707	67	83	ACTN4	Alpha-actinin-4	yes	no	3	2.9949e-15	110.77	By MS/MS	By matching		By matching	By MS/MS
AGTQLLAGLR	NQTRQVVCDLGNPMKAGTQLLAGLRFSVHQ	GNPMKAGTQLLAGLRFSVHQQSEMDTSVKF	K	A	G	L	R	F	2	1	0	0	0	1	0	2	0	0	3	0	0	0	0	0	1	0	0	0	0	0	10	0	998.587	P06756	P06756	719	728	ITGAV	Integrin alpha-V;Integrin alpha-V heavy chain;Integrin alpha-V light chain	yes	yes	2	2.5032e-06	130.28	By MS/MS	By MS/MS	By MS/MS	By MS/MS	By MS/MS
AGTVVLDDVELR	______________________________	______________________________	M	A	G	L	R	E	1	1	0	2	0	0	1	1	0	0	2	0	0	0	0	0	1	0	0	3	0	0	12	0	1285.69	P25205	P25205	2	13	MCM3	DNA replication licensing factor MCM3	yes	yes	2	3.0875e-07	94.692	By MS/MS	By matching	By MS/MS	By MS/MS	By MS/MS
AGVAPLQVK	VRANLPQSFQVDTSKAGVAPLQVKVQGPKG	QVDTSKAGVAPLQVKVQGPKGLVEPVDVVD	K	A	G	V	K	V	2	0	0	0	0	1	0	1	0	0	1	1	0	0	1	0	0	0	0	2	0	0	9	0	881.533	P21333;Q5HY54;Q60FE5;A0A087WWY3	P21333	1478	1486	FLNA	Filamin-A	yes	no	2	0.0003044	94.407	By matching	By MS/MS	By matching	By MS/MS	By MS/MS
AGVLAHLEEER	DSNLYRIGQSKVFFRAGVLAHLEEERDLKI	VFFRAGVLAHLEEERDLKITDVIIGFQACC	R	A	G	E	R	D	2	1	0	0	0	0	3	1	1	0	2	0	0	0	0	0	0	0	0	1	0	0	11	0	1222.63	P35579;P35580	P35579	765	775	MYH9;MYH10	Myosin-9;Myosin-10	yes	no	3	0.00062917	58.274		By MS/MS	By matching	By MS/MS
AGYQSTLTR	GECINNQGSYTCQCRAGYQSTLTRTECRDI	YTCQCRAGYQSTLTRTECRDIDECLQNGRI	R	A	G	T	R	T	1	1	0	0	0	1	0	1	0	0	1	0	0	0	0	1	2	0	1	0	0	0	9	0	995.504	P35555	P35555	517	525	FBN1	Fibrillin-1	yes	yes	2	0.056197	43.246	By MS/MS
AHAWPSPYK	QLQNQPPQKEFSIPRAHAWPSPYKDYEVKK	EFSIPRAHAWPSPYKDYEVKKEGS______	R	A	H	Y	K	D	2	0	0	0	0	0	0	0	1	0	0	1	0	0	2	1	0	1	1	0	0	0	9	0	1055.52	Q8NFJ5	Q8NFJ5	340	348	GPRC5A	Retinoic acid-induced protein 3	yes	yes	2;3	1.0715e-05	159.04	By MS/MS	By MS/MS	By MS/MS	By MS/MS	By MS/MS
AHFNLDESGVLSLDR	DSFKKYPDYESKGIKAHFNLDESGVLSLDR	AHFNLDESGVLSLDRVESVFETLVEDSAEE	K	A	H	D	R	V	1	1	1	2	0	0	1	1	1	0	3	0	0	1	0	2	0	0	0	1	0	0	15	0	1671.82	Q9Y4L1;A0A087X054;E9PJ21;A0A087WWI4;K7EQK2	Q9Y4L1	541	555	HYOU1	Hypoxia up-regulated protein 1	yes	no	2;3	3.3861e-20	128.9	By MS/MS	By MS/MS	By MS/MS	By MS/MS	By MS/MS
AHGQDLGTAGSCLR	LYHGYSLLYVQGNERAHGQDLGTAGSCLRK	RAHGQDLGTAGSCLRKFSTMPFLFCNINNV	R	A	H	L	R	K	2	1	0	1	1	1	0	3	1	0	2	0	0	0	0	1	1	0	0	0	0	0	14	0	1441.67	P02462;P29400	P02462	1482	1495	COL4A1;COL4A5	Collagen alpha-1(IV) chain;Arresten;Collagen alpha-5(IV) chain	yes	no	3	1.9368e-09	85.45	By MS/MS	By MS/MS		By MS/MS
AHGSSILACAPLYSWR	PVEYKSLQWFGATVRAHGSSILACAPLYSW	HGSSILACAPLYSWRTEKEPLSDPVGTCYL	R	A	H	W	R	T	3	1	0	0	1	0	0	1	1	1	2	0	0	0	1	3	0	1	1	0	0	0	16	0	1787.88	P08648	P08648	148	163	ITGA5	Integrin alpha-5;Integrin alpha-5 heavy chain;Integrin alpha-5 light chain	yes	yes	2;3	9.5931e-24	131.96	By MS/MS	By MS/MS	By MS/MS	By MS/MS	By MS/MS
AHGVSSYDTVISR	SDLSQRMICSTQLDRAHGVSSYDTVISRDI	DRAHGVSSYDTVISRDIQAPDGLAVDWIHS	R	A	H	S	R	D	1	1	0	1	0	0	0	1	1	1	0	0	0	0	0	3	1	0	1	2	0	0	13	0	1390.68	J3KMZ9;P01130;H0YMD1;H0YM92;H0YMQ3	J3KMZ9	544	556	LDLR	Low-density lipoprotein receptor	yes	no	2;3	3.3568e-18	126.76	By MS/MS	By MS/MS	By MS/MS	By MS/MS	By MS/MS
AHIAFKPTVAQQR	GHFDGVPVVSKGPQKAHIAFKPTVAQQRKC	QKAHIAFKPTVAQQRKCLNCSETMVDGELV	K	A	H	Q	R	K	3	1	0	0	0	2	0	0	1	1	0	1	0	1	1	0	1	0	0	1	0	0	13	1	1465.82	CON__Q9TRI1	CON__Q9TRI1	247	259			yes	yes	4	3.6968e-06	73.781	By MS/MS			By MS/MS	By MS/MS
AHLDEGGDRFTNR	IRYNATMDERRYTPRAHLDEGGDRFTNRAV	PRAHLDEGGDRFTNRAVLLSSGQELCERIN	R	A	H	N	R	A	1	2	1	2	0	0	1	2	1	0	1	0	0	1	0	0	1	0	0	0	0	0	13	1	1486.69	Q9UKX5	Q9UKX5	706	718	ITGA11	Integrin alpha-11	yes	yes	3;4	0.0014952	51.013	By MS/MS	By MS/MS	By MS/MS
AHLLADMAHISGLVAAK	LIDYARMREVCDEVKAHLLADMAHISGLVA	LLADMAHISGLVAAKVIPSPFKHADIVTTT	K	A	H	A	K	V	5	0	0	1	0	0	0	1	2	1	3	1	1	0	0	1	0	0	0	1	0	0	17	0	1716.93	P34897;H0YIZ0;G3V2Y4;G3V4W5	P34897	246	262	SHMT2	Serine hydroxymethyltransferase, mitochondrial;Serine hydroxymethyltransferase	yes	no	3;4	1.2101e-09	86.497	By MS/MS			By MS/MS
AHMEDSCPQFLGPSPLVIPMNHETDVNFQGK	ECREASPNPEDGIVRAHMEDSCPQFLGPSP	VIPMNHETDVNFQGKNLDTVKGSSLHVGSD	R	A	H	G	K	N	1	0	2	2	1	2	2	2	2	1	2	1	2	2	4	2	1	0	0	2	0	0	31	0	3494.61	O15031	O15031	660	690	PLXNB2	Plexin-B2	yes	yes	4	2.8571e-08	52.577		By matching	By matching	By MS/MS
AHQDIHTQLQDVK	ETVYNLREENRQLRKAHQDIHTQLQDVKQQ	RKAHQDIHTQLQDVKQQHKNLLSEHEQLVV	K	A	H	V	K	Q	1	0	0	2	0	3	0	0	2	1	1	1	0	0	0	0	1	0	0	1	0	0	13	0	1531.77	O00461;F8W785	O00461	188	200	GOLIM4	Golgi integral membrane protein 4	yes	no	3;4	0.00016483	61.375		By MS/MS	By MS/MS	By MS/MS	By MS/MS
AHQITDESLESTR	______________________________	QRAHQITDESLESTRRILGLAIESQDAGIK	R	A	H	T	R	R	1	1	0	1	0	1	2	0	1	1	1	0	0	0	0	2	2	0	0	0	0	0	13	0	1485.71	H3BNE1;H3BR18;H3BM38;H3BPJ0;O00161;H3BNG6;H3BU94	H3BNE1	13	25	SNAP23	Synaptosomal-associated protein;Synaptosomal-associated protein 23	yes	no	3	0.00014881	62.162	By matching	By MS/MS	By matching	By matching	By MS/MS
AHQITDESLESTRR	______________________________	RAHQITDESLESTRRILGLAIESQDAGIKT	R	A	H	R	R	I	1	2	0	1	0	1	2	0	1	1	1	0	0	0	0	2	2	0	0	0	0	0	14	1	1641.81	H3BNE1;H3BR18;H3BM38;H3BPJ0;O00161;H3BNG6;H3BU94	H3BNE1	13	26	SNAP23	Synaptosomal-associated protein;Synaptosomal-associated protein 23	yes	no	4	0.00089688	43.991		By matching	By MS/MS	By MS/MS	By MS/MS
AHSSMVGVNLPQK	LGDVYVNDAFGTAHRAHSSMVGVNLPQKAG	HRAHSSMVGVNLPQKAGGFLMKKELNYFAK	R	A	H	Q	K	A	1	0	1	0	0	1	0	1	1	0	1	1	1	0	1	2	0	0	0	2	0	0	13	0	1366.7	P00558	P00558	172	184	PGK1	Phosphoglycerate kinase 1	yes	yes	3	6.8296e-05	66.498		By MS/MS	By matching	By MS/MS	By MS/MS
AHTDVGPGPESSPVLVR	LVGLEKWTEYRVWVRAHTDVGPGPESSPVL	TDVGPGPESSPVLVRTDEDVPSGPPRKVEV	R	A	H	V	R	T	1	1	0	1	0	0	1	2	1	0	1	0	0	0	3	2	1	0	0	3	0	0	17	0	1716.88	P10586;H0Y6Z7	P10586	686	702	PTPRF	Receptor-type tyrosine-protein phosphatase F	yes	no	3	4.3036e-27	146.48	By MS/MS	By MS/MS	By MS/MS	By MS/MS	By MS/MS
AHVEDSDLIYK	GEQAKALFEKVRKFRAHVEDSDLIYKLYVV	RKFRAHVEDSDLIYKLYVVQTVIKTAKFIF	R	A	H	Y	K	L	1	0	0	2	0	0	1	0	1	1	1	1	0	0	0	1	0	0	1	1	0	0	11	0	1288.63	Q7L1W4	Q7L1W4	296	306	LRRC8D	Volume-regulated anion channel subunit LRRC8D	yes	yes	2	0.0010849	66.27	By MS/MS		By MS/MS	By MS/MS
AHVLAASVEQATENFLEK	NSKGPSNKKRGRSKKAHVLAASVEQATENF	LAASVEQATENFLEKGDKIAKESQFLKEEL	K	A	H	E	K	G	4	0	1	0	0	1	3	0	1	0	2	1	0	1	0	1	1	0	0	2	0	0	18	0	1956	P35221;G3XAM7;E5RIB1;E5RG03;E5RGY6;E5RHV7;E5RFM3;E5RJL0;E5RIE0	P35221	58	75	CTNNA1	Catenin alpha-1	yes	no	3	2.5145e-09	81.656	By MS/MS	By MS/MS	By MS/MS	By MS/MS	By matching
AHVVPCFDASK	NILFADTHIPGSPFKAHVVPCFDASKVKCS	SPFKAHVVPCFDASKVKCSGPGLERATAGE	K	A	H	S	K	V	2	0	0	1	1	0	0	0	1	0	0	1	0	1	1	1	0	0	0	2	0	0	11	0	1229.59	P21333;Q5HY54;Q60FE5;A0A087WWY3	P21333	1152	1162	FLNA	Filamin-A	yes	no	3	5.5197e-05	69.979	By MS/MS	By MS/MS	By matching	By MS/MS
AIAAAHTFLLK	KFLQFAYFKANNLPKAIAAAHTFLLKHPDD	NLPKAIAAAHTFLLKHPDDEMMKRNMAYYK	K	A	I	L	K	H	4	0	0	0	0	0	0	0	1	1	2	1	0	1	0	0	1	0	0	0	0	0	11	0	1154.68	C9JP16;O75718	C9JP16	164	174	CRTAP	Cartilage-associated protein	yes	no	3	3.3107e-05	77.379	By MS/MS	By MS/MS	By MS/MS	By MS/MS	By MS/MS
AIAALISEK	KRNFQEEQINTRDAKAIAALISEKLETLRN	NTRDAKAIAALISEKLETLRNQGKRNKDEL	K	A	I	E	K	L	3	0	0	0	0	0	1	0	0	2	1	1	0	0	0	1	0	0	0	0	0	0	9	0	914.544	Q8IXB1	Q8IXB1	770	778	DNAJC10	DnaJ homolog subfamily C member 10	yes	yes	2	0.00044149	93.374		By matching		By matching	By MS/MS
AIADTGANVVVTGGK	NFSKGEENLMDAQVKAIADTGANVVVTGGK	AIADTGANVVVTGGKVADMALHYANKYNIM	K	A	I	G	K	V	3	0	1	1	0	0	0	3	0	1	0	1	0	0	0	0	2	0	0	3	0	0	15	0	1371.74	P50990;H7C4C8	P50990	282	296	CCT8	T-complex protein 1 subunit theta	yes	no	2	8.9345e-09	87.363	By MS/MS	By matching	By MS/MS	By matching	By MS/MS
AIAELGIYPAVDPLDSTSR	ATTFAHLDATTVLSRAIAELGIYPAVDPLD	LGIYPAVDPLDSTSRIMDPNIVGSEHYDVA	R	A	I	S	R	I	3	1	0	2	0	0	1	1	0	2	2	0	0	0	2	2	1	0	1	1	0	0	19	0	1987.03	P06576;H0YH81	P06576	388	406	ATP5B	ATP synthase subunit beta, mitochondrial;ATP synthase subunit beta	yes	no	2;3	7.2914e-10	91.858	By MS/MS	By MS/MS	By MS/MS	By MS/MS	By MS/MS
AIAETLAAR	GKIALVTGASRGIGRAIAETLAARGAKVIG	SRGIGRAIAETLAARGAKVIGTATSENGAQ	R	A	I	A	R	G	4	1	0	0	0	0	1	0	0	1	1	0	0	0	0	0	1	0	0	0	0	0	9	0	914.519	A0A0F6F4M6	A0A0F6F4M6	20	28			yes	yes	2	0.0020251	67.032			By MS/MS
AIAFLQQPR	IKFEGAIYRKDVGFRAIAFLQQPRSLTYKE	KDVGFRAIAFLQQPRSLTYKESGVDIAAGN	R	A	I	P	R	S	2	1	0	0	0	2	0	0	0	1	1	0	0	1	1	0	0	0	0	0	0	0	9	0	1042.59	P22102	P22102	425	433	GART	Trifunctional purine biosynthetic protein adenosine-3;Phosphoribosylamine--glycine ligase;Phosphoribosylformylglycinamidine cyclo-ligase;Phosphoribosylglycinamide formyltransferase	yes	yes	2	0.00086655	79.116	By matching	By matching	By MS/MS	By matching	By MS/MS
AIAIAAGVPVVPGTDAPITSLHEAHEFSNTYGFPIIFK	SPEVVRKMGDKVEARAIAIAAGVPVVPGTD	AHEFSNTYGFPIIFKAAYGGGGRGMRVVHS	R	A	I	F	K	A	6	0	1	1	0	0	2	3	2	5	1	1	0	3	4	2	3	0	1	3	0	0	38	0	3950.06	P11498;E9PRE7	P11498	157	194	PC	Pyruvate carboxylase, mitochondrial	yes	no	4	0.0051654	24.802	By matching	By MS/MS	By matching	By MS/MS	By MS/MS
AIANECQANFISIK	LFYGPPGCGKTLLAKAIANECQANFISIKG	KAIANECQANFISIKGPELLTMWFGESEAN	K	A	I	I	K	G	3	0	2	0	1	1	1	0	0	3	0	1	0	1	0	1	0	0	0	0	0	0	14	0	1577.79	P55072	P55072	530	543	VCP	Transitional endoplasmic reticulum ATPase	yes	yes	2	8.4799e-05	65.5	By MS/MS	By MS/MS	By MS/MS
AIAQVGTISANSDETVGK	VEELKALSVPCSDSKAIAQVGTISANSDET	QVGTISANSDETVGKLIAEAMDKVGKEGVI	K	A	I	G	K	L	3	0	1	1	0	1	1	2	0	2	0	1	0	0	0	2	2	0	0	2	0	0	18	0	1759.9	A0A0F6FFV3	A0A0F6FFV3	143	160			yes	yes	2	0.00052242	59.57				By MS/MS	By MS/MS
AIASIPTER	NRNALDTKNLIKEIKAIASIPTERYFFNVS	LIKEIKAIASIPTERYFFNVSDEAALLEKA	K	A	I	E	R	Y	2	1	0	0	0	0	1	0	0	2	0	0	0	0	1	1	1	0	0	0	0	0	9	0	956.529	E7ESP4;E7EMF1;E9PB77;P17301	P17301	331	339	ITGA2	Integrin alpha-2	no	no	2	0.00014689	138.9	By MS/MS	By MS/MS	By MS/MS	By MS/MS	By MS/MS
AIAVTVQEMVTK	GSFVDYQTTMVRTAKAIAVTVQEMVTKSNT	TAKAIAVTVQEMVTKSNTSPEELGPLANQL	K	A	I	T	K	S	2	0	0	0	0	1	1	0	0	1	0	1	1	0	0	0	2	0	0	3	0	0	12	0	1288.71	Q9Y490	Q9Y490	1863	1874	TLN1	Talin-1	yes	yes	2	5.0402e-05	75.294		By MS/MS	By MS/MS	By MS/MS	By MS/MS
AIDATLMSPR	QCLPFDEARCGDGGKAIDATLMSPRGIAVD	GDGGKAIDATLMSPRGIAVDKNGLMYFVDA	K	A	I	P	R	G	2	1	0	1	0	0	0	0	0	1	1	0	1	0	1	1	1	0	0	0	0	0	10	0	1073.55	F8VNQ3;G3V106;Q9NT68	F8VNQ3	1111	1120	TENM2	Teneurin-2;Ten-2, soluble form;Ten-2 intracellular domain	yes	no	2	0.0047016	57.59			By MS/MS		By MS/MS
AIDDNMSLDEIEK	ELSEPSSTRIYAIAKAIDDNMSLDEIEKLT	AKAIDDNMSLDEIEKLTYIDKWFLYKMRDI	K	A	I	E	K	L	1	0	1	3	0	0	2	0	0	2	1	1	1	0	0	1	0	0	0	0	0	0	13	0	1491.68	P31327	P31327	857	869	CPS1	Carbamoyl-phosphate synthase [ammonia], mitochondrial	yes	yes	2	1.4226e-17	145.91	By MS/MS	By MS/MS	By MS/MS	By MS/MS	By MS/MS
AIDKPFLLPIEDVFSISGR	ELAGFLDSYIPEPERAIDKPFLLPIEDVFS	PFLLPIEDVFSISGRGTVVTGRVERGIIKV	R	A	I	G	R	G	1	1	0	2	0	0	1	1	0	3	2	1	0	2	2	2	0	0	0	1	0	0	19	1	2116.16	A0A0F6FFA0;A0A0F6FD34	A0A0F6FFA0	206	224			yes	no	3	0.030547	32.156				By MS/MS	By MS/MS
AIDLFTDAIK	KVAAIEALNDGELQKAIDLFTDAIKLNPRL	GELQKAIDLFTDAIKLNPRLAILYAKRASV	K	A	I	I	K	L	2	0	0	2	0	0	0	0	0	2	1	1	0	1	0	0	1	0	0	0	0	0	10	0	1105.6	H7C3I1;F6VDH7;Q3KNR6;Q8IZP2;Q8NFI4;P50502	H7C3I1	46	55	ST13;ST13P4;ST13P5	Putative protein FAM10A4;Putative protein FAM10A5;Hsc70-interacting protein	yes	no	2	0.00024483	76.827	By MS/MS	By matching	By matching	By matching	By MS/MS
AIDTIYQTTDFSGIR	GTREAVIAQISSHVKAIDTIYQTTDFSGIR	AIDTIYQTTDFSGIRNISFMVKRIRINTTA	K	A	I	I	R	N	1	1	0	2	0	1	0	1	0	3	0	0	0	1	0	1	3	0	1	0	0	0	15	0	1699.84	O14672	O14672	252	266	ADAM10	Disintegrin and metalloproteinase domain-containing protein 10	yes	yes	2;3	5.3864e-23	130.01	By MS/MS	By MS/MS	By MS/MS	By MS/MS	By MS/MS
AIEHAYQYGGTANSR	NTPRNSHCHLSNSPRAIEHAYQYGGTANSR	AIEHAYQYGGTANSRQEFEHLKGDFGAKSQ	R	A	I	S	R	Q	3	1	1	0	0	1	1	2	1	1	0	0	0	0	0	1	1	0	2	0	0	0	15	0	1636.76	A0A0A0MTC7;A0A0A0MQS9;Q16363	A0A0A0MTC7	1458	1472	LAMA4	Laminin subunit alpha-4	yes	no	3	0.011347	40.187					By MS/MS
AIEINPDSAQPYK	VKLQKPNAAIRDCDRAIEINPDSAQPYKWR	DRAIEINPDSAQPYKWRGKAHRLLGHWEEA	R	A	I	Y	K	W	2	0	1	1	0	1	1	0	0	2	0	1	0	0	2	1	0	0	1	0	0	0	13	0	1444.72	H7C3I1;F6VDH7;Q3KNR6;Q8IZP2;Q8NFI4;P50502	H7C3I1	87	99	ST13;ST13P4;ST13P5	Putative protein FAM10A4;Putative protein FAM10A5;Hsc70-interacting protein	yes	no	2	0.001189	55.567			By MS/MS	By MS/MS
AIEKDDCDETGIEEANELTK	WKEPVKAEERGRFGKAIEKDDCDETGIEEA	DCDETGIEEANELTKLNVSKSV________	K	A	I	T	K	L	2	0	1	3	1	0	5	1	0	2	1	2	0	0	0	0	2	0	0	0	0	0	20	1	2279.01	O60503	O60503	1327	1346	ADCY9	Adenylate cyclase type 9	yes	yes	3	0.010803	30.094	By matching	By MS/MS	By MS/MS	By MS/MS	By matching
AIEMLGGELGSK	GTQTNMNVNEVISNRAIEMLGGELGSKIPV	SNRAIEMLGGELGSKIPVHPNDHVNKSQSS	R	A	I	S	K	I	1	0	0	0	0	0	2	3	0	1	2	1	1	0	0	1	0	0	0	0	0	0	12	0	1203.62	P07954	P07954	161	172	FH	Fumarate hydratase, mitochondrial	yes	yes	2	0.006675	48.44					By MS/MS
AIEPCLPR	DCDCAQDENCKSTKRAIEPCLPRTSGGGAG	NCKSTKRAIEPCLPRTSGGGAGGPGAGGVM	R	A	I	P	R	T	1	1	0	0	1	0	1	0	0	1	1	0	0	0	2	0	0	0	0	0	0	0	8	0	954.496	P54826	P54826	142	149	GAS1	Growth arrest-specific protein 1	yes	yes	2	0.0023927	95.62			By MS/MS
AIEPQKEEADENYNSVNTR	DEIKQLGREIRLQLKAIEPQKEEADENYNS	QKEEADENYNSVNTRMRKTQHGVLSQQFVE	K	A	I	T	R	M	2	1	3	1	0	1	4	0	0	1	0	1	0	0	1	1	1	0	1	1	0	0	19	1	2206.01	Q12846;C9JFM5	Q12846	103	121	STX4	Syntaxin-4	yes	no	3	1.0289e-05	55.33	By matching	By MS/MS	By MS/MS	By MS/MS	By MS/MS
AIFPNPDHTLLPGMFVR	SDVTVDQTTGSITLRAIFPNPDHTLLPGMF	FPNPDHTLLPGMFVRARLEEGLNPNAILVP	R	A	I	V	R	A	1	1	1	1	0	0	0	1	1	1	2	0	1	2	3	0	1	0	0	1	0	0	17	0	1924	A0A0F6F213	A0A0F6F213	278	294			yes	yes	3	0.0023283	42.958			By MS/MS	By MS/MS	By MS/MS
AIFSASIDDK	DIAAQKLFWADLSQKAIFSASIDDKVGRHV	DLSQKAIFSASIDDKVGRHVKMIDNVYNPA	K	A	I	D	K	V	2	0	0	2	0	0	0	0	0	2	0	1	0	1	0	2	0	0	0	0	0	0	10	0	1065.53	P98155	P98155	492	501	VLDLR	Very low-density lipoprotein receptor	yes	yes	2	0.0036774	55.064	By MS/MS	By matching	By MS/MS	By MS/MS
AIFTGYYGK	NGRWMLTLAKNMEVRAIFTGYYGKGKPVPT	KNMEVRAIFTGYYGKGKPVPTQGSRKGGAL	R	A	I	G	K	G	1	0	0	0	0	0	0	2	0	1	0	1	0	1	0	0	1	0	2	0	0	0	9	0	1018.51	P09543	P09543	392	400	CNP	2,3-cyclic-nucleotide 3-phosphodiesterase	yes	yes	2	0.0035585	63.48		By MS/MS	By matching
AIFYINK	CEVRIFHESVYGQCKAIFYINKEKRIFYLP	ESVYGQCKAIFYINKEKRIFYLPAYNCTLR	K	A	I	N	K	E	1	0	1	0	0	0	0	0	0	2	0	1	0	1	0	0	0	0	1	0	0	0	7	0	867.485	CON__Q58D62	CON__Q58D62	120	126			yes	yes	2	0.0044701	84.185	By MS/MS	By MS/MS	By MS/MS	By MS/MS	By MS/MS
AIGAVPLIQGEYMIPCEK	SLMVGPVDEVRELQKAIGAVPLIQGEYMIP	AVPLIQGEYMIPCEKVSTLPAITLKLGGKG	K	A	I	E	K	V	2	0	0	0	1	1	2	2	0	3	1	1	1	0	2	0	0	0	1	1	0	0	18	0	1988.01	A0A1B0GV23;A0A1B0GVD5;A0A1B0GWE8;P07339;A0A1B0GW44;A0A1B0GU92;A0A1B0GU03;H7C469;H7C1V0	A0A1B0GV23	308	325	CTSD	Cathepsin D;Cathepsin D light chain;Cathepsin D heavy chain	yes	no	2;3	3.4499e-06	79.492	By MS/MS	By MS/MS	By MS/MS	By MS/MS
AIGGGLSSVGGGSSTIK	SGLGVGGGFSSSSGRAIGGGLSSVGGGSST	GGGLSSVGGGSSTIKYTTTSSSSRKSYKH_	R	A	I	I	K	Y	1	0	0	0	0	0	0	6	0	2	1	1	0	0	0	4	1	0	0	1	0	0	17	0	1446.77	CON__P02538;P02538;CON__P48668;P48668	CON__P02538	534	550	KRT6A;KRT6C	Keratin, type II cytoskeletal 6A;Keratin, type II cytoskeletal 6C	yes	no	2	0.00043278	63.727	By MS/MS
AIGIGAYLVR	LAYNEIITISLVTCRAIGIGAYLVRLGQRT	LVTCRAIGIGAYLVRLGQRTIQVENSHLIL	R	A	I	V	R	L	2	1	0	0	0	0	0	2	0	2	1	0	0	0	0	0	0	0	1	1	0	0	10	0	1031.61	Q13085;Q59FY4;O00763;F8W8T8;H0YGH5	Q13085	1824	1833	ACACA;ACACB	Acetyl-CoA carboxylase 1;Biotin carboxylase;Acetyl-CoA carboxylase 2;Biotin carboxylase	yes	no	2	0.00087332	75.109				By MS/MS	By MS/MS
AIGPHDVLATLLNNLK	AIRRATVNTFGYIAKAIGPHDVLATLLNNL	IGPHDVLATLLNNLKVQERQNRVCTTVAIA	K	A	I	L	K	V	2	0	2	1	0	0	0	1	1	1	4	1	0	0	1	0	1	0	0	1	0	0	16	0	1687.96	O75533;H7C341	O75533	1087	1102	SF3B1	Splicing factor 3B subunit 1	yes	no	3	0.017152	23.138				By MS/MS	By MS/MS
AIGQAGSLTSSEDTLTVVTADHSHVFTFGGYTPR	GKAKQALHEAVEMDRAIGQAGSLTSSEDTL	ADHSHVFTFGGYTPRGNSIFGLAPMLSDTD	R	A	I	P	R	G	3	1	0	2	0	1	1	4	2	1	2	0	0	2	1	4	6	0	1	3	0	0	34	0	3521.71	P05186;B1ANL0	P05186	358	391	ALPL	Alkaline phosphatase, tissue-nonspecific isozyme	yes	no	4	6.4583e-40	124.9	By MS/MS	By MS/MS	By MS/MS	By MS/MS	By MS/MS
AIGTEPDSDVLSEIMHSFAK	YLTQMWHFMCDALIKAIGTEPDSDVLSEIM	PDSDVLSEIMHSFAKCIEVMGDGCLNNEHF	K	A	I	A	K	C	2	0	0	2	0	0	2	1	1	2	1	1	1	1	1	3	1	0	0	1	0	0	20	0	2146.03	O00410;H0Y8C6	O00410	756	775	IPO5	Importin-5	yes	no	3	0.045428	18.784			By MS/MS
AIGTFLFGAAASQSLTDIAK	SNSFIRNNYIATIYKAIGTFLFGAAASQSL	LFGAAASQSLTDIAKYSIGRLRPHFLDVCD	K	A	I	A	K	Y	5	0	0	1	0	1	0	2	0	2	2	1	0	2	0	2	2	0	0	0	0	0	20	0	1981.05	O14494	O14494	101	120	PPAP2A	Lipid phosphate phosphohydrolase 1	yes	yes	2;3	0.010075	32.068	By MS/MS	By MS/MS	By MS/MS	By MS/MS	By MS/MS
AIGYLNTGYQR	YLNETQQLTPEIKSKAIGYLNTGYQRQLNY	IKSKAIGYLNTGYQRQLNYKHYDGSYSTFG	K	A	I	Q	R	Q	1	1	1	0	0	1	0	2	0	1	1	0	0	0	0	0	1	0	2	0	0	0	11	0	1254.64	P01023	P01023	1004	1014	A2M	Alpha-2-macroglobulin	yes	yes	2	2.0534e-05	83.783
AIHDLMMFSGPQILK	YKTFGPYFLMSFFFKAIHDLMMFSGPQILK	AIHDLMMFSGPQILKLLIKFVNDTKAPDWQ	K	A	I	L	K	L	1	0	0	1	0	1	0	1	1	2	2	1	2	1	1	1	0	0	0	0	0	0	15	0	1699.88	P33527;I3L4X2;A0A0A0MS99	P33527	333	347	ABCC1	Multidrug resistance-associated protein 1	yes	no	3	1.6775e-06	67.234	By MS/MS	By MS/MS	By MS/MS	By MS/MS	By MS/MS
AIHYALNCCGLAGGVEQFISDICPK	NKLKTKDEPQRETLKAIHYALNCCGLAGGV	LAGGVEQFISDICPKKDVLETFTVKSCPDA	K	A	I	P	K	K	3	0	1	1	3	1	1	3	1	3	2	1	0	1	1	1	0	0	1	1	0	0	25	0	2792.31	A6NNI4;G8JLH6;P21926	A6NNI4	76	100	CD9	Tetraspanin;CD9 antigen	yes	no	3	0.06996	2.9971		By MS/MS
AIIENLIQK	LDTDFTNNASQPETKAIIENLIQKQDFSLS	SQPETKAIIENLIQKQDFSLSVALDGGSML	K	A	I	Q	K	Q	1	0	1	0	0	1	1	0	0	3	1	1	0	0	0	0	0	0	0	0	0	0	9	0	1040.62	O75976;J3QRJ9	O75976	1078	1086	CPD	Carboxypeptidase D	yes	no	2	0.00010742	102.72	By MS/MS		By MS/MS		By MS/MS
AIIPSHLAYGK	LEQSLLDMCVGEKRRAIIPSHLAYGKRGFP	EKRRAIIPSHLAYGKRGFPPSVPDGVSLLL	R	A	I	G	K	R	2	0	0	0	0	0	0	1	1	2	1	1	0	0	1	1	0	0	1	0	0	0	11	0	1168.66	F8VU90;Q9NYL4;E9PAR0	F8VU90	111	121	FKBP11	Peptidyl-prolyl cis-trans isomerase;Peptidyl-prolyl cis-trans isomerase FKBP11	yes	no	3	0.0013693	55.314	By MS/MS
AIIYQYMEEIYHR	AVTLMMDATNMPAVKAIIYQYMEEIYHRIP	VKAIIYQYMEEIYHRIPDSDPSSSKTRQII	K	A	I	H	R	I	1	1	0	0	0	1	2	0	1	3	0	0	1	0	0	0	0	0	3	0	0	0	13	0	1727.83	P37268;E9PNM1;A0A1W2PQ47	P37268	336	348	FDFT1	Squalene synthase	yes	no	3	4.4886e-06	71.241		By MS/MS	By MS/MS	By MS/MS	By MS/MS
AILGATEVK	LKWPTSGQLFLGHPKAILGATEVKLLGHGQ	FLGHPKAILGATEVKLLGHGQPLNWISLEQ	K	A	I	V	K	L	2	0	0	0	0	0	1	1	0	1	1	1	0	0	0	0	1	0	0	1	0	0	9	0	900.528	Q9BTY2	Q9BTY2	415	423	FUCA2	Plasma alpha-L-fucosidase	yes	yes	2	0.042758	45.081				By MS/MS	By MS/MS
AILGSVER	SHDGDDKKRPVIVHRAILGSVERMIAILTE	RPVIVHRAILGSVERMIAILTENYGGKWPF	R	A	I	E	R	M	1	1	0	0	0	0	1	1	0	1	1	0	0	0	0	1	0	0	0	1	0	0	8	0	843.481	P26639;B7ZLP8;A2RTX5	P26639	592	599	TARS;TARSL2	Threonine--tRNA ligase, cytoplasmic;Probable threonine--tRNA ligase 2, cytoplasmic	yes	no	2	0.001847	111.04	By MS/MS	By MS/MS	By MS/MS	By MS/MS	By MS/MS
AILVDLEPGTMDSVR	SVYYNEATGGKYVPRAILVDLEPGTMDSVR	AILVDLEPGTMDSVRSGPFGQIFRPDNFVF	R	A	I	V	R	S	1	1	0	2	0	0	1	1	0	1	2	0	1	0	1	1	1	0	0	2	0	0	15	0	1614.83	Q5JP53;P07437;Q9BVA1;Q13885	Q5JP53	45	59	TUBB;TUBB2B;TUBB2A	Tubulin beta chain;Tubulin beta-2B chain;Tubulin beta-2A chain	no	no	2;3	5.363e-09	91.855	By MS/MS	By MS/MS	By MS/MS	By MS/MS	By MS/MS
AILVESGQPVEFDEPLVVIE	KMMNQIEADKSGTVKAILVESGQPVEFDEP	SGQPVEFDEPLVVIE_______________	K	A	I	I	E	-	1	0	0	1	0	1	4	1	0	2	2	0	0	1	2	1	0	0	0	4	0	0	20	0	2182.14	A0A0F6FCW7	A0A0F6FCW7	137	156			yes	yes	3	0.045428	18.784					By MS/MS
AILYLNTGYQR	YLNETQQLTAELKSKAILYLNTGYQRQLLY	LKSKAILYLNTGYQRQLLYKHFDGSYSTFG	K	A	I	Q	R	Q	1	1	1	0	0	1	0	1	0	1	2	0	0	0	0	0	1	0	2	0	0	0	11	0	1310.7	CON__ENSEMBL:ENSBTAP00000024146	CON__ENSEMBL:ENSBTAP00000024146	1008	1018			yes	yes	2	3.3743e-09	133.23	By MS/MS	By MS/MS	By MS/MS	By MS/MS	By MS/MS
AIMAQLPQEQK	VQTEDDQLIAGQSARAIMAQLPQEQKAKIA	QSARAIMAQLPQEQKAKIAEQVASFQEEKS	R	A	I	Q	K	A	2	0	0	0	0	3	1	0	0	1	1	1	1	0	1	0	0	0	0	0	0	0	11	0	1255.66	P35221;G3XAM7	P35221	671	681	CTNNA1	Catenin alpha-1	yes	no	2	6.7425e-05	76.679	By matching		By MS/MS	By MS/MS	By matching
AIPADSPTDQEPK	RRHNINIGITNVDVKAIPADSPTDQEPKTV	VKAIPADSPTDQEPKTVMLSKQSESAI___	K	A	I	P	K	T	2	0	0	2	0	1	1	0	0	1	0	1	0	0	3	1	1	0	0	0	0	0	13	0	1367.66	Q9Y5Y0;H7C3Z2	Q9Y5Y0	531	543	FLVCR1	Feline leukemia virus subgroup C receptor-related protein 1	yes	no	2	9.768e-05	68.657	By MS/MS	By MS/MS	By MS/MS	By MS/MS	By MS/MS
AIPDLTAPVAAVQAAVSNLVR	SHLVIMHEEGEVDGKAIPDLTAPVAAVQAA	APVAAVQAAVSNLVRVGKETVQTTEDQILK	K	A	I	V	R	V	6	1	1	1	0	1	0	0	0	1	2	0	0	0	2	1	1	0	0	4	0	0	21	0	2075.17	P18206;A0A096LPE1	P18206	36	56	VCL	Vinculin	yes	no	3	0.00028136	35.748	By MS/MS	By matching	By matching	By MS/MS	By matching
AIQDGTIVLMGTYDDGATK	DMWGGDVAPFIEFLKAIQDGTIVLMGTYDD	GTIVLMGTYDDGATKLNDEARRLIADLGST	K	A	I	T	K	L	2	0	0	3	0	1	0	3	0	2	1	1	1	0	0	0	3	0	1	1	0	0	19	0	1967.95	Q92520	Q92520	138	156	FAM3C	Protein FAM3C	yes	yes	2;3	3.6143e-22	122.97	By MS/MS	By MS/MS	By MS/MS	By MS/MS	By MS/MS
AIQGGTSHHLGQNFSK	DYTTTIEAFISASGRAIQGGTSHHLGQNFS	IQGGTSHHLGQNFSKMFEIVFEDPKIPGEK	R	A	I	S	K	M	1	0	1	0	0	2	0	3	2	1	1	1	0	1	0	2	1	0	0	0	0	0	16	0	1680.83	P07814	P07814	1235	1250	EPRS	Bifunctional glutamate/proline--tRNA ligase;Glutamate--tRNA ligase;Proline--tRNA ligase	yes	yes	3;4	0.0023427	37.177	By MS/MS	By MS/MS	By MS/MS
AISNNEADAVTLDGGLVYEAGLKPNNLKPVVAEFHGTK	FVSCVKKTSHMDCIKAISNNEADAVTLDGG	PNNLKPVVAEFHGTKDNPQTHYYAVAVVKK	K	A	I	T	K	D	5	0	4	2	0	0	3	4	1	1	4	3	0	1	2	1	2	0	1	4	0	0	38	2	3951.04	CON__Q0IIK2;CON__Q29443	CON__Q0IIK2	69	106			yes	no	5	5.0754e-05	44.369	By MS/MS		By MS/MS
AISPDKDNFYFDVK	QASTLYSNNITKLLKAISPDKDNFYFDVKD	KAISPDKDNFYFDVKDDFDFGTMGHVIRGT	K	A	I	V	K	D	1	0	1	3	0	0	0	0	0	1	0	2	0	2	1	1	0	0	1	1	0	0	14	1	1657.8	Q13423;E9PCX7	Q13423	398	411	NNT	NAD(P) transhydrogenase, mitochondrial	yes	no	3	3.8652e-06	79.81	By MS/MS	By MS/MS	By MS/MS	By MS/MS	By MS/MS
AITEIYLTR	GKSKRGSVKEKERTKAITEIYLTRLLSVKG	EKERTKAITEIYLTRLLSVKGTLQQFVDNF	K	A	I	T	R	L	1	1	0	0	0	0	1	0	0	2	1	0	0	0	0	0	2	0	1	0	0	0	9	0	1078.6	O15031;A6QRG9	O15031	1616	1624	PLXNB2	Plexin-B2	yes	no	2	0.00044329	93.143	By MS/MS			By MS/MS	By MS/MS
AITIAGIPQSIIECVK	QVQVAGDMLPNSTERAITIAGIPQSIIECV	ITIAGIPQSIIECVKQICVVMLETLSQSPP	R	A	I	V	K	Q	2	0	0	0	1	1	1	1	0	5	0	1	0	0	1	1	1	0	0	1	0	0	16	0	1711.95	H3BRU6;F8VZX2;Q15366;F8VXH9;F8VRH0	H3BRU6	126	141	PCBP2	Poly(rC)-binding protein 2	yes	no	2	0.010052	33.225					By MS/MS
AITIAGVPQSVTECVK	QVQVAGDMLPNSTERAITIAGVPQSVTECV	ITIAGVPQSVTECVKQICLVMLETLSQSPQ	R	A	I	V	K	Q	2	0	0	0	1	1	1	1	0	2	0	1	0	0	1	1	2	0	0	3	0	0	16	0	1671.89	Q15365	Q15365	145	160	PCBP1	Poly(rC)-binding protein 1	yes	yes	2	0.00092989	49.5	By MS/MS	By MS/MS	By MS/MS	By matching	By MS/MS
AIVAIENPADVSVISSR	INLKRTWEKLLLAARAIVAIENPADVSVIS	VAIENPADVSVISSRNTGQRAVLKFAAATG	R	A	I	S	R	N	3	1	1	1	0	0	1	0	0	3	0	0	0	0	1	3	0	0	0	3	0	0	17	0	1739.94	C9J9K3;A0A0C4DG17;P08865;F8WD59	C9J9K3	64	80	RPSA	40S ribosomal protein SA	yes	no	2	3.2542e-10	86.313	By MS/MS	By MS/MS	By MS/MS	By matching	By MS/MS
AIVDSPCIYEAEQK	______________________________	KAIVDSPCIYEAEQKAGAWCKDPLQAADKI	K	A	I	Q	K	A	2	0	0	1	1	1	2	0	0	2	0	1	0	0	1	1	0	0	1	1	0	0	14	0	1621.77	H0Y5C0;B1ALU1;B1ALU3;O95490	H0Y5C0	10	23	ADGRL2;LPHN2	Latrophilin-2	yes	no	2	0.0061212	35.541	By MS/MS	By MS/MS
AIVDTVDNLLRPEALESWK	NKLQKREKTCRAYLKAIVDTVDNLLRPEAL	TVDNLLRPEALESWKHMNSSEQAHTATMLL	K	A	I	W	K	H	2	1	1	2	0	0	2	0	0	1	3	1	0	0	1	1	1	1	0	2	0	0	19	1	2168.15	H0Y5C0;B1ALU1;B1ALU3;O95490	H0Y5C0	476	494	ADGRL2;LPHN2	Latrophilin-2	yes	no	3	0.00014915	62.203	By MS/MS	By matching		By MS/MS	By matching
AIVEAAGLK	ADVAAQARQSLDNVKAIVEAAGLKVGDIVK	SLDNVKAIVEAAGLKVGDIVKTTVFVKDLN	K	A	I	L	K	V	3	0	0	0	0	0	1	1	0	1	1	1	0	0	0	0	0	0	0	1	0	0	9	0	870.517	A0A0F6FG55	A0A0F6FG55	72	80			yes	yes	2	0.0039186	67.981			By MS/MS
AIVVDPVHGFMYWTDWGTPAK	VKRKTLFRENGSKPRAIVVDPVHGFMYWTD	VHGFMYWTDWGTPAKIKKGGLNGVDIYSLV	R	A	I	A	K	I	2	0	0	2	0	0	0	2	1	1	0	1	1	1	2	0	2	2	1	3	0	0	21	0	2389.16	J3KMZ9;P01130;H0YMD1;H0YMQ3	J3KMZ9	606	626	LDLR	Low-density lipoprotein receptor	yes	no	3	0.00079267	43.116	By MS/MS		By MS/MS	By MS/MS	By MS/MS
AIYSSFKDDVDLK	EDDTASVSTATRVMKAIYSSFKDDVDLKQD	MKAIYSSFKDDVDLKQDLRCDTIDTREEYE	K	A	I	L	K	Q	1	0	0	3	0	0	0	0	0	1	1	2	0	1	0	2	0	0	1	1	0	0	13	1	1499.75	Q96J84;B4DN67;Q5W0G0;Q5W0F9	Q96J84	570	582	KIRREL	Kin of IRRE-like protein 1	yes	no	3	0.0064346	47.712	By MS/MS	By MS/MS	By MS/MS	By matching	By MS/MS
AKDDSELEGQVISCLK	CKADIPKFCHGILTKAKDDSELEGQVISCL	KDDSELEGQVISCLKLRYADQRLSSDCEDQ	K	A	K	L	K	L	1	0	0	2	1	1	2	1	0	1	2	2	0	0	0	2	0	0	0	1	0	0	16	1	1790.87	Q92896	Q92896	957	972	GLG1	Golgi apparatus protein 1	yes	yes	3	0.029233	33.872				By MS/MS
AKDEADEKDAIATVNK	TGVDRKNRAISLSVRAKDEADEKDAIATVN	KDEADEKDAIATVNKQEDANFSNNAMAEAF	R	A	K	N	K	Q	4	0	1	3	0	0	2	0	0	1	0	3	0	0	0	0	1	0	0	1	0	0	16	2	1716.85	A0A0F6F3H0	A0A0F6F3H0	521	536			yes	yes	3;4	7.5069e-05	60.918				By MS/MS	By MS/MS
AKDPFAHLPK	EEMDECEQALAAEPKAKDPFAHLPKSTFVL	AAEPKAKDPFAHLPKSTFVLDEFKRKYSNE	K	A	K	P	K	S	2	0	0	1	0	0	0	0	1	0	1	2	0	1	2	0	0	0	0	0	0	0	10	1	1122.62	P26641	P26641	276	285	EEF1G	Elongation factor 1-gamma	yes	yes	3	0.0029503	50.292	By MS/MS	By MS/MS	By MS/MS	By MS/MS	By MS/MS
AKEDFLVYK	RLEKSLQKERLEHKKAKEDFLVYKLEAQET	RLEHKKAKEDFLVYKLEAQETLNKGRQDSN	K	A	K	Y	K	L	1	0	0	1	0	0	1	0	0	0	1	2	0	1	0	0	0	0	1	1	0	0	9	1	1111.59	O00461;F8W785	O00461	85	93	GOLIM4	Golgi integral membrane protein 4	yes	no	3	0.016883	51.268	By MS/MS	By MS/MS		By MS/MS	By MS/MS
AKFEELNMDLFR	ESFYEGEDFSETLTRAKFEELNMDLFRSTM	LTRAKFEELNMDLFRSTMKPVQKVLEDSDL	R	A	K	F	R	S	1	1	1	1	0	0	2	0	0	0	2	1	1	2	0	0	0	0	0	0	0	0	12	1	1511.74	P11021	P11021	325	336	HSPA5	78 kDa glucose-regulated protein	yes	yes	2;3	5.1018e-11	134.98	By MS/MS	By MS/MS	By MS/MS	By MS/MS	By MS/MS
AKGETAYLPCK	ARSLSITTPEEMIEKAKGETAYLPCKFTLS	MIEKAKGETAYLPCKFTLSPEDQGPLDIEW	K	A	K	C	K	F	2	0	0	0	1	0	1	1	0	0	1	2	0	0	1	0	1	0	1	0	0	0	11	1	1236.62	P78310	P78310	32	42	CXADR	Coxsackievirus and adenovirus receptor	yes	yes	2;3	4.7029e-05	61.161	By MS/MS	By MS/MS	By MS/MS	By MS/MS	By MS/MS
AKIDDPTDSKPEDWDKPEHIPDPDAK	IKDPDASKPEDWDERAKIDDPTDSKPEDWD	EDWDKPEHIPDPDAKKPEDWDEEMDGEWEP	R	A	K	A	K	K	2	0	0	7	0	0	2	0	1	2	0	4	0	0	5	1	1	1	0	0	0	0	26	3	2958.39	P27797;K7EJB9;K7EL50	P27797	223	248	CALR	Calreticulin	yes	no	5	0.04627	17.341				By MS/MS
AKLEETITQAR	SLALVLPTYSFYYIKAKLEETITQARYSET	YYIKAKLEETITQARYSETLKPDNFEESGY	K	A	K	A	R	Y	2	1	0	0	0	1	2	0	0	1	1	1	0	0	0	0	2	0	0	0	0	0	11	1	1258.69	P54289;H0Y715	P54289	633	643	CACNA2D1	Voltage-dependent calcium channel subunit alpha-2/delta-1;Voltage-dependent calcium channel subunit alpha-2-1;Voltage-dependent calcium channel subunit delta-1	yes	no	2;3	1.9057e-08	90.827	By MS/MS	By MS/MS	By MS/MS	By MS/MS	By MS/MS
AKMDAEQDPNVQVDHLNLLK	ELKRQEVSRLRMLLKAKMDAEQDPNVQVDH	EQDPNVQVDHLNLLKQFEHLDPQNQHTFEA	K	A	K	L	K	Q	2	0	2	3	0	2	1	0	1	0	3	2	1	0	1	0	0	0	0	2	0	0	20	1	2277.14	Q02818;C9JKZ2	Q02818	117	136	NUCB1	Nucleobindin-1	yes	no	4	0.00093669	42.64	By MS/MS
AKPLMELIER	YYRACMNETRIEELRAKPLMELIERLGGWN	IEELRAKPLMELIERLGGWNITGPWAKDNF	R	A	K	E	R	L	1	1	0	0	0	0	2	0	0	1	2	1	1	0	1	0	0	0	0	0	0	0	10	1	1198.67	P42892;B4DKB2	P42892	196	205	ECE1	Endothelin-converting enzyme 1	yes	no	2;3	8.4402e-05	83.081	By MS/MS	By MS/MS	By MS/MS	By MS/MS	By MS/MS
AKPLVLGPEFK	KEPEPPGVVGGPGEKAKPLVLGPEFKQAIQ	PGEKAKPLVLGPEFKQAIQASIKEFGFNMV	K	A	K	F	K	Q	1	0	0	0	0	0	1	1	0	0	2	2	0	1	2	0	0	0	0	1	0	0	11	1	1197.71	Q86SF2;E9PBY3	Q86SF2	153	163	GALNT7	N-acetylgalactosaminyltransferase 7	yes	no	3	0.0044818	45.257	By MS/MS	By MS/MS	By MS/MS	By MS/MS	By MS/MS
AKPSAPVVSGPAAR	DVEFKSGAGTELSVRAKPSAPVVSGPAARA	RAKPSAPVVSGPAARATPQHTVSFTCESHG	R	A	K	A	R	A	4	1	0	0	0	0	0	1	0	0	0	1	0	0	3	2	0	0	0	2	0	0	14	1	1306.74	P78324;Q5TFQ8	P78324	146	159	SIRPA;SIRPB1	Tyrosine-protein phosphatase non-receptor type substrate 1;Signal-regulatory protein beta-1 isoform 3	yes	no	3	1.4062e-05	71.279	By MS/MS	By MS/MS	By MS/MS	By MS/MS	By MS/MS
AKPYEGSILEADCDILIPAASEK	EDFKLQHGSILGFPKAKPYEGSILEADCDI	LEADCDILIPAASEKQLTKSNAPRVKAKII	K	A	K	E	K	Q	4	0	0	2	1	0	3	1	0	3	2	2	0	0	2	2	0	0	1	0	0	0	23	1	2489.24	P00367	P00367	364	386	GLUD1	Glutamate dehydrogenase 1, mitochondrial	yes	yes	3	0.0049007	36.504
AKSETVLTCATGR	GGQGPPPVTLAAAKKAKSETVLTCATGRAH	KKAKSETVLTCATGRAHCVWLECPIPDAPV	K	A	K	G	R	A	2	1	0	0	1	0	1	1	0	0	1	1	0	0	0	1	3	0	0	1	0	0	13	1	1392.7	P26006	P26006	896	908	ITGA3	Integrin alpha-3;Integrin alpha-3 heavy chain;Integrin alpha-3 light chain	yes	yes	2;3	1.0404e-12	105.13	By MS/MS	By MS/MS	By MS/MS	By MS/MS	By MS/MS
ALAAAGYDVEK	VSQERVGMSLVALKKALAAAGYDVEKNNSR	ALKKALAAAGYDVEKNNSRIKLSLKSLVNK	K	A	L	E	K	N	4	0	0	1	0	0	1	1	0	0	1	1	0	0	0	0	0	0	1	1	0	0	11	0	1106.56	P22492;P16403;Q02539;P10412;P16402	P22492	69	79	HIST1H1T;HIST1H1C;HIST1H1A;HIST1H1E;HIST1H1D	Histone H1t;Histone H1.2;Histone H1.1;Histone H1.4;Histone H1.3	yes	no	2	0.0038475	56.916					By MS/MS
ALAAPAAEEKEEAR	______________________________	RALAAPAAEEKEEAREKMLAAKSADGSAPA	R	A	L	A	R	E	6	1	0	0	0	0	4	0	0	0	1	1	0	0	1	0	0	0	0	0	0	0	14	1	1454.74	Q01650	Q01650	10	23	SLC7A5	Large neutral amino acids transporter small subunit 1	yes	yes	2;3	1.2911e-15	116.84	By MS/MS	By MS/MS	By MS/MS	By MS/MS	By MS/MS
ALAAPAAEEKEEAREK	______________________________	LAAPAAEEKEEAREKMLAAKSADGSAPAGE	R	A	L	E	K	M	6	1	0	0	0	0	5	0	0	0	1	2	0	0	1	0	0	0	0	0	0	0	16	2	1711.87	Q01650	Q01650	10	25	SLC7A5	Large neutral amino acids transporter small subunit 1	yes	yes	3;4	1.0035e-09	93.51	By MS/MS	By MS/MS	By MS/MS		By MS/MS
ALADVATVLGR	LSPEEDLNFVTDTAKALADVATVLGRALYE	DTAKALADVATVLGRALYELAGGTNFSDTV	K	A	L	G	R	A	3	1	0	1	0	0	0	1	0	0	2	0	0	0	0	0	1	0	0	2	0	0	11	0	1084.62	Q92542;H0Y6T7	Q92542	486	496	NCSTN	Nicastrin	yes	no	2	7.8333e-17	138.4	By MS/MS	By MS/MS	By MS/MS	By MS/MS	By MS/MS
ALADYIR	GMMMKREYRGQRSVKALADYIRQQKSDPIQ	YRGQRSVKALADYIRQQKSDPIQEIRDLAE	K	A	L	I	R	Q	2	1	0	1	0	0	0	0	0	1	1	0	0	0	0	0	0	0	1	0	0	0	7	0	820.444	Q9BS26	Q9BS26	131	137	ERP44	Endoplasmic reticulum resident protein 44	yes	yes	2	0.012977	99.919	By MS/MS	By matching	By MS/MS	By MS/MS	By MS/MS
ALAEGGSILSR	LALGRARHTQAELQRALAEGGSILSRVAET	ELQRALAEGGSILSRVAETRRQASEAQQRA	R	A	L	S	R	V	2	1	0	0	0	0	1	2	0	1	2	0	0	0	0	2	0	0	0	0	0	0	11	0	1072.59	P55268	P55268	1466	1476	LAMB2	Laminin subunit beta-2	yes	yes	2	3.4077e-05	82.749	By MS/MS				By MS/MS
ALAHQLGLAEDEDVLFTVFAQGQK	EYRLVQDAYLSRPGRALAHQLGLAEDEDVL	EDEDVLFTVFAQGQKNRVKPPKESALCLFT	R	A	L	Q	K	N	4	0	0	2	0	3	2	2	1	0	4	1	0	2	0	0	1	0	0	2	0	0	24	0	2599.33	Q9UIW2	Q9UIW2	323	346	PLXNA1	Plexin-A1	yes	yes	3	0.030354	20.199	By matching	By MS/MS		By MS/MS	By matching
ALANSLACQGK	KKENLKAAQEEYVKRALANSLACQGKYTPS	YVKRALANSLACQGKYTPSGQAGAAASESL	R	A	L	G	K	Y	3	0	1	0	1	1	0	1	0	0	2	1	0	0	0	1	0	0	0	0	0	0	11	0	1131.57	J3KPS3;P04075;H3BR68	J3KPS3	336	346	ALDOA	Fructose-bisphosphate aldolase;Fructose-bisphosphate aldolase A	yes	no	2	1.094e-09	114.28		By MS/MS
ALAPTWEQLALGLEHSETVK	DHFIKFFAPWCGHCKALAPTWEQLALGLEH	WEQLALGLEHSETVKIGKVDCTQHYELCSG	K	A	L	V	K	I	3	0	0	0	0	1	3	1	1	0	4	1	0	0	1	1	2	1	0	1	0	0	20	0	2192.15	Q8NBS9	Q8NBS9	222	241	TXNDC5	Thioredoxin domain-containing protein 5	yes	yes	2;3	1.1985e-19	107.41	By MS/MS	By MS/MS	By MS/MS	By MS/MS	By MS/MS
ALAQQQAVIR	ESGKGSFLQPTAKPRALAQQQAVIRGFTYY	TAKPRALAQQQAVIRGFTYYKAGKQEVTEA	R	A	L	I	R	G	3	1	0	0	0	3	0	0	0	1	1	0	0	0	0	0	0	0	0	1	0	0	10	0	1096.64	Q5JTM7;Q68BL7	Q5JTM7	244	253	OLFML2A	Olfactomedin-like protein 2A	yes	no	2	2.1039e-05	98.299	By MS/MS	By MS/MS	By MS/MS	By MS/MS	By matching
ALASILLQDHIR	VLVQKDQHSFELDEKALASILLQDHIRDLD	DEKALASILLQDHIRDLDVVVVSVAGAFRK	K	A	L	I	R	D	2	1	0	1	0	1	0	0	1	2	3	0	0	0	0	1	0	0	0	0	0	0	12	0	1348.78	F5H6I7;Q6DD88;F5GWF8	F5H6I7	27	38	ATL3	Atlastin-3	yes	no	3	1.4314e-05	76.332	By MS/MS			By matching	By MS/MS
ALASQLQDSLK	ADLAARGEGESPQARALASQLQDSLKDLKA	PQARALASQLQDSLKDLKARMQEAMTQEVS	R	A	L	L	K	D	2	0	0	1	0	2	0	0	0	0	3	1	0	0	0	2	0	0	0	0	0	0	11	0	1172.64	P18206	P18206	571	581	VCL	Vinculin	yes	yes	2	1.6526e-16	145.17	By MS/MS	By MS/MS	By MS/MS	By MS/MS	By MS/MS
ALAVSDLNR	EFEVELERGKTLHIKALAVSDLNRAGQRQV	KTLHIKALAVSDLNRAGQRQVFFELNGQLR	K	A	L	N	R	A	2	1	1	1	0	0	0	0	0	0	2	0	0	0	0	1	0	0	0	1	0	0	9	0	957.524	P11498;E9PS68	P11498	1062	1070	PC	Pyruvate carboxylase, mitochondrial	yes	no	2	1.519e-27	186.43	By MS/MS	By MS/MS	By MS/MS	By MS/MS	By MS/MS
ALCDVGTAISCSR	ALHVKAARARDRDYRALCDVGTAISCSRVF	YRALCDVGTAISCSRVFSSRAAATELNSWS	R	A	L	S	R	V	2	1	0	1	2	0	0	1	0	1	1	0	0	0	0	2	1	0	0	1	0	0	13	0	1408.64	I3L3B4;F8W9H0;E9PLN8;Q9BQB6	I3L3B4	41	53	VKORC1	Vitamin K epoxide reductase complex subunit 1	yes	no	2	3.3293e-11	100.55	By MS/MS	By MS/MS	By MS/MS	By MS/MS	By MS/MS
ALCLFEMPTGVPLR	TFHYYDADDPVHYPRALCLFEMPTGVPLRR	RALCLFEMPTGVPLRRHFNSNFKGGFNFYA	R	A	L	L	R	R	1	1	0	0	1	0	1	1	0	0	3	0	1	1	2	0	1	0	0	1	0	0	14	0	1602.83	P19801	P19801	415	428	AOC1	Amiloride-sensitive amine oxidase [copper-containing]	yes	yes	2	0.049242	42.718			By MS/MS
ALDDMISTLK	EQQMHPTVVISAYRKALDDMISTLKKISIP	SAYRKALDDMISTLKKISIPVDISDSDMML	K	A	L	L	K	K	1	0	0	2	0	0	0	0	0	1	2	1	1	0	0	1	1	0	0	0	0	0	10	0	1105.57	B4DUR8;P49368;Q5SZX6;E9PQ35;E9PRC8;E9PM09;Q5SZW8;Q5SZX9	B4DUR8	84	93	CCT3	T-complex protein 1 subunit gamma	yes	no	2	0.00031914	74.464	By MS/MS	By MS/MS	By MS/MS	By matching	By matching
ALDFIASK	ERGKMRVHKINNVNKALDFIASKGVKLVSI	KINNVNKALDFIASKGVKLVSIGAEEIVDG	K	A	L	S	K	G	2	0	0	1	0	0	0	0	0	1	1	1	0	1	0	1	0	0	0	0	0	0	8	0	863.475	O43707;Q08043;A0A087WSZ2;G3V2E8;G3V5M4;P12814;H9KV75;G3V2W4;G3V2X9;G3V2N5	O43707	115	122	ACTN4;ACTN3;ACTN1	Alpha-actinin-4;Alpha-actinin-3;Alpha-actinin-1	no	no	2	0.00045601	107.9	By MS/MS	By MS/MS		By MS/MS
ALDGAFTEENR	KEVANSTANLVKTIKALDGAFTEENRAQCR	KTIKALDGAFTEENRAQCRAATAPLLEAVD	K	A	L	N	R	A	2	1	1	1	0	0	2	1	0	0	1	0	0	1	0	0	1	0	0	0	0	0	11	0	1221.56	Q9Y490	Q9Y490	1545	1555	TLN1	Talin-1	yes	yes	2	0.00019986	70.1	By MS/MS	By MS/MS		By MS/MS	By matching
ALDGDKAFLEK	VILDLIPYESIVVTRALDGDKAFLEKLGVS	VVTRALDGDKAFLEKLGVSSVPSCYLIYPN	R	A	L	E	K	L	2	0	0	2	0	0	1	1	0	0	2	2	0	1	0	0	0	0	0	0	0	0	11	1	1205.63	Q6ZRP7	Q6ZRP7	241	251	QSOX2	Sulfhydryl oxidase 2	yes	yes	3	0.024161	39.918				By MS/MS
ALDLFSDNAPPPELLEIINEDIAK	VDYDGGRTRSDIVSRALDLFSDNAPPPELL	PPPELLEIINEDIAKRTCEEHQLCVVAVLP	R	A	L	A	K	R	3	0	2	3	0	0	3	0	0	3	4	1	0	1	3	1	0	0	0	0	0	0	24	0	2636.36	Q15084	Q15084	265	288	PDIA6	Protein disulfide-isomerase A6	yes	yes	3	2.4439e-53	150.36	By MS/MS	By MS/MS	By MS/MS	By MS/MS	By MS/MS
ALDLPSSGEGLAFFTFPNIASATK	GDLSGGQVLKKIAQKALDLPSSGEGLAFFT	GLAFFTFPNIASATKFKQLYRSRMNSLEMT	K	A	L	T	K	F	4	0	1	1	0	0	1	2	0	1	3	1	0	3	2	3	2	0	0	0	0	0	24	0	2453.25	P09601;B1AHA8	P09601	154	177	HMOX1	Heme oxygenase 1	yes	no	3	0.061282	12.875				By MS/MS
ALDMEDFK	QARAKGKTAGLVRSRALDMEDFKTEVSIAP	AGLVRSRALDMEDFKTEVSIAPGAKVQFEL	R	A	L	F	K	T	1	0	0	2	0	0	1	0	0	0	1	1	1	1	0	0	0	0	0	0	0	0	8	0	967.432	CON__Q9TRI1	CON__Q9TRI1	159	166			yes	yes	2	0.058801	44.395		By MS/MS
ALDPAFK	YSDIEPSTEGEVIFRALDPAFKIEDPYSPR	TEGEVIFRALDPAFKIEDPYSPRIQNLLKI	R	A	L	F	K	I	2	0	0	1	0	0	0	0	0	0	1	1	0	1	1	0	0	0	0	0	0	0	7	0	760.412	G3XAI2;P07942;E7EPA6	G3XAI2	233	239	LAMB1	Laminin subunit beta-1	yes	no	2	0.043654	57.811	By MS/MS	By MS/MS		By matching	By matching
ALDTMNFDVIK	GYAYVNFQQPADAERALDTMNFDVIKGKPV	DAERALDTMNFDVIKGKPVRIMWSQRDPSL	R	A	L	I	K	G	1	0	1	2	0	0	0	0	0	1	1	1	1	1	0	0	1	0	0	1	0	0	11	0	1265.63	A0A087WTT1;E7ERJ7;P11940;E7EQV3;H0YBN4;E5RH24;E5RJB9;E5RGH3;H0YEQ8;B1ANR1;B1ANR0;Q13310	A0A087WTT1	43	53	PABPC1;PABPC4	Polyadenylate-binding protein;Polyadenylate-binding protein 1;Polyadenylate-binding protein 4	yes	no	2	6.0409e-08	99.653	By MS/MS	By matching	By matching	By MS/MS	By MS/MS
ALDTNYCFSSTEK	PLERAQHLQSSRHRRALDTNYCFSSTEKNC	RRALDTNYCFSSTEKNCCVRQLYIDFRKDL	R	A	L	E	K	N	1	0	1	1	1	0	1	0	0	0	1	1	0	1	0	2	2	0	1	0	0	0	13	0	1534.66	M0R2S0;P01137	M0R2S0	42	54	TGFB1	Transforming growth factor beta-1;Latency-associated peptide	yes	no	2	0.0022349	52.79		By MS/MS
ALDTVLFGPPLLTR	LKMTDRSHRQKLQLKALDTVLFGPPLLTRH	KALDTVLFGPPLLTRHNHLKDFMLVVSIVI	K	A	L	T	R	H	1	1	0	1	0	0	0	1	0	0	4	0	0	1	2	0	2	0	0	1	0	0	14	0	1511.87	G0XQ39;Q13586;E9PNJ4;E9PIQ8	G0XQ39	194	207	STIM1	Stromal interaction molecule 1	yes	no	2	2.232e-13	111.06	By MS/MS	By MS/MS	By MS/MS	By MS/MS	By MS/MS
ALDVMVSTFHK	______________________________	PLEKALDVMVSTFHKYSGKEGDKFKLNKSE	K	A	L	H	K	Y	1	0	0	1	0	0	0	0	1	0	1	1	1	1	0	1	1	0	0	2	0	0	11	0	1246.64	P26447	P26447	8	18	S100A4	Protein S100-A4	yes	yes	2;3	2.3142e-07	82.171	By MS/MS	By MS/MS	By MS/MS	By MS/MS	By MS/MS
ALEATTEHIR	KTVKAVEDEATKGTRALEATTEHIRQELAV	TKGTRALEATTEHIRQELAVFCSPEPPAKT	R	A	L	I	R	Q	2	1	0	0	0	0	2	0	1	1	1	0	0	0	0	0	2	0	0	0	0	0	10	0	1139.59	Q9Y490	Q9Y490	2145	2154	TLN1	Talin-1	yes	yes	3	0.0019216	51.445	By MS/MS	By MS/MS
ALEEAGAEVEVK	LKEGVSKDDAEALKKALEEAGAEVEVK___	LKKALEEAGAEVEVK_______________	K	A	L	V	K	-	3	0	0	0	0	0	4	1	0	0	1	1	0	0	0	0	0	0	0	2	0	0	12	0	1243.63	A0A0F6FFA6	A0A0F6FFA6	110	121			yes	yes	2	2.691e-09	105.98				By MS/MS	By MS/MS
ALEEANADLEVK	QNLNDRLASYLDKVRALEEANADLEVKIRD	KVRALEEANADLEVKIRDWYQRQRPSEIKD	R	A	L	V	K	I	3	0	1	1	0	0	3	0	0	0	2	1	0	0	0	0	0	0	0	1	0	0	12	0	1300.65	CON__P02533;P02533;CON__Q6IFX2;CON__P19012;P19012;CON__P08779;P08779	CON__P08779	137	148	KRT14;KRT15;KRT16	Keratin, type I cytoskeletal 14;Keratin, type I cytoskeletal 15;Keratin, type I cytoskeletal 16	no	no	2	4.6119e-05	76.143	By MS/MS
ALEEEEMEQVGQAEHLEEEHDPSPEEQDR	RREPEEHQVEEEHRKALEEEEMEQVGQAEH	HLEEEHDPSPEEQDREWKEQHEQREAANLL	K	A	L	D	R	E	2	1	0	2	0	3	11	1	2	0	2	0	1	0	2	1	0	0	0	1	0	0	29	0	3418.44	O00461;F8W785	O00461	342	370	GOLIM4	Golgi integral membrane protein 4	yes	no	4	0.053003	16.276
ALEHAFQLEHIMDLTR	TIMQPYFTSNGLVTKALEHAFQLEHIMDLT	LEHAFQLEHIMDLTRLRCLGSLFSMLHQAC	K	A	L	T	R	L	2	1	0	1	0	1	2	0	2	1	3	0	1	1	0	0	1	0	0	0	0	0	16	0	1922.97	Q14204	Q14204	2436	2451	DYNC1H1	Cytoplasmic dynein 1 heavy chain 1	yes	yes	4	0.00024258	57.148
ALEHFTDLYDIK	AHIAQLCEKAGLLQRALEHFTDLYDIKRAV	LQRALEHFTDLYDIKRAVVHTHLLNPEWLV	R	A	L	I	K	R	1	0	0	2	0	0	1	0	1	1	2	1	0	1	0	0	1	0	1	0	0	0	12	0	1463.73	A0A087WVQ6;Q00610	A0A087WVQ6	630	641	CLTC	Clathrin heavy chain;Clathrin heavy chain 1	yes	no	3	0.028761	21.631	By matching	By matching	By matching	By matching	By matching
ALEIIDFFR	PIVTPLILIFCLRPRALEIIDFFRNFTVEV	FCLRPRALEIIDFFRNFTVEVVGVGDTCSF	R	A	L	F	R	N	1	1	0	1	0	0	1	0	0	2	1	0	0	2	0	0	0	0	0	0	0	0	9	0	1122.61	Q7Z3C6;H7C1G6	Q7Z3C6	498	506	ATG9A	Autophagy-related protein 9A	yes	no	2	0.001608	70.919	By MS/MS	By MS/MS	By MS/MS	By MS/MS	By MS/MS
ALELDSNLYR	KGFMDGKQACVLMIKALELDSNLYRIGQSK	VLMIKALELDSNLYRIGQSKVFFRAGVLAH	K	A	L	Y	R	I	1	1	1	1	0	0	1	0	0	0	3	0	0	0	0	1	0	0	1	0	0	0	10	0	1192.61	P35579	P35579	746	755	MYH9	Myosin-9	yes	yes	2	3.5281e-06	103.56	By MS/MS		By MS/MS		By MS/MS
ALELTGLK	KFGYVDFESAEDLEKALELTGLKVFGNEIK	SAEDLEKALELTGLKVFGNEIKLEKPKGKD	K	A	L	L	K	V	1	0	0	0	0	0	1	1	0	0	3	1	0	0	0	0	1	0	0	0	0	0	8	0	843.507	P19338	P19338	363	370	NCL	Nucleolin	yes	yes	2	0.0026718	85.212	By MS/MS	By MS/MS	By MS/MS	By MS/MS	By MS/MS
ALEQALEK	FKKDNEETGFGSGTRALEQALEKTKANIKW	GFGSGTRALEQALEKTKANIKWVKENKEVV	R	A	L	E	K	T	2	0	0	0	0	1	2	0	0	0	2	1	0	0	0	0	0	0	0	0	0	0	8	0	900.492	P15144	P15144	936	943	ANPEP	Aminopeptidase N	yes	yes	2	0.00053035	144.38	By MS/MS	By MS/MS	By MS/MS
ALEQFATVVEAK	LVHPELSRSGELAVRALEQFATVVEAKLIK	AVRALEQFATVVEAKLIKHKKGIVNEQFLL	R	A	L	A	K	L	3	0	0	0	0	1	2	0	0	0	1	1	0	1	0	0	1	0	0	2	0	0	12	0	1304.7	P49748;G3V1M7;J3QRJ8;K7EMF8	P49748	539	550	ACADVL	Very long-chain specific acyl-CoA dehydrogenase, mitochondrial	yes	no	2	2.3601e-09	107.24	By matching	By matching	By MS/MS	By MS/MS	By MS/MS
ALEQLNGFELAGR	GYGFITFSDSECAKKALEQLNGFELAGRPM	KKALEQLNGFELAGRPMKVGHVTERTDASS	K	A	L	G	R	P	2	1	1	0	0	1	2	2	0	0	3	0	0	1	0	0	0	0	0	0	0	0	13	0	1416.74	Q14498;A0A0U1RQH7;H0Y4X3;G3XAC6;A0A0U1RQW2;G3V5Z6;H0YJJ3;G3XAP0;Q86U06	Q14498	307	319	RBM39;RBM23	RNA-binding protein 39;Probable RNA-binding protein 23	yes	no	2	0.001121	56.359	By MS/MS
ALESGDVNTVWK	SVAVEMLSSVALINRALESGDVNTVWKQLS	INRALESGDVNTVWKQLSSSVTGLTNIEEE	R	A	L	W	K	Q	1	0	1	1	0	0	1	1	0	0	1	1	0	0	0	1	1	1	0	2	0	0	12	0	1317.66	P46940;A0A0J9YXZ5	P46940	466	477	IQGAP1	Ras GTPase-activating-like protein IQGAP1	yes	no	2	0.0010659	63.283
ALESPERPFLAILGGAK	AGGFLMKKELNYFAKALESPERPFLAILGG	ESPERPFLAILGGAKVADKIQLINNMLDKV	K	A	L	A	K	V	3	1	0	0	0	0	2	2	0	1	3	1	0	1	2	1	0	0	0	0	0	0	17	1	1767.99	P00558	P00558	200	216	PGK1	Phosphoglycerate kinase 1	yes	yes	3	9.2976e-15	103.39	By MS/MS	By MS/MS	By MS/MS	By MS/MS	By MS/MS
ALETHTYFER	SYDGLNISWSRQNGKALETHTYFERHLNDT	RQNGKALETHTYFERHLNDTFSARGEASVC	K	A	L	E	R	H	1	1	0	0	0	0	2	0	1	0	1	0	0	1	0	0	2	0	1	0	0	0	10	0	1265.6	CON__Q1RMK2	CON__Q1RMK2	411	420			yes	yes	3	0.0079834	51.927			By MS/MS
ALETLTGALFQRPPLIAAVK	VRLHNAIEGGTQLSRALETLTGALFQRPPL	TGALFQRPPLIAAVKRQLRVRTIYESKMIE	R	A	L	V	K	R	4	1	0	0	0	1	1	1	0	1	4	1	0	1	2	0	2	0	0	1	0	0	20	1	2108.24	O60832;C9IYT0;H7C0M1;H7BZF2	O60832	172	191	DKC1	H/ACA ribonucleoprotein complex subunit 4	yes	no	3	3.8497e-05	63.827	By matching	By matching	By MS/MS	By matching	By matching
ALFEEVPELLTEAEKK	VTGTIGEDEDLIKWKALFEEVPELLTEAEK	LFEEVPELLTEAEKKEWVEKLTEVSISSDA	K	A	L	K	K	E	2	0	0	0	0	0	5	0	0	0	3	2	0	1	1	0	1	0	0	1	0	0	16	1	1844.98	P31939;H7C1S2	P31939	510	525	ATIC	Bifunctional purine biosynthesis protein PURH;Phosphoribosylaminoimidazolecarboxamide formyltransferase;IMP cyclohydrolase	yes	no	3	0.016631	22.606	By MS/MS		By matching	By matching	By matching
ALFGLQK	GIISNQQITASSTHRALFGLQKWYPYYARL	ITASSTHRALFGLQKWYPYYARLNKKGLIN	R	A	L	Q	K	W	1	0	0	0	0	1	0	1	0	0	2	1	0	1	0	0	0	0	0	0	0	0	7	0	775.459	O43854	O43854	182	188	EDIL3	EGF-like repeat and discoidin I-like domain-containing protein 3	yes	yes	2	0.013848	94.669	By MS/MS	By MS/MS	By MS/MS	By matching	By matching
ALFLASR	ELQLDWQKQKGGVRRALFLASRQATLTQTL	KQKGGVRRALFLASRQATLTQTLLIQNGAR	R	A	L	S	R	Q	2	1	0	0	0	0	0	0	0	0	2	0	0	1	0	1	0	0	0	0	0	0	7	0	776.454	P08648	P08648	560	566	ITGA5	Integrin alpha-5;Integrin alpha-5 heavy chain;Integrin alpha-5 light chain	yes	yes	2	0.0042696	143.37	By MS/MS	By MS/MS	By MS/MS	By MS/MS	By MS/MS
ALFLETEQLK	VKVFKQPSKPEIVSKALFLETEQLKKLGDC	EIVSKALFLETEQLKKLGDCISEDSYPDGN	K	A	L	L	K	K	1	0	0	0	0	1	2	0	0	0	3	1	0	1	0	0	1	0	0	0	0	0	10	0	1190.65	Q13740;F5GXJ9	Q13740	143	152	ALCAM	CD166 antigen	yes	no	2	1.159e-06	139.88	By MS/MS	By MS/MS	By MS/MS	By MS/MS	By MS/MS
ALFLETEQLKK	VKVFKQPSKPEIVSKALFLETEQLKKLGDC	IVSKALFLETEQLKKLGDCISEDSYPDGNI	K	A	L	K	K	L	1	0	0	0	0	1	2	0	0	0	3	2	0	1	0	0	1	0	0	0	0	0	11	1	1318.75	Q13740;F5GXJ9	Q13740	143	153	ALCAM	CD166 antigen	yes	no	2;3	7.456e-07	90.05	By MS/MS	By MS/MS	By MS/MS	By MS/MS	By MS/MS
ALFLLPCISR	FTLTLLVPCVVILAKALFLLPCISRRLARI	VILAKALFLLPCISRRLARIRRGWERESTI	K	A	L	S	R	R	1	1	0	0	1	0	0	0	0	1	3	0	0	1	1	1	0	0	0	0	0	0	10	0	1188.67	Q658P3	Q658P3	447	456	STEAP3	Metalloreductase STEAP3	yes	yes	2	0.002601	59.245	By MS/MS	By MS/MS	By MS/MS	By MS/MS	By MS/MS
ALFLYSR	ELLLDKLKQKGAIRRALFLYSRSPSHSKNM	KQKGAIRRALFLYSRSPSHSKNMTISRGGL	R	A	L	S	R	S	1	1	0	0	0	0	0	0	0	0	2	0	0	1	0	1	0	0	1	0	0	0	7	0	868.481	P06756	P06756	541	547	ITGAV	Integrin alpha-V;Integrin alpha-V heavy chain;Integrin alpha-V light chain	yes	yes	2	0.0016092	154.11	By MS/MS	By MS/MS	By MS/MS	By MS/MS	By MS/MS
ALFSLVDR	TRFQVAYEDSDCGNRALFSLVDRVAAARGA	DSDCGNRALFSLVDRVAAARGAKPDLILGP	R	A	L	D	R	V	1	1	0	1	0	0	0	0	0	0	2	0	0	1	0	1	0	0	0	1	0	0	8	0	919.513	P17342	P17342	112	119	NPR3	Atrial natriuretic peptide receptor 3	yes	yes	2	0.0016103	124.83	By MS/MS	By MS/MS	By MS/MS	By MS/MS	By MS/MS
ALFSSNLDPSLVEQVFLDK	LVTNLTMDSVLVTVKALFSSNLDPSLVEQV	SNLDPSLVEQVFLDKTLNASFHWLGSTYQL	K	A	L	D	K	T	1	0	1	2	0	1	1	0	0	0	4	1	0	2	1	3	0	0	0	2	0	0	19	0	2121.1	Q8WXI7;M0R2S7;M0QZZ9	Q8WXI7	14266	14284	MUC16	Mucin-16	yes	no	3	0.011866	22.313	By matching	By MS/MS	By matching	By MS/MS	By MS/MS
ALGDLISATK	ETQVVLINAVKDVAKALGDLISATKAAAGK	KDVAKALGDLISATKAAAGKVGDDPAVWQL	K	A	L	T	K	A	2	0	0	1	0	0	0	1	0	1	2	1	0	0	0	1	1	0	0	0	0	0	10	0	987.56	Q9Y490	Q9Y490	2090	2099	TLN1	Talin-1	yes	yes	2	2.7229e-05	95.358	By MS/MS	By MS/MS	By MS/MS	By MS/MS	By MS/MS
ALGEYLER	RSLERLADLLGKIQKALGEYLERERSSFPR	LLGKIQKALGEYLERERSSFPRFYFVGDED	K	A	L	E	R	E	1	1	0	0	0	0	2	1	0	0	2	0	0	0	0	0	0	0	1	0	0	0	8	0	949.487	Q14204	Q14204	1614	1621	DYNC1H1	Cytoplasmic dynein 1 heavy chain 1	yes	yes	2	0.0070815	66.682					By MS/MS
ALGFIHEAQVGER	SFMNCSDSIINGSFRALGFIHEAQVGERLM	FRALGFIHEAQVGERLMVHCDSKTGNANTD	R	A	L	E	R	L	2	1	0	0	0	1	2	2	1	1	1	0	0	1	0	0	0	0	0	1	0	0	13	0	1425.74	Q86SJ2	Q86SJ2	293	305	AMIGO2	Amphoterin-induced protein 2	yes	yes	2;3	7.1901e-11	81.494	By MS/MS	By matching	By MS/MS	By MS/MS	By matching
ALGFPLERPK	VSRALGVLAQLIWSRALGFPLERPKSMSTE	LIWSRALGFPLERPKSMSTEGLMKFVDSKS	R	A	L	P	K	S	1	1	0	0	0	0	1	1	0	0	2	1	0	1	2	0	0	0	0	0	0	0	10	1	1126.65	B4DJV2;O75390;A0A0C4DGI3	B4DJV2	428	437	CS	Citrate synthase;Citrate synthase, mitochondrial	yes	no	3	0.0077343	43.77	By matching			By matching	By matching
ALGITEIFIK	RFTVEQEIDLKDVLKALGITEIFIKDANLT	KDVLKALGITEIFIKDANLTGLSDNKEIFL	K	A	L	I	K	D	1	0	0	0	0	0	1	1	0	3	1	1	0	1	0	0	1	0	0	0	0	0	10	0	1103.66	H7C5T9;Q99574	H7C5T9	18	27	SERPINI1	Neuroserpin	yes	no	2	0.0011751	70.919	By MS/MS	By MS/MS	By MS/MS
ALGLLCGK	YNACRDVEAPSSNDKALGLLCGKDADACNA	APSSNDKALGLLCGKDADACNATNWIEYMF	K	A	L	G	K	D	1	0	0	0	1	0	0	2	0	0	3	1	0	0	0	0	0	0	0	0	0	0	8	0	830.468	O15118	O15118	172	179	NPC1	Niemann-Pick C1 protein	yes	yes	2	0.0016357	86.086	By MS/MS		By MS/MS	By MS/MS	By MS/MS
ALGQNPTNAEVLK	GDGKILYSQCGDVMRALGQNPTNAEVLKVL	MRALGQNPTNAEVLKVLGNPKSDEMNVKVL	R	A	L	L	K	V	2	0	2	0	0	1	1	1	0	0	2	1	0	0	1	0	1	0	0	1	0	0	13	0	1353.73	F8W1R7;J3KND3;G8JLA2;G3V1V0;B7Z6Z4;P60660;F8VPF3;F8W1I5;P14649	F8W1R7	38	50	MYL6;MYL6B	Myosin light polypeptide 6;Myosin light chain 6B	yes	no	2	0.00061361	57.347		By matching		By MS/MS	By MS/MS
ALGSGMAVDCSTLTSK	TVCSPDGPGGRCQCRALGSGMAVDCSTLTS	LGSGMAVDCSTLTSKCLLLKARMSAPKNAR	R	A	L	S	K	C	2	0	0	1	1	0	0	2	0	0	2	1	1	0	0	3	2	0	0	1	0	0	16	0	1596.75	P09758	P09758	57	72	TACSTD2	Tumor-associated calcium signal transducer 2	yes	yes	2	7.2376e-20	126.1	By MS/MS	By MS/MS	By MS/MS	By MS/MS	By MS/MS
ALGSLHLPTNPTSLPAVAK	FLAPWATIALRPALRALGSLHLPTNPTSLP	LHLPTNPTSLPAVAKNYSVLYFQQKVDHFG	R	A	L	A	K	N	3	0	1	0	0	0	0	1	1	0	4	1	0	0	3	2	2	0	0	1	0	0	19	0	1886.06	P42785	P42785	28	46	PRCP	Lysosomal Pro-X carboxypeptidase	yes	yes	3	0.026803	25.995	By MS/MS	By MS/MS			By MS/MS
ALGTEVIQLFPEK	FLGSELACALGRKARALGTEVIQLFPEKGN	ARALGTEVIQLFPEKGNMGKILPEYLSNWT	R	A	L	E	K	G	1	0	0	0	0	1	2	1	0	1	2	1	0	1	1	0	1	0	0	1	0	0	13	0	1443.8	O95831	O95831	325	337	AIFM1	Apoptosis-inducing factor 1, mitochondrial	yes	yes	2	1.9925e-06	83					By MS/MS
ALGTLLHTNLR	MPPEQLLQDARSFLRALGTLLHTNLRIKRD	SFLRALGTLLHTNLRIKRDSQGELMVYPYY	R	A	L	L	R	I	1	1	1	0	0	0	0	1	1	0	4	0	0	0	0	0	2	0	0	0	0	0	11	0	1207.7	Q04721	Q04721	1568	1578	NOTCH2	Neurogenic locus notch homolog protein 2;Notch 2 extracellular truncation;Notch 2 intracellular domain	yes	yes	2;3	4.1556e-07	98.048	By MS/MS	By MS/MS	By MS/MS	By MS/MS	By MS/MS
ALGVTALFDK	KFKLEKDYDLVGALRALGVTALFDKHSNTT	VGALRALGVTALFDKHSNTTGITGQRIVID	R	A	L	D	K	H	2	0	0	1	0	0	0	1	0	0	2	1	0	1	0	0	1	0	0	1	0	0	10	0	1033.58	CON__ENSEMBL:ENSBTAP00000018574	CON__ENSEMBL:ENSBTAP00000018574	408	417			yes	yes	2	0.00015854	85.731	By MS/MS	By MS/MS	By MS/MS	By MS/MS	By MS/MS
ALHLGNNVLQSLPSR	IETLPPELFQCRKLRALHLGNNVLQSLPSR	ALHLGNNVLQSLPSRVGELTNLTQIELRGN	R	A	L	S	R	V	1	1	2	0	0	1	0	1	1	0	4	0	0	0	1	2	0	0	0	1	0	0	15	0	1617.9	Q8IWT6	Q8IWT6	735	749	LRRC8A	Volume-regulated anion channel subunit LRRC8A	yes	yes	3	4.0856e-19	116.98	By MS/MS	By matching	By matching
ALIAAQYSGAQVR	AGTLYTYPENWRAFKALIAAQYSGAQVRVL	FKALIAAQYSGAQVRVLSAPPHFHFGQTNR	K	A	L	V	R	V	4	1	0	0	0	2	0	1	0	1	1	0	0	0	0	1	0	0	1	1	0	0	13	0	1346.73	P26641	P26641	18	30	EEF1G	Elongation factor 1-gamma	yes	yes	2	1.7764e-11	112.75	By MS/MS	By MS/MS	By MS/MS	By MS/MS	By MS/MS
ALIAGGGAPEIELALR	IHDALCVIRCLVKKRALIAGGGAPEIELAL	LIAGGGAPEIELALRLTEYSRTLSGMESYC	R	A	L	L	R	L	4	1	0	0	0	0	2	3	0	2	3	0	0	0	1	0	0	0	0	0	0	0	16	0	1549.88	P50991	P50991	420	435	CCT4	T-complex protein 1 subunit delta	yes	yes	2	1.7071e-07	81.494	By MS/MS	By MS/MS	By matching	By matching	By MS/MS
ALIAPDHVVPAPEECYVYSPLGSAYK	KRIHYYSRLTTPADKALIAPDHVVPAPEEC	PEECYVYSPLGSAYKLQSYTEGYGKNTSLV	K	A	L	Y	K	L	4	0	0	1	1	0	2	1	1	1	2	1	0	0	4	2	0	0	3	3	0	0	26	0	2845.4	D6RER8;E7ESU6;D6RG31;D6RHF5;D6R9Q7;Q8NBW4	D6RER8	18	43	SLC38A9	Sodium-coupled neutral amino acid transporter 9	yes	no	3	0.044799	16.961			By MS/MS
ALIEILATR	KQLKKAMEGAGTDEKALIEILATRTNAEIR	AGTDEKALIEILATRTNAEIRAINEAYKED	K	A	L	T	R	T	2	1	0	0	0	0	1	0	0	2	2	0	0	0	0	0	1	0	0	0	0	0	9	0	998.612	P08133;E5RK69;E7EMC6	P08133	457	465	ANXA6	Annexin A6;Annexin	yes	no	2	0.00029536	111.95	By MS/MS	By MS/MS	By MS/MS	By MS/MS	By MS/MS
ALIEWIR	STGEPPALDEVPEVRALIEWIRRNKFVLSG	LDEVPEVRALIEWIRRNKFVLSGNLHGGSV	R	A	L	I	R	R	1	1	0	0	0	0	1	0	0	2	1	0	0	0	0	0	0	1	0	0	0	0	7	0	899.523	O75976	O75976	240	246	CPD	Carboxypeptidase D	yes	yes	2	0.039956	57.281	By MS/MS			By MS/MS
ALINADELASDVAGAEALLDR	LADFRDLTSWVTEMKALINADELASDVAGA	ELASDVAGAEALLDRHQEHKGEIDAHEDSF	K	A	L	D	R	H	6	1	1	3	0	0	2	1	0	1	4	0	0	0	0	1	0	0	0	1	0	0	21	0	2126.09	A0A0D9SF54;A0A0D9SGF6;Q13813	A0A0D9SF54	382	402	SPTAN1	Spectrin alpha chain, non-erythrocytic 1	yes	no	3	0.064151	7.8038		By MS/MS		By matching	By MS/MS
ALINSPEGAVGR	YKYLDESSGGWRDGRALINSPEGAVGRSLQ	DGRALINSPEGAVGRSLQPLYRSNTSQLAF	R	A	L	G	R	S	2	1	1	0	0	0	1	2	0	1	1	0	0	0	1	1	0	0	0	1	0	0	12	0	1182.64	K7ENE5;O00115	K7ENE5	66	77	DNASE2	Deoxyribonuclease-2-alpha	yes	no	2	0.0011421	62.823				By MS/MS	By MS/MS
ALIPLAK	DKMVWEILVSERDIRALIPLAKAEELVNTA	LVSERDIRALIPLAKAEELVNTAPLTGVPQ	R	A	L	A	K	A	2	0	0	0	0	0	0	0	0	1	2	1	0	0	1	0	0	0	0	0	0	0	7	0	724.485	Q24JP5;H0YFQ2	Q24JP5	398	404	TMEM132A	Transmembrane protein 132A	yes	no	2	0.025907	66.994	By MS/MS	By MS/MS	By MS/MS	By MS/MS	By MS/MS
ALIVLAHSER	______________________________	MVGRRALIVLAHSERTSFNYAMKEAAAAAL	R	A	L	E	R	T	2	1	0	0	0	0	1	0	1	1	2	0	0	0	0	1	0	0	0	1	0	0	10	0	1107.64	B4DLR8;H3BRK3;P15559	B4DLR8	6	15	NQO1	NAD(P)H dehydrogenase [quinone] 1	yes	no	3	0.0073786	43.297	By matching	By matching	By matching	By MS/MS	By MS/MS
ALIVVPYAEGVIPDEAK	AVVAQHLTNTVFVDRALIVVPYAEGVIPDE	IVVPYAEGVIPDEAKALSLLAPANAVAGLL	R	A	L	A	K	A	3	0	0	1	0	0	2	1	0	2	1	1	0	0	2	0	0	0	1	3	0	0	17	0	1782.98	Q5T760;Q05519	Q5T760	104	120	SRSF11	Serine/arginine-rich splicing factor 11	yes	no	2;3	2.4724e-05	69.01	By MS/MS	By MS/MS	By MS/MS	By MS/MS	By MS/MS
ALLAAFDFPFR	DITITTTAKSDEEGRALLAAFDFPFRK___	EEGRALLAAFDFPFRK______________	R	A	L	F	R	K	3	1	0	1	0	0	0	0	0	0	2	0	0	3	1	0	0	0	0	0	0	0	11	0	1266.68	A0A0F6FD17	A0A0F6FD17	168	178			yes	yes	2	0.00013067	75.38			By MS/MS	By MS/MS	By MS/MS
ALLANALTSALR	LPLLGLHEAASFYQRALLANALTSALRLHQ	YQRALLANALTSALRLHQRLPHFQLSRAFL	R	A	L	L	R	L	4	1	1	0	0	0	0	0	0	0	4	0	0	0	0	1	1	0	0	0	0	0	12	0	1212.72	D6RAA6;P57088	D6RAA6	58	69	TMEM33	Transmembrane protein 33	yes	no	2	1.7122e-08	101.95	By MS/MS	By MS/MS	By MS/MS	By MS/MS	By MS/MS
ALLAYAFALAGNQER	KSAKEGSQGSHVYTKALLAYAFALAGNQER	ALLAYAFALAGNQERRTEVLTSLYEEAVKE	K	A	L	E	R	R	5	1	1	0	0	1	1	1	0	0	3	0	0	1	0	0	0	0	1	0	0	0	15	0	1606.85	CON__ENSEMBL:ENSBTAP00000024146	CON__ENSEMBL:ENSBTAP00000024146	1152	1166			yes	yes	2;3	4.0682e-14	101.95	By MS/MS	By MS/MS	By MS/MS	By MS/MS	By MS/MS
ALLDGMGSCLFER	PGLNFSNCSRRALEKALLDGMGSCLFERLP	EKALLDGMGSCLFERLPSLPPMAAFCGNMF	K	A	L	E	R	L	1	1	0	1	1	0	1	2	0	0	3	0	1	1	0	1	0	0	0	0	0	0	13	0	1467.68	Q13444	Q13444	401	413	ADAM15	Disintegrin and metalloproteinase domain-containing protein 15	yes	yes	2	8.1934e-05	70.977	By MS/MS	By MS/MS	By MS/MS	By MS/MS
ALLDIIR	CAKHGIEYQEKPLLRALLDIIRSLKKSGKL	YQEKPLLRALLDIIRSLKKSGKLWLDAYLH	R	A	L	I	R	S	1	1	0	1	0	0	0	0	0	2	2	0	0	0	0	0	0	0	0	0	0	0	7	0	812.512	O95864	O95864	422	428	FADS2	Fatty acid desaturase 2	yes	yes	2	0.039956	57.281	By MS/MS
ALLDSLQLGPDSLTVHLIHEVTK	CKRQRSIRPGLSPYRALLDSLQLGPDSLTV	GPDSLTVHLIHEVTKVLLVLELQGLQKNMT	R	A	L	T	K	V	1	0	0	2	0	1	1	1	2	1	6	1	0	0	1	2	2	0	0	2	0	0	23	0	2498.37	Q14697	Q14697	62	84	GANAB	Neutral alpha-glucosidase AB	yes	yes	3;4	3.1873e-14	87.326	By MS/MS	By MS/MS	By MS/MS	By MS/MS	By MS/MS
ALLELQLEPEELYQTFQR	AERIKPVLMMNKMDRALLELQLEPEELYQT	ELQLEPEELYQTFQRIVENVNVIISTYGEG	R	A	L	Q	R	I	1	1	0	0	0	3	4	0	0	0	5	0	0	1	1	0	1	0	1	0	0	0	18	0	2219.15	P13639	P13639	163	180	EEF2	Elongation factor 2	yes	yes	3	1.1461e-08	56.121	By MS/MS	By MS/MS	By MS/MS	By MS/MS	By MS/MS
ALLEVNK	EDIRKWNVTSLETLKALLEVNKGHEMSPQV	VTSLETLKALLEVNKGHEMSPQVATLIDRF	K	A	L	N	K	G	1	0	1	0	0	0	1	0	0	0	2	1	0	0	0	0	0	0	0	1	0	0	7	0	785.465	H3BMA1;H3BUX1	H3BMA1	119	125	MSLN		no	no	2	0.015305	86.512	By MS/MS	By MS/MS	By matching
ALLFIPR	LAVKHFSVEGQLEFRALLFIPRRAPFDLFE	VEGQLEFRALLFIPRRAPFDLFENKKKKNN	R	A	L	P	R	R	1	1	0	0	0	0	0	0	0	1	2	0	0	1	1	0	0	0	0	0	0	0	7	0	828.522	P08238	P08238	331	337	HSP90AB1	Heat shock protein HSP 90-beta	yes	yes	2	0.011087	114.67	By MS/MS	By MS/MS	By MS/MS	By MS/MS	By MS/MS
ALLFTHDQFQDK	VYLKDVKVSLYKNDKALLFTHDQFQDKNVD	NDKALLFTHDQFQDKNVDQASGSVLLYLEK	K	A	L	D	K	N	1	0	0	2	0	2	0	0	1	0	2	1	0	2	0	0	1	0	0	0	0	0	12	0	1461.73	CON__Q3Y5Z3	CON__Q3Y5Z3	176	187			yes	yes	3	4.5285e-13	119.39	By MS/MS	By MS/MS	By MS/MS	By MS/MS	By MS/MS
ALLFVPR	LAVKHFSVEGQLEFRALLFVPRRAPFDLFE	VEGQLEFRALLFVPRRAPFDLFENRKKKNN	R	A	L	P	R	R	1	1	0	0	0	0	0	0	0	0	2	0	0	1	1	0	0	0	0	1	0	0	7	0	814.507	P07900	P07900	339	345	HSP90AA1	Heat shock protein HSP 90-alpha	yes	yes	2	0.011087	114.67	By MS/MS	By MS/MS	By MS/MS	By MS/MS	By MS/MS
ALLFYGTDFR	VASRNRRALRDSRTRALLFYGTDFRASAAP	DSRTRALLFYGTDFRASAAPLPRLAHQSWA	R	A	L	F	R	A	1	1	0	1	0	0	0	1	0	0	2	0	0	2	0	0	1	0	1	0	0	0	10	0	1201.61	Q495W5	Q495W5	119	128	FUT11	Alpha-(1,3)-fucosyltransferase 11	yes	yes	2	0.00048365	71.223					By MS/MS
ALLILEGGQK	KIIKADVGYKGTQLKALLILEGGQKVVFKP	GTQLKALLILEGGQKVVFKPKRYSRDHVVE	K	A	L	Q	K	V	1	0	0	0	0	1	1	2	0	1	3	1	0	0	0	0	0	0	0	0	0	0	10	0	1040.62	O75063;X6RH03	O75063	110	119	FAM20B	Glycosaminoglycan xylosylkinase	yes	no	2	0.0067773	59.245		By MS/MS		By MS/MS
ALLLLCGEDD	LYSMIKGDTSGDYKKALLLLCGEDD_____	GDYKKALLLLCGEDD_______________	K	A	L	D	D	-	1	0	0	2	1	0	1	1	0	0	4	0	0	0	0	0	0	0	0	0	0	0	10	0	1117.53	P08758;D6RBE9;D6RBL5	P08758	311	320	ANXA5	Annexin A5;Annexin	yes	no	2	0.014276	49.358	By MS/MS	By MS/MS
ALLNHLDVGVGR	HRYGEGDSLTLQQLKALLNHLDVGVGRGNV	QLKALLNHLDVGVGRGNVTQHVQGHRNLST	K	A	L	G	R	G	1	1	1	1	0	0	0	2	1	0	3	0	0	0	0	0	0	0	0	2	0	0	12	0	1262.71	Q15043;E5RIP4;E5RFZ8;E5RGA7;E5RJ40;E5RJG5	Q15043	64	75	SLC39A14	Zinc transporter ZIP14	yes	no	2;3	4.0198e-09	106.29	By MS/MS	By MS/MS	By MS/MS	By MS/MS	By MS/MS
ALLNSMVIGVTEGFTK	RDGYADGWAQAGTARALLNSMVIGVTEGFT	LLNSMVIGVTEGFTKKLQLVGVGYRAAVKG	R	A	L	T	K	K	1	0	1	0	0	0	1	2	0	1	2	1	1	1	0	1	2	0	0	2	0	0	16	0	1678.9	A0A0F6FD14	A0A0F6FD14	70	85			yes	yes	3	0.0022605	43.297				By MS/MS	By MS/MS
ALLQDKDVIAINQDPLGK	LFMSNDLRHISPQAKALLQDKDVIAINQDP	QDKDVIAINQDPLGKQGYQLRQGDNFEVWE	K	A	L	G	K	Q	2	0	1	3	0	2	0	1	0	2	3	2	0	0	1	0	0	0	0	1	0	0	18	1	1950.08	P06280	P06280	309	326	GLA	Alpha-galactosidase A	yes	yes	3	0.00030437	38.227		By MS/MS		By matching
ALLQDVLPK	ASPESLHYHLCSAPRALLQDVLPKYILDFS	LCSAPRALLQDVLPKYILDFSLFAYPLPNV	R	A	L	P	K	Y	1	0	0	1	0	1	0	0	0	0	3	1	0	0	1	0	0	0	0	1	0	0	9	0	995.602	Q8NCH0;H0YN65	Q8NCH0	346	354	CHST14	Carbohydrate sulfotransferase 14	yes	no	2	0.00047457	89.142	By MS/MS	By MS/MS	By MS/MS	By MS/MS	By MS/MS
ALLQMVEAAGAAEDDPLR	LPTGAGLEPKSAQDKALLQMVEAAGAAEDD	QMVEAAGAAEDDPLRRTGRPFGGLIRDVRR	K	A	L	L	R	R	5	1	0	2	0	1	2	1	0	0	3	0	1	0	1	0	0	0	0	1	0	0	18	0	1868.93	P04920	P04920	659	676	SLC4A2	Anion exchange protein 2	yes	yes	3	0.011853	23.562	By MS/MS	By matching	By MS/MS
ALLQMVEAAGAAEDDPLRR	LPTGAGLEPKSAQDKALLQMVEAAGAAEDD	MVEAAGAAEDDPLRRTGRPFGGLIRDVRRR	K	A	L	R	R	T	5	2	0	2	0	1	2	1	0	0	3	0	1	0	1	0	0	0	0	1	0	0	19	1	2025.03	P04920	P04920	659	677	SLC4A2	Anion exchange protein 2	yes	yes	3	1.2784e-12	84.874	By MS/MS	By MS/MS	By MS/MS	By MS/MS	By MS/MS
ALLSAPWYLNR	NYMKELELVTKAGFRALLSAPWYLNRISYG	AGFRALLSAPWYLNRISYGPDWKDFYIVEP	R	A	L	N	R	I	2	1	1	0	0	0	0	0	0	0	3	0	0	0	1	1	0	1	1	0	0	0	11	0	1302.71	H3BS10;H3BP20;P06865	H3BS10	414	424	HEXA	Beta-hexosaminidase;Beta-hexosaminidase subunit alpha	yes	no	2	0.0018161	56.563	By MS/MS	By matching	By MS/MS	By MS/MS	By MS/MS
ALLSAVTR	PCSSVKRGNMVRAARALLSAVTRLLILADM	NMVRAARALLSAVTRLLILADMADVYKLLV	R	A	L	T	R	L	2	1	0	0	0	0	0	0	0	0	2	0	0	0	0	1	1	0	0	1	0	0	8	0	829.502	P35221;G3XAM7;E5RIB1;E5RG03;E5RGY6;E5RJ41;P26232	P35221	130	137	CTNNA1;CTNNA2	Catenin alpha-1;Catenin alpha-2	no	no	2	0.0025555	89.55		By MS/MS		By MS/MS
ALLTLADGR	LGDDISSETSGDFRKALLTLADGRRDESLK	SGDFRKALLTLADGRRDESLKVDEHLAKQD	K	A	L	G	R	R	2	1	0	1	0	0	0	1	0	0	3	0	0	0	0	0	1	0	0	0	0	0	9	0	928.534	P12429;D6RA82	P12429	155	163	ANXA3	Annexin A3;Annexin	yes	no	2	0.00083418	79.474	By matching	By matching	By MS/MS	By MS/MS	By matching
ALLTPVAIAAGR	TNVKGIYAVGDVCGKALLTPVAIAAGRKLA	CGKALLTPVAIAAGRKLAHRLFEYKEDSKL	K	A	L	G	R	K	4	1	0	0	0	0	0	1	0	1	2	0	0	0	1	0	1	0	0	1	0	0	12	0	1151.7	P00390	P00390	380	391	GSR	Glutathione reductase, mitochondrial	yes	yes	2	1.6469e-06	85.731	By MS/MS	By MS/MS	By MS/MS		By matching
ALLYLCGGDD	LYYYIQQDTKGDYQKALLYLCGGDD_____	GDYQKALLYLCGGDD_______________	K	A	L	D	D	-	1	0	0	2	1	0	0	2	0	0	3	0	0	0	0	0	0	0	1	0	0	0	10	0	1095.49	P07355;A6NMY6	P07355	330	339	ANXA2;ANXA2P2	Annexin A2;Putative annexin A2-like protein	yes	no	1;2	0.00039255	81.784	By MS/MS	By MS/MS	By MS/MS	By MS/MS	By MS/MS
ALMDEEDMDDVVDADEYLIPQQGFFSSPSTSR	ERMHLPSPTDSNFYRALMDEEDMDDVVDAD	LIPQQGFFSSPSTSRTPLLSSLSATSNNST	R	A	L	S	R	T	2	1	0	6	0	2	3	1	0	1	2	0	2	2	2	4	1	0	1	2	0	0	32	0	3606.57	P00533;E9PFD7;Q504U8	P00533	1000	1031	EGFR	Epidermal growth factor receptor;Receptor protein-tyrosine kinase	yes	no	3	0.047654	9.2214	By MS/MS	By MS/MS	By matching	By matching	By MS/MS
ALMGLYHGQVLCK	ESQKFGELVMTKESKALMGLYHGQVLCKKN	SKALMGLYHGQVLCKKNKFGAPQKDVKHLA	K	A	L	C	K	K	1	0	0	0	1	1	0	2	1	0	3	1	1	0	0	0	0	0	1	1	0	0	13	0	1488.76	P40939	P40939	338	350	HADHA	Trifunctional enzyme subunit alpha, mitochondrial;Long-chain enoyl-CoA hydratase;Long chain 3-hydroxyacyl-CoA dehydrogenase	yes	yes	3	0.0019777	48.004			By MS/MS
ALMGSPQLVAAVVR	AMIVNQLSKKEASRRALMGSPQLVAAVVRT	RALMGSPQLVAAVVRTMQNTSDLDTARCTT	R	A	L	V	R	T	3	1	0	0	0	1	0	1	0	0	2	0	1	0	1	1	0	0	0	3	0	0	14	0	1410.8	P14923;C9JK18;C9JKY1;C9JTX4;C9J826	P14923	178	191	JUP	Junction plakoglobin	yes	no	2	5.9061e-09	85.958	By MS/MS	By MS/MS	By MS/MS	By MS/MS	By MS/MS
ALMLQGVDLLADAVAVTMGPK	TRAYAKDVKFGADARALMLQGVDLLADAVA	VDLLADAVAVTMGPKGRTVIIEQSWGSPKV	R	A	L	P	K	G	4	0	0	2	0	1	0	2	0	0	4	1	2	0	1	0	1	0	0	3	0	0	21	0	2112.13	P10809;E7ESH4;E7EXB4;C9JL25;C9JL19;C9JCQ4;C9J0S9	P10809	38	58	HSPD1	60 kDa heat shock protein, mitochondrial	yes	no	2;3	1.804e-57	186.68	By MS/MS	By MS/MS	By MS/MS	By MS/MS	By MS/MS
ALNALCDGLIDELNQALK	GKNNTVGLIQLNRPKALNALCDGLIDELNQ	ALCDGLIDELNQALKTFEEDPAVGAIVLTG	K	A	L	L	K	T	3	0	2	2	1	1	1	1	0	1	5	1	0	0	0	0	0	0	0	0	0	0	18	0	1970.01	P30084	P30084	57	74	ECHS1	Enoyl-CoA hydratase, mitochondrial	yes	yes	2;3	0.00017324	43.454	By MS/MS		By MS/MS	By MS/MS	By MS/MS
ALNEACESVIQTACK	LIQETDPGADYRIDRALNEACESVIQTACK	ALNEACESVIQTACKHIRSGDPMILSCLME	R	A	L	C	K	H	3	0	1	0	2	1	2	0	0	1	1	1	0	0	0	1	1	0	0	1	0	0	15	0	1692.78	Q92896;H3BM42	Q92896	502	516	GLG1	Golgi apparatus protein 1	yes	no	2	0.00015497	65.5	By MS/MS
ALNFGGIGVVVGHELTHAFDDQGR	AGILQAPFYTRSSPKALNFGGIGVVVGHEL	VVGHELTHAFDDQGREYDKDGNLRPWWKNS	K	A	L	G	R	E	2	1	1	2	0	1	1	5	2	1	2	0	0	2	0	0	1	0	0	3	0	0	24	0	2508.25	P42892;B4DKB2	P42892	595	618	ECE1	Endothelin-converting enzyme 1	yes	no	4	1.4634e-15	89.511	By MS/MS	By MS/MS	By MS/MS	By MS/MS	By MS/MS
ALNQNNTPLLSLK	YKPRMSARERYLTFKALNQNNTPLLSLKDF	FKALNQNNTPLLSLKDFYDIYEVAALKWKA	K	A	L	L	K	D	1	0	3	0	0	1	0	0	0	0	4	1	0	0	1	1	1	0	0	0	0	0	13	0	1424.8	B7Z3R2;Q9ULQ1;H0YIK4	B7Z3R2	317	329	TPCN1	Two pore calcium channel protein 1	yes	no	2	0.00084719	52.79	By MS/MS	By MS/MS	By MS/MS
ALNQYQAQLGEPR	LSVLLFYPEDEAAKRALNQYQAQLGEPRPG	KRALNQYQAQLGEPRPGLGPREDIQRFILR	R	A	L	P	R	P	2	1	1	0	0	3	1	1	0	0	2	0	0	0	1	0	0	0	1	0	0	0	13	0	1486.75	Q8IVL6	Q8IVL6	355	367	LEPREL2	Prolyl 3-hydroxylase 3	yes	yes	2	1.1752e-17	126.19	By MS/MS	By MS/MS	By MS/MS	By MS/MS	By MS/MS
ALNRPPTYPTK	NGIKTVIVNMVDVAKALNRPPTYPTKYFGC	DVAKALNRPPTYPTKYFGCELGAQTQFDVK	K	A	L	T	K	Y	1	1	1	0	0	0	0	0	0	0	1	1	0	0	3	0	2	0	1	0	0	0	11	1	1256.69	P55010;H0YK11;H0YMJ8;H0YM54;H0YLZ1;H0YN40	P55010	45	55	EIF5	Eukaryotic translation initiation factor 5	yes	no	3	0.023206	32.329	By MS/MS	By MS/MS	By matching	By matching	By MS/MS
ALNSAANNVYQYGR	PEWANWLPEAQVVQRALNSAANNVYQYGRE	RALNSAANNVYQYGREWITHKLHKILGDKV	R	A	L	G	R	E	3	1	3	0	0	1	0	1	0	0	1	0	0	0	0	1	0	0	2	1	0	0	14	0	1539.74	Q9H330;H7C0G1	Q9H330	522	535	TMEM245	Transmembrane protein 245	yes	no	2	3.6375e-09	91.584	By MS/MS	By MS/MS	By MS/MS	By MS/MS	By MS/MS
ALNVLVPIFYR	QLVVLICLGLMGLERALNVLVPIFYRNIVN	GLERALNVLVPIFYRNIVNLLTEKAPWNSL	R	A	L	Y	R	N	1	1	1	0	0	0	0	0	0	1	2	0	0	1	1	0	0	0	1	2	0	0	11	0	1303.77	Q9NP58;H7BXK9	Q9NP58	277	287	ABCB6	ATP-binding cassette sub-family B member 6, mitochondrial	yes	no	2	1.1067e-07	98.392	By MS/MS	By MS/MS	By MS/MS	By MS/MS	By MS/MS
ALNYAAQQAASLGSQLQSR	KMSPDVTKSNMTDDKALNYAAQQAASLGSQ	AAQQAASLGSQLQSRSLNGDYAKDTALGIA	K	A	L	S	R	S	5	1	1	0	0	4	0	1	0	0	3	0	0	0	0	3	0	0	1	0	0	0	19	0	1976.01	A0A0F6FE83	A0A0F6FE83	162	180			yes	yes	3	2.8425e-10	89.846				By MS/MS	By MS/MS
ALPAPIEK	WYVDGVEYKCKVSNKALPAPIEKTISKAKG	KCKVSNKALPAPIEKTISKAKGQPREPQVY	K	A	L	E	K	T	2	0	0	0	0	0	1	0	0	1	1	1	0	0	2	0	0	0	0	0	0	0	8	0	837.496	A0A0A0MS07;A0A0A0MS08;P01857;A0A286YES1;P01860	A0A0A0MS07	175	182	IGHG1;IGHG3	Ig gamma-1 chain C region;Ig gamma-3 chain C region	yes	no	2	0.016779	57.177	By MS/MS	By MS/MS
ALPDMEVVGLNFSSATTPELLLK	PPGSGKTMTLFSALRALPDMEVVGLNFSSA	GLNFSSATTPELLLKTFDHYCEYRRTPNGV	R	A	L	L	K	T	2	0	1	1	0	0	2	1	0	0	5	1	1	1	2	2	2	0	0	2	0	0	23	0	2444.29	Q14204	Q14204	2611	2633	DYNC1H1	Cytoplasmic dynein 1 heavy chain 1	yes	yes	3	0.036653	12.802	By matching	By matching		By MS/MS	By MS/MS
ALPELTK	VHLINYQDDAELATRALPELTKLLNDEDPV	DDAELATRALPELTKLLNDEDPVVVTKAAM	R	A	L	T	K	L	1	0	0	0	0	0	1	0	0	0	2	1	0	0	1	0	1	0	0	0	0	0	7	0	770.454	P14923;C9JK18;C9JKY1;C9JTX4;C9J826	P14923	143	149	JUP	Junction plakoglobin	yes	no	2	0.012977	99.919	By MS/MS	By MS/MS	By MS/MS	By MS/MS	By MS/MS
ALPFWNEEIVPQIK	DQLPSCESLKDTIARALPFWNEEIVPQIKE	RALPFWNEEIVPQIKEGKRVLIAAHGNSLR	R	A	L	I	K	E	1	0	1	0	0	1	2	0	0	2	1	1	0	1	2	0	0	1	0	1	0	0	14	0	1682.9	P18669;P15259;Q8N0Y7	P18669	163	176	PGAM1;PGAM2;PGAM4	Phosphoglycerate mutase 1;Phosphoglycerate mutase 2;Probable phosphoglycerate mutase 4	yes	no	2	0.020027	32.606	By MS/MS	By matching	By MS/MS	By MS/MS	By MS/MS
ALPGQLKPFETLLSQNQGGK	LIYTNYEAGKDDYVKALPGQLKPFETLLSQ	LKPFETLLSQNQGGKTFIVGDQISFADYNL	K	A	L	G	K	T	1	0	1	0	0	3	1	3	0	0	4	2	0	1	2	1	1	0	0	0	0	0	20	1	2125.15	P09211;A0A087X243	P09211	122	141	GSTP1	Glutathione S-transferase P	yes	no	3	1.1473e-08	75.239	By MS/MS	By MS/MS	By MS/MS	By MS/MS	By MS/MS
ALPILEELLR	FNLALLYSQTAKELKALPILEELLRYYPDH	AKELKALPILEELLRYYPDHIKGLILKGDI	K	A	L	L	R	Y	1	1	0	0	0	0	2	0	0	1	4	0	0	0	1	0	0	0	0	0	0	0	10	0	1165.71	Q6ZXV5	Q6ZXV5	722	731	TMTC3	Transmembrane and TPR repeat-containing protein 3	yes	yes	2	0.012965	46.462	By MS/MS		By MS/MS	By MS/MS	By MS/MS
ALPLPQSSTC	RQPYAHMNGGRKNERALPLPQSSTC_____	RKNERALPLPQSSTC_______________	R	A	L	T	C	-	1	0	0	0	1	1	0	0	0	0	2	0	0	0	2	2	1	0	0	0	0	0	10	0	1072.52	C9J5X1;P08069	C9J5X1	1357	1366	IGF1R	Tyrosine-protein kinase receptor;Insulin-like growth factor 1 receptor;Insulin-like growth factor 1 receptor alpha chain;Insulin-like growth factor 1 receptor beta chain	yes	no	2	0.0015393	68.787	By MS/MS	By MS/MS	By MS/MS	By MS/MS
ALQAQEIECR	INLRRRQDRRERMLRALQAQEIECRLVEAV	ERMLRALQAQEIECRLVEAVDGKAMNTSQV	R	A	L	C	R	L	2	1	0	0	1	2	2	0	0	1	1	0	0	0	0	0	0	0	0	0	0	0	10	0	1216.59	Q8NBJ5;M0QX72	Q8NBJ5	361	370	COLGALT1	Procollagen galactosyltransferase 1	yes	no	2	0.00074961	76.827
ALQATVGNSYK	DARDPAFKAANGSLRALQATVGNSYKCNAE	GSLRALQATVGNSYKCNAEEHVRVTKAFSV	R	A	L	Y	K	C	2	0	1	0	0	1	0	1	0	0	1	1	0	0	0	1	1	0	1	1	0	0	11	0	1150.6	P11279	P11279	327	337	LAMP1	Lysosome-associated membrane glycoprotein 1	yes	yes	2	4.866e-12	118.18	By MS/MS	By MS/MS			By MS/MS
ALQFLEEVK	HPRIITEGFEAAKEKALQFLEEVKVSREMD	EAAKEKALQFLEEVKVSREMDRETLIDVAR	K	A	L	V	K	V	1	0	0	0	0	1	2	0	0	0	2	1	0	1	0	0	0	0	0	1	0	0	9	0	1075.59	P40227	P40227	130	138	CCT6A	T-complex protein 1 subunit zeta	yes	yes	2	0.0001782	136.16	By MS/MS	By MS/MS	By MS/MS	By MS/MS	By MS/MS
ALQFYLDYK	KDIITKVANVELCYRALQFYLDYKPLLIND	VELCYRALQFYLDYKPLLINDLLLVLSPRL	R	A	L	Y	K	P	1	0	0	1	0	1	0	0	0	0	2	1	0	1	0	0	0	0	2	0	0	0	9	0	1159.59	P53675;A0A087WV74;A0A087WXH4	P53675	1407	1415	CLTCL1	Clathrin heavy chain 2	yes	no	2	0.0027125	70.268			By MS/MS
ALQGEQGVVECAYVEGDGQYAR	SMGQAAARFGLSLVRALQGEQGVVECAYVE	VVECAYVEGDGQYARFFSQPLLLGKNGVEE	R	A	L	A	R	F	3	1	0	1	1	3	3	4	0	0	1	0	0	0	0	0	0	0	2	3	0	0	22	0	2398.09	A0A0F6FCU7	A0A0F6FCU7	241	262			yes	yes	3	0.040514	18.509				By MS/MS
ALQQLLFPGK	AVTLTVPVVLFPIRRALQQLLFPGKAFSWP	FPIRRALQQLLFPGKAFSWPRHVAIALILL	R	A	L	G	K	A	1	0	0	0	0	2	0	1	0	0	3	1	0	1	1	0	0	0	0	0	0	0	10	0	1113.65	Q8WUX1;A0A087X1I6	Q8WUX1	360	369	SLC38A5	Sodium-coupled neutral amino acid transporter 5	yes	no	2	2.1059e-06	133.12	By MS/MS	By MS/MS	By MS/MS	By MS/MS	By MS/MS
ALQSPALGLR	IDLALEQGDALALFRALQSPALGLRGLQQQ	LALFRALQSPALGLRGLQQQNSDWYLKQLL	R	A	L	L	R	G	2	1	0	0	0	1	0	1	0	0	3	0	0	0	1	1	0	0	0	0	0	0	10	0	1024.6	P46940;A0A0J9YXZ5	P46940	327	336	IQGAP1	Ras GTPase-activating-like protein IQGAP1	yes	no	2	0.0054412	61.679	By MS/MS	By MS/MS		By MS/MS	By MS/MS
ALSADQGSYR	LDTVGSDAYRLSVSRALSADQGSYRCIVSE	LSVSRALSADQGSYRCIVSEWIAEQGNWQE	R	A	L	Y	R	C	2	1	0	1	0	1	0	1	0	0	1	0	0	0	0	2	0	0	1	0	0	0	10	0	1066.5	Q9P2B2	Q9P2B2	237	246	PTGFRN	Prostaglandin F2 receptor negative regulator	yes	yes	2	2.8813e-06	122.13	By MS/MS	By MS/MS	By MS/MS
ALSAIADLLTNEHER	WTYGRYIRSALRQEKALSAIADLLTNEHER	ALSAIADLLTNEHERVVKAASGALRNLAVD	K	A	L	E	R	V	3	1	1	1	0	0	2	0	1	1	3	0	0	0	0	1	1	0	0	0	0	0	15	0	1651.85	C9JZR2;O60716	C9JZR2	711	725	CTNND1	Catenin delta-1	yes	no	3	2.9707e-19	120.53	By MS/MS	By MS/MS	By MS/MS	By MS/MS	By MS/MS
ALSDLQLIK	DGTHSSAYCPDYTVRALSDLQLIKVTRLQY	PDYTVRALSDLQLIKVTRLQYLNALLATRA	R	A	L	I	K	V	1	0	0	1	0	1	0	0	0	1	3	1	0	0	0	1	0	0	0	0	0	0	9	0	999.596	Q8NE01	Q8NE01	632	640	CNNM3	Metal transporter CNNM3	yes	yes	2	0.046925	45.081					By MS/MS
ALSEFAALMNTER	LGGFASTQDTTVALKALSEFAALMNTERTN	LKALSEFAALMNTERTNIQVTVTGPSSPSP	K	A	L	E	R	T	3	1	1	0	0	0	2	0	0	0	2	0	1	1	0	1	1	0	0	0	0	0	13	0	1451.71	Q6YHK3	Q6YHK3	1190	1202	CD109	CD109 antigen	yes	yes	2;3	5.6782e-11	104.07	By MS/MS	By MS/MS	By MS/MS	By MS/MS	By MS/MS
ALSETVVEESDPKPAFSK	VSILLKCFDSPWTTRALSETVVEESDPKPA	ETVVEESDPKPAFSKMNGSMDKKSSTVSED	R	A	L	S	K	M	2	0	0	1	0	0	3	0	0	0	1	2	0	1	2	3	1	0	0	2	0	0	18	1	1932.97	Q8IWT6	Q8IWT6	172	189	LRRC8A	Volume-regulated anion channel subunit LRRC8A	yes	yes	3	1.463e-06	65.423	By MS/MS	By MS/MS	By MS/MS	By MS/MS	By MS/MS
ALSEYLAVFAR	YNSGDFRSSTEDMERALSEYLAVFARCLAG	DMERALSEYLAVFARCLAGCEGAHEQVDFK	R	A	L	A	R	C	3	1	0	0	0	0	1	0	0	0	2	0	0	1	0	1	0	0	1	1	0	0	11	0	1238.67	Q92791;K7ERA3	Q92791	230	240	LEPREL4;P3H4	Synaptonemal complex protein SC65	yes	no	2	8.5127e-09	105.78		By MS/MS	By MS/MS	By matching	By MS/MS
ALSIGFETCR	KAFNSTLPTMAQMEKALSIGFETCRYGFIE	AQMEKALSIGFETCRYGFIEGHVVIPRIHP	K	A	L	C	R	Y	1	1	0	0	1	0	1	1	0	1	1	0	0	1	0	1	1	0	0	0	0	0	10	0	1152.56	P16070;H0YD13;H0Y2P0;H0YDW7;H0YCV9;H0Y5E4;H0YDX6;H0YD17;E9PKC6	P16070	69	78	CD44	CD44 antigen	yes	no	2	2.8649e-06	122.52	By MS/MS	By MS/MS	By MS/MS	By MS/MS	By MS/MS
ALSPAFELSQWSSTEYSTWTESR	DRLPRCVRSTARLARALSPAFELSQWSSTE	SQWSSTEYSTWTESRWKDIRARIFLIASKE	R	A	L	S	R	W	2	1	0	0	0	1	3	0	0	0	2	0	0	1	1	6	3	2	1	0	0	0	23	0	2662.22	Q92542	Q92542	630	652	NCSTN	Nicastrin	yes	yes	3	0.0045244	26.759	By MS/MS	By MS/MS	By MS/MS	By MS/MS	By MS/MS
ALSPLEEWLR	SSAQDPQAVLGALGRALSPLEEWLRLHTYL	GALGRALSPLEEWLRLHTYLAGEAPTLADL	R	A	L	L	R	L	1	1	0	0	0	0	2	0	0	0	3	0	0	0	1	1	0	1	0	0	0	0	10	0	1212.65	P26640;A0A140T936;A2ABF4;A0A0G2JJT9;A0A140T954;A0A140T904	P26640	138	147	VARS	Valine--tRNA ligase	yes	no	2	0.0030249	57.598	By MS/MS	By MS/MS	By MS/MS	By MS/MS	By MS/MS
ALSSLHGDDQDSEDEVLTIPEVK	KEGQENGHITTKSVKALSSLHGDDQDSEDE	DQDSEDEVLTIPEVKVHSGRGAGAESSHPV	K	A	L	V	K	V	1	0	0	4	0	1	3	1	1	1	3	1	0	0	1	3	1	0	0	2	0	0	23	0	2496.19	P11717	P11717	2398	2420	IGF2R	Cation-independent mannose-6-phosphate receptor	yes	yes	3	0.00031734	40.012			By MS/MS
ALSTDPAAPNLK	KGISMSSSKLLLAAKALSTDPAAPNLKSQL	AAKALSTDPAAPNLKSQLAAAARAVTDSIN	K	A	L	L	K	S	3	0	1	1	0	0	0	0	0	0	2	1	0	0	2	1	1	0	0	0	0	0	12	0	1196.64	Q9Y490	Q9Y490	1321	1332	TLN1	Talin-1	yes	yes	2	1.4908e-05	75.378	By MS/MS	By MS/MS	By MS/MS	By MS/MS	By MS/MS
ALSWLQR	______________________________	______________________________	M	A	L	Q	R	V	1	1	0	0	0	1	0	0	0	0	2	0	0	0	0	1	0	1	0	0	0	0	7	0	872.487	Q7Z7N9;G3V185	Q7Z7N9	2	8	TMEM179B	Transmembrane protein 179B	yes	no	2	0.061911	50.966			By MS/MS		By MS/MS
ALTGGIAHLFK	LNLDKMMEQKSTAVKALTGGIAHLFKQNKV	TAVKALTGGIAHLFKQNKVVHVNGYGKITG	K	A	L	F	K	Q	2	0	0	0	0	0	0	2	1	1	2	1	0	1	0	0	1	0	0	0	0	0	11	0	1126.65	P09622;E9PEX6	P09622	133	143	DLD	Dihydrolipoyl dehydrogenase, mitochondrial;Dihydrolipoyl dehydrogenase	yes	no	3	2.2329e-05	79.974	By MS/MS	By MS/MS	By MS/MS	By MS/MS	By MS/MS
ALTGHLEEVVLALLK	YLQETGKPLDETLKKALTGHLEEVVLALLK	ALTGHLEEVVLALLKTPAQFDADELRAAMK	K	A	L	L	K	T	2	0	0	0	0	0	2	1	1	0	5	1	0	0	0	0	1	0	0	2	0	0	15	0	1604.95	P04083;Q5T3N1;Q5T3N0	P04083	99	113	ANXA1	Annexin A1;Annexin	yes	no	3	0.00043968	45.115	By MS/MS	By MS/MS	By MS/MS	By MS/MS	By MS/MS
ALTLGALTLPLAR	PQSQELDVQVKDDSRALTLGALTLPLARLL	SRALTLGALTLPLARLLTAPELILDQWFQL	R	A	L	A	R	L	3	1	0	0	0	0	0	1	0	0	5	0	0	0	1	0	2	0	0	0	0	0	13	0	1308.81	Q9BSJ8	Q9BSJ8	551	563	ESYT1	Extended synaptotagmin-1	yes	yes	2	2.106e-08	98.249	By MS/MS	By MS/MS	By MS/MS	By MS/MS	By MS/MS
ALTQPLGLLR	SSSGLGSPMIVGSPRALTQPLGLLRLLQLV	VGSPRALTQPLGLLRLLQLVSTCVAFSLVA	R	A	L	L	R	L	1	1	0	0	0	1	0	1	0	0	4	0	0	0	1	0	1	0	0	0	0	0	10	0	1080.67	Q96S97;C9JZL8;C9J5M0;C9JC07;C9JJV6	Q96S97	31	40	MYADM	Myeloid-associated differentiation marker	yes	no	2	1.7419e-05	101.33	By MS/MS	By MS/MS	By MS/MS	By MS/MS	By MS/MS
ALTQPSPVSTPSSVQFFLQEDDSADR	GEEDEDEASEAEGARALTQPSPVSTPSSVQ	SSVQFFLQEDDSADRKAERTSPSSPAPLPH	R	A	L	D	R	K	2	1	0	3	0	3	1	0	0	0	2	0	0	2	3	5	2	0	0	2	0	0	26	0	2821.34	P04920;C9J9M9	P04920	139	164	SLC4A2	Anion exchange protein 2	yes	no	3	3.5685e-05	39.466	By matching	By MS/MS	By MS/MS		By MS/MS
ALTSEIALLQSR	STLNSGKKSLETEHKALTSEIALLQSRLKT	EHKALTSEIALLQSRLKTEGSDLCDRVSEM	K	A	L	S	R	L	2	1	0	0	0	1	1	0	0	1	3	0	0	0	0	2	1	0	0	0	0	0	12	0	1300.74	P04843;B7Z4L4	P04843	525	536	RPN1	Dolichyl-diphosphooligosaccharide--protein glycosyltransferase subunit 1	yes	no	2;3	1.0603e-10	135.86	By MS/MS	By MS/MS	By MS/MS	By MS/MS	By MS/MS
ALTSELANAR	TTEAEKNERVQKHLKALTSELANARDESKK	QKHLKALTSELANARDESKKTANDMIHAEN	K	A	L	A	R	D	3	1	1	0	0	0	1	0	0	0	2	0	0	0	0	1	1	0	0	0	0	0	10	0	1044.56	P26038	P26038	524	533	MSN	Moesin	yes	yes	2	0.00012518	88.948	By MS/MS	By MS/MS	By MS/MS
ALTSFER	QQQVFKGLNDKVKKKALTSFERDSIFSNLT	LNDKVKKKALTSFERDSIFSNLTGQLDYQG	K	A	L	E	R	D	1	1	0	0	0	0	1	0	0	0	1	0	0	1	0	1	1	0	0	0	0	0	7	0	822.424	P40939	P40939	416	422	HADHA	Trifunctional enzyme subunit alpha, mitochondrial;Long-chain enoyl-CoA hydratase;Long chain 3-hydroxyacyl-CoA dehydrogenase	yes	yes	2	0.028623	62.659			By MS/MS
ALTTVTALVR	PAHDVWHQTRQDQLRALTTVTALVRKFLGP	QDQLRALTTVTALVRKFLGPVPVYPAVGNH	R	A	L	V	R	K	2	1	0	0	0	0	0	0	0	0	2	0	0	0	0	0	3	0	0	2	0	0	10	0	1043.63	P17405;E9PL59;H0YEP5;G3V1E1;E9PQT3	P17405	295	304	SMPD1	Sphingomyelin phosphodiesterase	yes	no	2	0.008806	55.549					By MS/MS
ALTVPELTQQMFDAK	PGFAPLTSRGSQQYRALTVPELTQQMFDAK	ALTVPELTQQMFDAKNMMAACDPRHGRYLT	R	A	L	A	K	N	2	0	0	1	0	2	1	0	0	0	2	1	1	1	1	0	2	0	0	1	0	0	15	0	1690.86	P04350;P68371	P68371	283	297	TUBB4A;TUBB4B	Tubulin beta-4A chain;Tubulin beta-4B chain	no	no	2;3	0.00078037	49.5	By MS/MS	By MS/MS	By matching	By MS/MS	By MS/MS
ALTVPELTQQVFDAK	PGFAPLTSRGSQQYRALTVPELTQQVFDAK	ALTVPELTQQVFDAKNMMAACDPRHGRYLT	R	A	L	A	K	N	2	0	0	1	0	2	1	0	0	0	2	1	0	1	1	0	2	0	0	2	0	0	15	0	1658.89	Q5JP53;P07437;Q5ST81	Q5JP53	265	279	TUBB	Tubulin beta chain	yes	no	2;3	2.1775e-13	105.14	By MS/MS	By MS/MS	By MS/MS	By MS/MS	By MS/MS
ALVALGAVDTALYAVGGK	RPGDTVKLNLKTESRALVALGAVDTALYAV	ALGAVDTALYAVGGKSHKPLDMVKVFEAMN	R	A	L	G	K	S	5	0	0	1	0	0	0	3	0	0	3	1	0	0	0	0	1	0	1	3	0	0	18	0	1687.95	CON__ENSEMBL:ENSBTAP00000007350;CON__P01030	CON__ENSEMBL:ENSBTAP00000007350	596	613			yes	no	2	5.4211e-06	101.93			By MS/MS		By MS/MS
ALVDELEWEIAQVDPK	AWARRSQDLHCGACRALVDELEWEIAQVDP	LVDELEWEIAQVDPKKTIQMGSFRINPDGS	R	A	L	P	K	K	2	0	0	2	0	1	3	0	0	1	2	1	0	0	1	0	0	1	0	2	0	0	16	0	1853.94	F8W031;F8VXJ7;Q9Y2B0;F8VP03;H0YIH9;F8W1U5	F8W031	33	48	CNPY2	Protein canopy homolog 2	yes	no	3	0.058745	17.917				By MS/MS	By MS/MS
ALVDHENVISCPHLGASTK	GAALDVFTEEPPRDRALVDHENVISCPHLG	HENVISCPHLGASTKEAQSRCGEEIAVQFV	R	A	L	T	K	E	2	0	1	1	1	0	1	1	2	1	2	1	0	0	1	2	1	0	0	2	0	0	19	0	2047.02	A0A286YF22;O43175;A0A2C9F2M7;A0A286YFA2;A0A286YFL2;A0A286YF78	A0A286YF22	271	289	PHGDH	D-3-phosphoglycerate dehydrogenase	yes	no	4	7.3075e-05	48.288	By MS/MS	By MS/MS	By MS/MS	By MS/MS	By MS/MS
ALVDLQYIK	GSSVLGQYISDFSVRALVDLQYIKITRQQY	SDFSVRALVDLQYIKITRQQYQNGLLASRM	R	A	L	I	K	I	1	0	0	1	0	1	0	0	0	1	2	1	0	0	0	0	0	0	1	1	0	0	9	0	1061.61	Q6P4Q7	Q6P4Q7	702	710	CNNM4	Metal transporter CNNM4	yes	yes	2	0.010511	50.703	By MS/MS
ALVEMQDVVAELLR	RAANPFQQKLSGSHKALVEMQDVVAELLRT	KALVEMQDVVAELLRTVPWEQPATKDPLLR	K	A	L	L	R	T	2	1	0	1	0	1	2	0	0	0	3	0	1	0	0	0	0	0	0	3	0	0	14	0	1584.85	Q9C0H2	Q9C0H2	317	330	TTYH3	Protein tweety homolog 3	yes	yes	2;3	5.3284e-10	99.283	By MS/MS	By MS/MS	By MS/MS	By MS/MS	By MS/MS
ALVITNSAR	GMRIKTAVIGAVYRKALVITNSARKSSTVG	GAVYRKALVITNSARKSSTVGEIVNLMSVD	K	A	L	A	R	K	2	1	1	0	0	0	0	0	0	1	1	0	0	0	0	1	1	0	0	1	0	0	9	0	943.545	P33527;I3L4X2;A0A0A0MS99	P33527	407	415	ABCC1	Multidrug resistance-associated protein 1	yes	no	2	0.00013793	139.68	By MS/MS	By MS/MS	By MS/MS	By matching
ALVNQLHER	DLGSALYQENYKQMKALVNQLHERVEHIKL	NYKQMKALVNQLHERVEHIKLGGGEKARAL	K	A	L	E	R	V	1	1	1	0	0	1	1	0	1	0	2	0	0	0	0	0	0	0	0	1	0	0	9	0	1078.59	A0A0G2JM88;D6R9R1;D6RDF7;Q9HCC0	A0A0G2JM88	51	59	MCCC2	Methylcrotonoyl-CoA carboxylase beta chain, mitochondrial	yes	no	3	0.0023563	63.816	By MS/MS	By MS/MS
ALVQTEDHLLLFLQQLAGK	YIQVFLKKDDSVGYRALVQTEDHLLLFLQQ	TEDHLLLFLQQLAGKVVLWSREESLAEVVC	R	A	L	G	K	V	2	0	0	1	0	3	1	1	1	0	6	1	0	1	0	0	1	0	0	1	0	0	19	0	2136.19	Q8N766;A0A286YEW0	Q8N766	421	439	EMC1	ER membrane protein complex subunit 1	yes	no	3	0.00016373	43.454	By MS/MS	By matching		By MS/MS	By MS/MS
ALWTGALTPGR	LELRVDGPLPRPQLRALWTGALTPGRDAVL	PQLRALWTGALTPGRDAVLRCEAEVPDVSF	R	A	L	G	R	D	2	1	0	0	0	0	0	2	0	0	2	0	0	0	1	0	2	1	0	0	0	0	11	0	1141.62	CON__Q2KJF1	CON__Q2KJF1	415	425			yes	yes	2	0.0045855	54.416				By MS/MS	By MS/MS
ALYETELADAR	TEREEVRGRELTGLKALYETELADARRALD	TGLKALYETELADARRALDDTARERAKLQI	K	A	L	A	R	R	3	1	0	1	0	0	2	0	0	0	2	0	0	0	0	0	1	0	1	0	0	0	11	0	1250.61	A0A0D9SFE5;E9PBF6;P20700;A0A0D9SFY5	A0A0D9SFE5	80	90	LMNB1	Lamin-B1	yes	no	2	0.0059004	52.79				By MS/MS
ALYGTTSETATWR	SLSRTYKESRNAFRKALYGTTSETATWRRC	RKALYGTTSETATWRRCANYVNGNMENAVG	K	A	L	W	R	R	2	1	0	0	0	0	1	1	0	0	1	0	0	0	0	1	4	1	1	0	0	0	13	0	1455.7	P08473	P08473	397	409	MME	Neprilysin	yes	yes	2	0.053567	33.961					By MS/MS
ALYSDPK	LKWPELPKFSQLKWKALYSDPKSLETSAFV	KFSQLKWKALYSDPKSLETSAFVKSYKNLA	K	A	L	P	K	S	1	0	0	1	0	0	0	0	0	0	1	1	0	0	1	1	0	0	1	0	0	0	7	0	792.402	Q9HB40;I3L4Z9	Q9HB40	401	407	SCPEP1	Retinoid-inducible serine carboxypeptidase	yes	no	1	0.070673	4.1196	By matching	By MS/MS	By matching	By matching	By matching
AMADALLER	PMFREYSLQVLKNARAMADALLERGYSLVS	VLKNARAMADALLERGYSLVSGGTDNHLVL	R	A	M	E	R	G	3	1	0	1	0	0	1	0	0	0	2	0	1	0	0	0	0	0	0	0	0	0	9	0	988.501	P34897;H0YIZ0;G3V2Y4	P34897	360	368	SHMT2	Serine hydroxymethyltransferase, mitochondrial;Serine hydroxymethyltransferase	yes	no	2	0.0053412	61.679	By MS/MS	By MS/MS	By MS/MS	By MS/MS	By MS/MS
AMAPLSSGINLPLLDR	VNTLDKMIRNPNSLKAMAPLSSGINLPLLD	MAPLSSGINLPLLDRTIPDYTSFNTVDEWL	K	A	M	D	R	T	2	1	1	1	0	0	0	1	0	1	4	0	1	0	2	2	0	0	0	0	0	0	16	0	1666.91	P29323;B1AKC9	P29323	892	907	EPHB2	Ephrin type-B receptor 2;Receptor protein-tyrosine kinase	yes	no	2	0.0029447	50.207	By MS/MS		By MS/MS	By MS/MS	By MS/MS
AMATLLSK	VFIGGKINRIDHDRRAMATLLSKFRIDFSD	RIDHDRRAMATLLSKFRIDFSDIMVLGDIN	R	A	M	S	K	F	2	0	0	0	0	0	0	0	0	0	2	1	1	0	0	1	1	0	0	0	0	0	8	0	833.468	P55011;G3XAL9	P55011	1071	1078	SLC12A2	Solute carrier family 12 member 2	yes	no	2	0.0061426	70.525	By MS/MS	By MS/MS	By MS/MS	By MS/MS	By MS/MS
AMDLDQDVLSALAEVEQLSK	GCGGLVTVAHNAWQKAMDLDQDVLSALAEV	QDVLSALAEVEQLSKMVSEAKLRADEAKQS	K	A	M	S	K	M	3	0	0	3	0	2	2	0	0	0	4	1	1	0	0	2	0	0	0	2	0	0	20	0	2174.08	G3XAI2;P07942	G3XAI2	1468	1487	LAMB1	Laminin subunit beta-1	yes	no	2;3	2.4786e-19	102.07	By MS/MS	By MS/MS	By MS/MS	By MS/MS	By MS/MS
AMDTDTLTQVK	NVSFQGCGMDSLSVRAMDTDTLTQVKEKIL	LSVRAMDTDTLTQVKEKILEAFCKNVPYSQ	R	A	M	V	K	E	1	0	0	2	0	1	0	0	0	0	1	1	1	0	0	0	3	0	0	1	0	0	11	0	1221.59	Q9Y4D7;H0YAB2	Q9Y4D7	1574	1584	PLXND1	Plexin-D1	yes	no	2	5.7052e-07	96.331	By MS/MS	By MS/MS	By MS/MS	By MS/MS	By MS/MS
AMDYDLLLR	QEGQTLEFLVASVPKAMDYDLLLRLEPQVP	VASVPKAMDYDLLLRLEPQVPEQWAELELI	K	A	M	L	R	L	1	1	0	2	0	0	0	0	0	0	3	0	1	0	0	0	0	0	1	0	0	0	9	0	1108.56	P55268	P55268	618	626	LAMB2	Laminin subunit beta-2	yes	yes	2	0.044744	45.68		By MS/MS
AMEEGIPVGQR	PNKADIEHATGADIRAMEEGIPVGQRHPNP	ADIRAMEEGIPVGQRHPNPEDVVIDIESNG	R	A	M	Q	R	H	1	1	0	0	0	1	2	2	0	1	0	0	1	0	1	0	0	0	0	1	0	0	11	0	1185.58	A0A0F6F5K1	A0A0F6F5K1	395	405			yes	yes	2	4.3293e-07	99.442				By MS/MS	By MS/MS
AMGNLQIDFADPSR	VVYSNTIQSIMAIVKAMGNLQIDFADPSRA	KAMGNLQIDFADPSRADDARQLFALSCTAE	K	A	M	S	R	A	2	1	1	2	0	1	0	1	0	1	1	0	1	1	1	1	0	0	0	0	0	0	14	0	1533.72	P04899	P04899	87	100	GNAI2	Guanine nucleotide-binding protein G(i) subunit alpha-2	yes	yes	2	2.6201e-08	97.452	By MS/MS	By MS/MS	By MS/MS	By MS/MS	By MS/MS
AMLDQLMGTSR	______________________________	AQMRAMLDQLMGTSRDGDTTRQRIKFSDDR	R	A	M	S	R	D	1	1	0	1	0	1	0	1	0	0	2	0	2	0	0	1	1	0	0	0	0	0	11	0	1221.58	Q9Y383;V9GZ75;F8WEU3	Q9Y383	9	19	LUC7L2;C7orf55-LUC7L2	Putative RNA-binding protein Luc7-like 2	yes	no	2	0.0017434	64.04	By MS/MS	By MS/MS	By MS/MS
AMLESIGVPLEK	ELLELRVSYYENVIKAMLESIGVPLEKLKF	VIKAMLESIGVPLEKLKFIKGTDYQLSKEY	K	A	M	E	K	L	1	0	0	0	0	0	2	1	0	1	2	1	1	0	1	1	0	0	0	1	0	0	12	0	1285.7	A0A0C4DGZ5;P54577	A0A0C4DGZ5	103	114	YARS	Tyrosine--tRNA ligase;Tyrosine--tRNA ligase, cytoplasmic;Tyrosine--tRNA ligase, cytoplasmic, N-terminally processed	yes	no	2	0.014987	45.997			By MS/MS
AMLHLQWPYK	HIYELRNNGPSSFSKAMLHLQWPYKYNNNT	SSFSKAMLHLQWPYKYNNNTLLYILHYDID	K	A	M	Y	K	Y	1	0	0	0	0	1	0	0	1	0	2	1	1	0	1	0	0	1	1	0	0	0	10	0	1285.66	P06756	P06756	823	832	ITGAV	Integrin alpha-V;Integrin alpha-V heavy chain;Integrin alpha-V light chain	yes	yes	3	0.00033803	66.568	By MS/MS		By MS/MS	By MS/MS	By MS/MS
AMLSTGFK	EVACFGEGIHTAFLKAMLSTGFKIPQKGIL	IHTAFLKAMLSTGFKIPQKGILIGIQQSFR	K	A	M	F	K	I	1	0	0	0	0	0	0	1	0	0	1	1	1	1	0	1	1	0	0	0	0	0	8	0	853.437	P31327;F8VPD4;P27708	P31327	1349	1356	CPS1;CAD	Carbamoyl-phosphate synthase [ammonia], mitochondrial;CAD protein;Glutamine-dependent carbamoyl-phosphate synthase;Aspartate carbamoyltransferase;Dihydroorotase	no	no	2	0.001314	91.626	By MS/MS	By MS/MS	By MS/MS	By MS/MS	By MS/MS
AMSLTIEPR	NESNKIYVVDLSNERAMSLTIEPRPVKQSR	DLSNERAMSLTIEPRPVKQSRKFVPGCFVC	R	A	M	P	R	P	1	1	0	0	0	0	1	0	0	1	1	0	1	0	1	1	1	0	0	0	0	0	9	0	1016.53	Q9H5V8	Q9H5V8	354	362	CDCP1	CUB domain-containing protein 1	yes	yes	2	0.00064661	81.548	By MS/MS	By MS/MS	By MS/MS	By MS/MS	By MS/MS
AMTLQEAEAFVGAER	QVNKLIHARGTNLNKAMTLQEAEAFVGAER	AMTLQEAEAFVGAERCTMKTLTETDLYCEP	K	A	M	E	R	C	4	1	0	0	0	1	3	1	0	0	1	0	1	1	0	0	1	0	0	1	0	0	15	0	1621.78	O15031;H0Y6J7	O15031	1122	1136	PLXNB2	Plexin-B2	yes	no	2;3	5.3671e-21	122.42	By MS/MS	By MS/MS	By MS/MS	By MS/MS	By MS/MS
AMVELDFEVRR	MRHFFQLDLLNGDLRAMVELDFEVRREYVL	GDLRAMVELDFEVRREYVLVVQATSAPLVS	R	A	M	R	R	E	1	2	0	1	0	0	2	0	0	0	1	0	1	1	0	0	0	0	0	2	0	0	11	1	1363.69	Q9NYQ6;H0Y7R9	Q9NYQ6	1058	1068	CELSR1	Cadherin EGF LAG seven-pass G-type receptor 1	yes	no	2	0.039451	36.693					By MS/MS
AMVSEFLK	______________________________	______________________________	M	A	M	L	K	Q	1	0	0	0	0	0	1	0	0	0	1	1	1	1	0	1	0	0	0	1	0	0	8	0	923.479	P04083;Q5T3N0	P04083	2	9	ANXA1	Annexin A1;Annexin	yes	no	2	0.0080308	57.281	By MS/MS	By MS/MS	By MS/MS	By matching	By MS/MS
ANDAAGDGTTTATVLAQAIITEGLK	FENMGAQMVKEVASKANDAAGDGTTTATVL	TATVLAQAIITEGLKAVAAGMNPMDLKRGI	K	A	N	L	K	A	6	0	1	2	0	1	1	3	0	2	2	1	0	0	0	0	5	0	0	1	0	0	25	0	2401.23	A0A0F6FFV3	A0A0F6FFV3	81	105			yes	yes	3	4.6555e-07	55.469				By MS/MS	By MS/MS
ANDDIIVNWVNR	RYTLNVLEDLGDGQKANDDIIVNWVNRTLS	GQKANDDIIVNWVNRTLSEAGKSTSIQSFK	K	A	N	N	R	T	1	1	3	2	0	0	0	0	0	2	0	0	0	0	0	0	0	1	0	2	0	0	12	0	1427.72	A0A0A0MSQ0;P13797	A0A0A0MSQ0	506	517	PLS3	Plastin-3	yes	no	2	0.0014215	53.756	By MS/MS			By matching	By matching
ANDQAVPIETR	EIDREFANLFELTVKANDQAVPIETRRYAL	LTVKANDQAVPIETRRYALKNVTILVTDLN	K	A	N	T	R	R	2	1	1	1	0	1	1	0	0	1	0	0	0	0	1	0	1	0	0	1	0	0	11	0	1212.61	Q6V0I7	Q6V0I7	1498	1508	FAT4	Protocadherin Fat 4	yes	yes	2	0.038736	33.866				By MS/MS
ANEAYLQGQLGNPK	DTQWATWEGVLNYYKANEAYLQGQLGNPKG	KANEAYLQGQLGNPKGEDQPNKKYYDPRVW	K	A	N	P	K	G	2	0	2	0	0	2	1	2	0	0	2	1	0	0	1	0	0	0	1	0	0	0	14	0	1501.75	A0A0F6FBX4	A0A0F6FBX4	306	319			yes	yes	2	0.004336	51.927					By MS/MS
ANEGTVGVSAATER	PDSAGTATAYLCGVKANEGTVGVSAATERS	KANEGTVGVSAATERSRCNTTQGNEVTSIL	K	A	N	E	R	S	3	1	1	0	0	0	2	2	0	0	0	0	0	0	0	1	2	0	0	2	0	0	14	0	1360.66	P05186	P05186	123	136	ALPL	Alkaline phosphatase, tissue-nonspecific isozyme	yes	yes	2;3	1.0189e-11	111.94	By MS/MS	By MS/MS	By MS/MS	By MS/MS	By MS/MS
ANEQLGLTSMHTLWFR	ENESPIPCFLAGDHRANEQLGLTSMHTLWF	NEQLGLTSMHTLWFREHNRIATELLKLNPH	R	A	N	F	R	E	1	1	1	0	0	1	1	1	1	0	3	0	1	1	0	1	2	1	0	0	0	0	16	0	1902.94	Q92626	Q92626	978	993	PXDN	Peroxidasin homolog	yes	yes	3	0.00023815	56.514	By MS/MS		By MS/MS
ANEVEQMIR	ELQKLEDDAKDNQQKANEVEQMIRDLEASI	KDNQQKANEVEQMIRDLEASIARYKEEYAV	K	A	N	I	R	D	1	1	1	0	0	1	2	0	0	1	0	0	1	0	0	0	0	0	0	1	0	0	9	0	1088.53	Q14204	Q14204	3430	3438	DYNC1H1	Cytoplasmic dynein 1 heavy chain 1	yes	yes	2	7.1896e-05	107.66			By MS/MS	By MS/MS	By MS/MS
ANFENLAK	TVPVEAVTSKTSNIRANFENLAKEKEQEDR	SKTSNIRANFENLAKEKEQEDRRKAEAERA	R	A	N	A	K	E	2	0	2	0	0	0	1	0	0	0	1	1	0	1	0	0	0	0	0	0	0	0	8	0	905.461	Q14247;H0YCD9	Q14247	352	359	CTTN	Src substrate cortactin	yes	no	2	0.014212	60.76	By MS/MS	By MS/MS
ANINVENAFFTLAR	LALDYGIKFMETSAKANINVENAFFTLARD	KANINVENAFFTLARDIKAKMDKKLEGNSP	K	A	N	A	R	D	3	1	3	0	0	0	1	0	0	1	1	0	0	2	0	0	1	0	0	1	0	0	14	0	1578.82	P61006	P61006	154	167	RAB8A	Ras-related protein Rab-8A	yes	yes	3	0.061394	17.744					By MS/MS
ANITPFGADQVK	FAGLVLVGLGVATVKANITPFGADQVKDRG	TVKANITPFGADQVKDRGPEATRRFFNWFY	K	A	N	V	K	D	2	0	1	1	0	1	0	1	0	1	0	1	0	1	1	0	1	0	0	1	0	0	12	0	1259.65	Q8N697;B6ZDF2;H7BYB7	Q8N697	173	184	SLC15A4	Solute carrier family 15 member 4	yes	no	2	0.0060774	51.436		By MS/MS	By MS/MS
ANLCTLAEK	GKKEAYDTLIKDLKKANLCTLAEKIQTIIL	IKDLKKANLCTLAEKIQTIILKDITSDSEN	K	A	N	E	K	I	2	0	1	0	1	0	1	0	0	0	2	1	0	0	0	0	1	0	0	0	0	0	9	0	1018.51	P25445	P25445	301	309	FAS	Tumor necrosis factor receptor superfamily member 6	yes	yes	2	0.00037743	101.54	By MS/MS	By MS/MS	By MS/MS	By MS/MS	By MS/MS
ANLINNIFELAGLGK	HQLKINPYVLSDKDRANLINNIFELAGLGK	ANLINNIFELAGLGKVPLKRAFDLINYLGN	R	A	N	G	K	V	2	0	3	0	0	0	1	2	0	2	3	1	0	1	0	0	0	0	0	0	0	0	15	0	1585.88	Q9UIQ6	Q9UIQ6	729	743	LNPEP	Leucyl-cystinyl aminopeptidase;Leucyl-cystinyl aminopeptidase, pregnancy serum form	yes	yes	2;3	0.015034	32.606	By MS/MS	By MS/MS	By matching	By MS/MS	By MS/MS
ANLLEIAPHLSAPLPIMLPVYK	DIEQYRMVKEALHERANLLEIAPHLSAPLP	PHLSAPLPIMLPVYKWWQLPYYWVGIKLYD	R	A	N	Y	K	W	3	0	1	0	0	0	1	0	1	2	5	1	1	0	4	1	0	0	1	1	0	0	22	0	2399.37	P43304;F5GYK7	P43304	145	166	GPD2	Glycerol-3-phosphate dehydrogenase, mitochondrial;Glycerol-3-phosphate dehydrogenase	yes	no	3	0.00012786	37.672	By MS/MS	By MS/MS	By MS/MS	By MS/MS	By MS/MS
ANLPQSFQVDTSK	KVKCSGPGLSPGMVRANLPQSFQVDTSKAG	VRANLPQSFQVDTSKAGVAPLQVKVQGPKG	R	A	N	S	K	A	1	0	1	1	0	2	0	0	0	0	1	1	0	1	1	2	1	0	0	1	0	0	13	0	1433.72	P21333;Q5HY54;Q60FE5;A0A087WWY3	P21333	1465	1477	FLNA	Filamin-A	yes	no	2	2.2779e-05	79.693	By MS/MS	By MS/MS	By MS/MS	By MS/MS	By MS/MS
ANLSLLR	GGRSEEKISDSEGFKANLSLLRRPGEKTYT	ISDSEGFKANLSLLRRPGEKTYTQRCRLFV	K	A	N	L	R	R	1	1	1	0	0	0	0	0	0	0	3	0	0	0	0	1	0	0	0	0	0	0	7	0	785.476	P23246	P23246	280	286	SFPQ	Splicing factor, proline- and glutamine-rich	yes	yes	2	0.0042953	97.071	By MS/MS	By MS/MS	By matching	By MS/MS	By MS/MS
ANPGAWILR	VDTIVMANLGYFQLKANPGAWILRLRKGRS	GYFQLKANPGAWILRLRKGRSEDIYRIYSH	K	A	N	L	R	L	2	1	1	0	0	0	0	1	0	1	1	0	0	0	1	0	0	1	0	0	0	0	9	0	996.551	Q9NYU2;Q9NYU1	Q9NYU2	1158	1166	UGGT1;UGGT2	UDP-glucose:glycoprotein glucosyltransferase 1;UDP-glucose:glycoprotein glucosyltransferase 2	no	no	2	0.014307	55.676			By MS/MS
ANQGDEACTHCPINSR	ENGTVCRGCPSGTFKANQGDEACTHCPINS	NQGDEACTHCPINSRTTSEGATNCVCRNGY	K	A	N	S	R	T	2	1	2	1	2	1	1	1	1	1	0	0	0	0	1	1	1	0	0	0	0	0	16	0	1828.76	P29323;B1AKC9;Q6NVW1	P29323	279	294	EPHB2	Ephrin type-B receptor 2;Receptor protein-tyrosine kinase	yes	no	3	0.00057063	38.376	By matching	By MS/MS	By matching
ANTFVAELK	NPNKIFGVTTLDIVRANTFVAELKGLDPAR	TLDIVRANTFVAELKGLDPARVNVPVIGGH	R	A	N	L	K	G	2	0	1	0	0	0	1	0	0	0	1	1	0	1	0	0	1	0	0	1	0	0	9	0	991.534	P40926;G3XAL0	P40926	177	185	MDH2	Malate dehydrogenase, mitochondrial;Malate dehydrogenase	yes	no	2	0.00092082	78.516	By MS/MS	By MS/MS		By MS/MS	By MS/MS
ANTNEVLWAVVAAFTK	VRQLLDLDPEVECLKANTNEVLWAVVAAFT	NTNEVLWAVVAAFTK_______________	K	A	N	T	K	-	4	0	2	0	0	0	1	0	0	0	1	1	0	1	0	0	2	1	0	3	0	0	16	0	1732.91	Q9H4A6	Q9H4A6	283	298	GOLPH3	Golgi phosphoprotein 3	yes	yes	3	0.027831	28.166			By MS/MS
ANVTVLDTQIR	VIEDTRYTLPLTEGKANVTVLDTQIRKLRS	TEGKANVTVLDTQIRKLRSRSLSQIHEAAV	K	A	N	I	R	K	1	1	1	1	0	1	0	0	0	1	1	0	0	0	0	0	2	0	0	2	0	0	11	0	1228.68	Q9NZM1;H0YD14	Q9NZM1	713	723	MYOF	Myoferlin	yes	no	2	4.5802e-08	103.26	By MS/MS	By MS/MS	By MS/MS	By MS/MS	By MS/MS
ANYTEEWVIRPGEADFK	WKLVGETPLTPDGPKANYTEEWVIRPGEAD	YTEEWVIRPGEADFKYGASPLQATLGLEFG	K	A	N	F	K	Y	2	1	1	1	0	0	3	1	0	1	0	1	0	1	1	0	1	1	1	1	0	0	17	1	2023.96	A0A0F6F5K1	A0A0F6F5K1	238	254			yes	yes	3	2.2575e-09	84.14				By MS/MS	By MS/MS
APAHLSLPDPQALK	GTCEQGPHQVPWMEKAPAHLSLPDPQALKR	KAPAHLSLPDPQALKRDVPCDNVSSCPSSD	K	A	P	L	K	R	3	0	0	1	0	1	0	0	1	0	3	1	0	0	3	1	0	0	0	0	0	0	14	0	1456.8	P28799;K7EKL3;K7EQ05	P28799	348	361	GRN	Granulins;Acrogranin;Paragranulin;Granulin-1;Granulin-2;Granulin-3;Granulin-4;Granulin-5;Granulin-6;Granulin-7	yes	no	3	0.019941	32.068					By MS/MS
APCITDWQQEDGTVHR	SVKKYILEWCVLSDKAPCITDWQQEDGTVH	PCITDWQQEDGTVHRTYLRGNLAESKCYLI	K	A	P	H	R	T	1	1	0	2	1	2	1	1	1	1	0	0	0	0	1	0	2	1	0	1	0	0	16	0	1911.85	P40189	P40189	464	479	IL6ST	Interleukin-6 receptor subunit beta	yes	yes	3	0.00016799	48.177	By MS/MS	By MS/MS	By matching	By MS/MS	By MS/MS
APDELHYTYLDTFGR	GAKNIEIDSPYEISRAPDELHYTYLDTFGR	APDELHYTYLDTFGRPVIVAYKKNLVEQHI	R	A	P	G	R	P	1	1	0	2	0	0	1	1	1	0	2	0	0	1	1	0	2	0	2	0	0	0	15	0	1796.84	P04843;B7Z4L4	P04843	392	406	RPN1	Dolichyl-diphosphooligosaccharide--protein glycosyltransferase subunit 1	yes	no	3	3.597e-09	87.447	By MS/MS	By MS/MS	By MS/MS	By MS/MS	By MS/MS
APDELHYTYLDTFGRPVIVAYK	GAKNIEIDSPYEISRAPDELHYTYLDTFGR	TYLDTFGRPVIVAYKKNLVEQHIQDIVVHY	R	A	P	Y	K	K	2	1	0	2	0	0	1	1	1	1	2	1	0	1	2	0	2	0	3	2	0	0	22	1	2567.31	P04843;B7Z4L4	P04843	392	413	RPN1	Dolichyl-diphosphooligosaccharide--protein glycosyltransferase subunit 1	yes	no	3;4	3.5992e-06	63.184	By MS/MS	By MS/MS	By MS/MS	By MS/MS	By MS/MS
APDELWNSLGPHPIPVIFK	NLHKVIVVWNNIGEKAPDELWNSLGPHPIP	LWNSLGPHPIPVIFKQQTANRMRNRLQVFP	K	A	P	F	K	Q	1	0	1	1	0	0	1	1	1	2	2	1	0	1	4	1	0	1	0	1	0	0	19	0	2129.13	Q9UBQ6;C9JEG3;C9IYF5;F5GZK1	Q9UBQ6	106	124	EXTL2	Exostosin-like 2;Processed exostosin-like 2	yes	no	3	0.0017957	40.52	By MS/MS	By MS/MS	By MS/MS		By MS/MS
APDFVFYAPR	SFNDKKFVIKPIDKKAPDFVFYAPRLRINK	PIDKKAPDFVFYAPRLRINKRILALCMGNH	K	A	P	P	R	L	2	1	0	1	0	0	0	0	0	0	0	0	0	2	2	0	0	0	1	1	0	0	10	0	1181.59	E7EQR4;P15311;P26038;P35241	P26038	264	273	EZR;MSN;RDX	Ezrin;Moesin;Radixin	no	no	2	4.1707e-06	99.442	By MS/MS	By MS/MS	By MS/MS	By MS/MS	By MS/MS
APDGLPALGPGLELAPFER	LLFAFGTLMGLRTLKAPDGLPALGPGLELA	LPALGPGLELAPFERRPEGAPAPAARAPAA	K	A	P	E	R	R	3	1	0	1	0	0	2	3	0	0	4	0	0	1	4	0	0	0	0	0	0	0	19	0	1919.02	Q5VSG8	Q5VSG8	31	49	MANEAL	Glycoprotein endo-alpha-1,2-mannosidase-like protein	yes	yes	2;3	0.0059805	39.73	By MS/MS	By MS/MS	By MS/MS
APDPVAAETAAQGPTPR	______________________________	DPVAAETAAQGPTPRYFTWDEVAQRSGCEE	M	A	P	P	R	Y	5	1	0	1	0	1	1	1	0	0	0	0	0	0	4	0	2	0	0	1	0	0	17	0	1647.82	O60427	O60427	2	18	FADS1	Fatty acid desaturase 1	yes	yes	2	0.00088279	57.802	By MS/MS				By MS/MS
APDVTTLPR	ASFVTQLAAAEALQKAPDVTTLPRNVMFVF	AEALQKAPDVTTLPRNVMFVFFQGETFDYI	K	A	P	P	R	N	1	1	0	1	0	0	0	0	0	0	1	0	0	0	2	0	2	0	0	1	0	0	9	0	968.529	Q92542;Q5T205;H0Y3Z4;H0Y6T7	Q92542	315	323	NCSTN	Nicastrin	yes	no	2	0.00050569	85.161	By MS/MS	By MS/MS	By MS/MS	By MS/MS	By MS/MS
APECDQPDNRPGFIK	FVLGAVRLILAFAYRAPECDQPDNRPGFIK	APECDQPDNRPGFIKDIHYMYVATGLFWVT	R	A	P	I	K	D	1	1	1	2	1	1	1	1	0	1	0	1	0	1	3	0	0	0	0	0	0	0	15	1	1742.8	P53794	P53794	493	507	SLC5A3	Sodium/myo-inositol cotransporter	yes	yes	3	0.013492	36.77		By MS/MS
APEEPNIQVNPLGIPVNSK	RPRSQEYRIQLRVYKAPEEPNIQVNPLGIP	PNIQVNPLGIPVNSKEPEEVATCVGRNGYP	K	A	P	S	K	E	1	0	3	0	0	1	2	1	0	2	1	1	0	0	4	1	0	0	0	2	0	0	19	0	2015.07	P43121	P43121	135	153	MCAM	Cell surface glycoprotein MUC18	yes	yes	2;3	1.1466e-45	179.65	By MS/MS	By MS/MS	By MS/MS	By MS/MS	By MS/MS
APEEPNIQVNPLGIPVNSKEPEEVATCVGR	RPRSQEYRIQLRVYKAPEEPNIQVNPLGIP	VNSKEPEEVATCVGRNGYPIPQVIWYKNGR	K	A	P	G	R	N	2	1	3	0	1	1	5	2	0	2	1	1	0	0	5	1	1	0	0	4	0	0	30	1	3242.62	P43121	P43121	135	164	MCAM	Cell surface glycoprotein MUC18	yes	yes	3;4	1.0283e-47	144.78	By MS/MS	By MS/MS	By MS/MS	By MS/MS	By MS/MS
APELGHGVEGGNVAKPDPEVTER	LGLCWSLAKAHPLARAPELGHGVEGGNVAK	EGGNVAKPDPEVTERCSDGWGFDATTLDEH	R	A	P	E	R	C	2	1	1	1	0	0	4	4	1	0	1	1	0	0	3	0	1	0	0	3	0	0	23	1	2357.16	CON__Q3SZV7	CON__Q3SZV7	29	51			yes	yes	4	0.0060241	33.833				By MS/MS	By MS/MS
APFDLFENK	EGQLEFRALLFIPRRAPFDLFENKKKKNNI	LFIPRRAPFDLFENKKKKNNIKLYVRRVFI	R	A	P	N	K	K	1	0	1	1	0	0	1	0	0	0	1	1	0	2	1	0	0	0	0	0	0	0	9	0	1079.53	P08238;Q58FF7	P08238	339	347	HSP90AB1;HSP90AB3P	Heat shock protein HSP 90-beta;Putative heat shock protein HSP 90-beta-3	yes	no	2	0.00093725	78.334	By MS/MS	By MS/MS	By MS/MS	By MS/MS	By MS/MS
APFDLFENR	EGQLEFRALLFVPRRAPFDLFENRKKKNNI	LFVPRRAPFDLFENRKKKNNIKLYVRRVFI	R	A	P	N	R	K	1	1	1	1	0	0	1	0	0	0	1	0	0	2	1	0	0	0	0	0	0	0	9	0	1107.53	P07900	P07900	347	355	HSP90AA1	Heat shock protein HSP 90-alpha	yes	yes	2	0.0046676	60.91	By MS/MS	By MS/MS	By MS/MS		By MS/MS
APFFLSDFK	TGRLFGGLILDIKRKAPFFLSDFKDALSLQ	LDIKRKAPFFLSDFKDALSLQCLASILFLY	K	A	P	F	K	D	1	0	0	1	0	0	0	0	0	0	1	1	0	3	1	1	0	0	0	0	0	0	9	0	1070.54	E9PFN4;A0A0A0MST8;Q9Y6M7;H7C3C4;C9JRP1	E9PFN4	589	597	SLC4A7	Anion exchange protein;Sodium bicarbonate cotransporter 3	yes	no	2	0.001538	71.692	By MS/MS	By MS/MS	By MS/MS	By MS/MS	By MS/MS
APGAEEYAQQDVLK	PGVLHCTTKFCDYGKAPGAEEYAQQDVLKK	KAPGAEEYAQQDVLKKSYSKAFTLTISALF	K	A	P	L	K	K	3	0	0	1	0	2	2	1	0	0	1	1	0	0	1	0	0	0	1	1	0	0	14	0	1517.74	P09543	P09543	262	275	CNP	2,3-cyclic-nucleotide 3-phosphodiesterase	yes	yes	2	5.7969e-05	66.595	By matching	By MS/MS	By matching	By MS/MS	By matching
APGIILLDEATSALDTSNER	GGEKQRVAIARTILKAPGIILLDEATSALD	LLDEATSALDTSNERAIQASLAKVCANRTT	K	A	P	E	R	A	3	1	1	2	0	0	2	1	0	2	3	0	0	0	1	2	2	0	0	0	0	0	20	0	2085.06	Q9NP58;H7BXK9	Q9NP58	744	763	ABCB6	ATP-binding cassette sub-family B member 6, mitochondrial	yes	no	2;3	5.9503e-05	53.453	By MS/MS	By MS/MS	By MS/MS	By MS/MS	By MS/MS
APGIIPR	KGPIGSKTRRRVGLKAPGIIPRISVREPMQ	TRRRVGLKAPGIIPRISVREPMQTGIKAVD	K	A	P	P	R	I	1	1	0	0	0	0	0	1	0	2	0	0	0	0	2	0	0	0	0	0	0	0	7	0	722.444	P25705;K7EK77;K7ERX7;K7EJP1;K7ENJ4	P25705	176	182	ATP5A1	ATP synthase subunit alpha, mitochondrial	yes	no	2	0.019487	66.994	By MS/MS	By MS/MS	By MS/MS
APHNGFLSLVGGGLGPVTR	DPDSAPGEIEYEVQRAPHNGFLSLVGGGLG	GFLSLVGGGLGPVTRFTQADVDSGRLAFVA	R	A	P	T	R	F	1	1	1	0	0	0	0	5	1	0	3	0	0	1	2	1	1	0	0	2	0	0	19	0	1848	Q6UVK1	Q6UVK1	1875	1893	CSPG4	Chondroitin sulfate proteoglycan 4	yes	yes	3	0.027026	25.888	By MS/MS
APIIAVTR	KSGRSAHQVARYRPRAPIIAVTRNPQTARQ	VARYRPRAPIIAVTRNPQTARQAHLYRGIF	R	A	P	T	R	N	2	1	0	0	0	0	0	0	0	2	0	0	0	0	1	0	1	0	0	1	0	0	8	0	839.523	P14618;B4DNK4;H3BTN5;H3BR70	P14618	448	455	PKM	Pyruvate kinase PKM;Pyruvate kinase	yes	no	2	0.0017401	113.89	By MS/MS	By MS/MS	By MS/MS	By MS/MS	By MS/MS
APIQWEER	PEISAAVMKIFDAAKAPIQWEERNVTAIQG	KIFDAAKAPIQWEERNVTAIQGPGGKWMIP	K	A	P	E	R	N	1	1	0	0	0	1	2	0	0	1	0	0	0	0	1	0	0	1	0	0	0	0	8	0	1027.51	P50213;H0YL72;H0YLI6;H0YKD0;H0YM64	P50213	59	66	IDH3A	Isocitrate dehydrogenase [NAD] subunit alpha, mitochondrial	yes	no	2	0.0015946	86.794	By MS/MS	By MS/MS		By MS/MS	By MS/MS
APKPDGPGGGPGGSHMGGNYGDDR	ENMNFSWRNECNQCKAPKPDGPGGGPGGSH	GPGGSHMGGNYGDDRRGGRGGYDRGGYRGR	K	A	P	D	R	R	1	1	1	3	0	0	0	9	1	0	0	1	1	0	4	1	0	0	1	0	0	0	24	1	2251.97	H3BPE7;P35637	H3BPE7	450	473	FUS	RNA-binding protein FUS	yes	no	4	0.0078151	26.005	By MS/MS	By matching	By MS/MS
APLEVPQALGR	LAVDILPSAIEVQLRAPLEVPQALGRSSLS	VQLRAPLEVPQALGRSSLSQQQLRVVSDRE	R	A	P	G	R	S	2	1	0	0	0	1	1	1	0	0	2	0	0	0	2	0	0	0	0	1	0	0	11	0	1149.65	Q6UVK1	Q6UVK1	1948	1958	CSPG4	Chondroitin sulfate proteoglycan 4	yes	yes	2	4.2325e-06	88.948	By MS/MS	By MS/MS	By MS/MS	By MS/MS	By MS/MS
APLQGTLLGYR	TRNGSQAFVHWQEPRAPLQGTLLGYRLAYQ	QEPRAPLQGTLLGYRLAYQGQDTPEVLMDI	R	A	P	Y	R	L	1	1	0	0	0	1	0	2	0	0	3	0	0	0	1	0	1	0	1	0	0	0	11	0	1187.67	P30530;M0R0W6	P30530	358	368	AXL	Tyrosine-protein kinase receptor UFO;Receptor protein-tyrosine kinase	yes	no	2	7.8622e-10	122.13	By MS/MS	By MS/MS	By MS/MS	By MS/MS	By MS/MS
APMFSWPR	TLDHPIIPADYVAIKAPMFSWPRLRDADPI	ADYVAIKAPMFSWPRLRDADPILRCEMAST	K	A	P	P	R	L	1	1	0	0	0	0	0	0	0	0	0	0	1	1	2	1	0	1	0	0	0	0	8	0	990.475	P31327	P31327	1310	1317	CPS1	Carbamoyl-phosphate synthase [ammonia], mitochondrial	yes	yes	2	0.0085404	65.252	By MS/MS	By MS/MS	By MS/MS	By MS/MS	By MS/MS
APMVNPTLGVHEADLLK	GAKEVLASDLVVKVRAPMVNPTLGVHEADL	MVNPTLGVHEADLLKTSGTLISFIYPAQNP	R	A	P	L	K	T	2	0	1	1	0	0	1	1	1	0	3	1	1	0	2	0	1	0	0	2	0	0	17	0	1803.96	Q13423;D6RAI5;D6RHU2	Q13423	130	146	NNT	NAD(P) transhydrogenase, mitochondrial	yes	no	3	3.7051e-08	76.85	By MS/MS	By MS/MS	By MS/MS	By MS/MS	By MS/MS
APPNATLEHFYLTSGK	PLAALLNIKEKTRLRAPPNATLEHFYLTSG	PPNATLEHFYLTSGKQPKQVEVELLSRQSG	R	A	P	G	K	Q	2	0	1	0	0	0	1	1	1	0	2	1	0	1	2	1	2	0	1	0	0	0	16	0	1744.88	Q5SZE1;Q96G23;Q5SZE2;Q5SZE3;H0YKH6;Q5SZE4;H0YNU7	Q5SZE1	78	93	CERS2	Ceramide synthase 2	yes	no	3	2.878e-07	76.85	By MS/MS	By MS/MS	By MS/MS	By MS/MS
APPPSRPPPRPSV	PSTLPPPPQAPPPNRAPPPSRPPPRPSV__	NRAPPPSRPPPRPSV_______________	R	A	P	S	V	-	1	2	0	0	0	0	0	0	0	0	0	0	0	0	7	2	0	0	0	1	0	0	13	2	1353.75	Q9H6X2	Q9H6X2	552	564	ANTXR1	Anthrax toxin receptor 1	yes	yes	3	0.00027139	50.207	By MS/MS	By MS/MS	By MS/MS	By MS/MS
APPTELLARPER	______________________________	______________________________	M	A	P	E	R	G	2	2	0	0	0	0	2	0	0	0	2	0	0	0	3	0	1	0	0	0	0	0	12	1	1348.75	A0A0J9YXF2	A0A0J9YXF2	2	13			yes	yes	3	0.00030889	61.435	By MS/MS	By MS/MS	By matching	By MS/MS	By MS/MS
APQEFMTSHSEAGSR	ACATETIDTSRVSLRAPQEFMTSHSEAGSR	APQEFMTSHSEAGSRIVLNPNKPVVEWHRE	R	A	P	S	R	I	2	1	0	0	0	1	2	1	1	0	0	0	1	1	1	3	1	0	0	0	0	0	15	0	1633.72	Q9BRR6	Q9BRR6	429	443	ADPGK	ADP-dependent glucokinase	yes	yes	3	0.00091133	49.988			By MS/MS
APQLLIAPFKEEDEWDSPHIVR	RRQKRLFCRYHHGNRAPQLLIAPFKEEDEW	PFKEEDEWDSPHIVRYYDVMSDEEIERIKE	R	A	P	V	R	Y	2	1	0	2	0	1	3	0	1	2	2	1	0	1	3	1	0	1	0	1	0	0	22	1	2589.32	O15460	O15460	319	340	P4HA2	Prolyl 4-hydroxylase subunit alpha-2	yes	yes	4	5.401e-14	94.632	By MS/MS	By MS/MS	By MS/MS	By MS/MS	By matching
APSAEVEMTAYVILAHVTAQPAPNPEDLKR	PQKPRLLTEDIYQPRAPSAEVEMTAYVILA	HVTAQPAPNPEDLKRATSIVKWISKQQNCQ	R	A	P	K	R	A	6	1	1	1	0	1	3	0	1	1	2	1	1	0	4	1	2	0	1	3	0	0	30	1	3217.64	CON__ENSEMBL:ENSBTAP00000024146	CON__ENSEMBL:ENSBTAP00000024146	1205	1234			yes	yes	4;5	0.012362	31.173			By MS/MS	By MS/MS	By MS/MS
APSGAVLDYEVK	RSSPSSLSLAWAVPRAPSGAVLDYEVKYHE	VPRAPSGAVLDYEVKYHEKGAEGPSSVRFL	R	A	P	V	K	Y	2	0	0	1	0	0	1	1	0	0	1	1	0	0	1	1	0	0	1	2	0	0	12	0	1247.64	Q96L35;P54760	Q96L35	459	470	EPHB4	Receptor protein-tyrosine kinase;Ephrin type-B receptor 4	yes	no	2	6.9262e-05	87.568	By MS/MS			By MS/MS	By MS/MS
APSTYGGGLSVSSR	GSSRISSVLAGGSCRAPSTYGGGLSVSSRF	RAPSTYGGGLSVSSRFSSGGACGLGGGYGG	R	A	P	S	R	F	1	1	0	0	0	0	0	3	0	0	1	0	0	0	1	4	1	0	1	1	0	0	14	0	1337.66	CON__P08779;P08779	CON__P08779	42	55	KRT16	Keratin, type I cytoskeletal 16	yes	no	2	6.1259e-13	101.93	By MS/MS
APSTYGGGLSVSSSR	GSSRISSVLAGGSCRAPSTYGGGLSVSSSR	APSTYGGGLSVSSSRFSSGGAYGLGGGYGG	R	A	P	S	R	F	1	1	0	0	0	0	0	3	0	0	1	0	0	0	1	5	1	0	1	1	0	0	15	0	1424.69	CON__P02533;P02533	CON__P02533	42	56	KRT14	Keratin, type I cytoskeletal 14	yes	no	2	3.9659e-05	68.44	By MS/MS
APSVANPVR	ENGCLVYNDTTMVCRAPSVANPVRSPPELG	TTMVCRAPSVANPVRSPPELGERPDELGFV	R	A	P	V	R	S	2	1	1	0	0	0	0	0	0	0	0	0	0	0	2	1	0	0	0	2	0	0	9	0	909.503	Q9UIW2	Q9UIW2	1106	1114	PLXNA1	Plexin-A1	yes	yes	2	0.0014388	72.789	By MS/MS	By MS/MS	By MS/MS
APSVANVGSHCDLSLK	TGEGRVKESITRRRRAPSVANVGSHCDLSL	PSVANVGSHCDLSLKIPEISIQDMTAQVTS	R	A	P	L	K	I	2	0	1	1	1	0	0	1	1	0	2	1	0	0	1	3	0	0	0	2	0	0	16	0	1653.81	P21333;Q5HY54;Q60FE5	P21333	2150	2165	FLNA	Filamin-A	yes	no	3	0.066675	11.643					By MS/MS
APTAGFEADVGTK	GPEIDSHDFVLRMNKAPTAGFEADVGTKTT	NKAPTAGFEADVGTKTTHHLVYPESFRELG	K	A	P	T	K	T	3	0	0	1	0	0	1	2	0	0	0	1	0	1	1	0	2	0	0	1	0	0	13	0	1262.61	Q11201;E5RHV6	Q11201	172	184	ST3GAL1	CMP-N-acetylneuraminate-beta-galactosamide-alpha-2,3-sialyltransferase 1	yes	no	2	3.1925e-07	93.258	By MS/MS	By MS/MS	By matching	By matching	By MS/MS
APTAQVESFR	IFSDITENSATVSWRAPTAQVESFRITYVP	TVSWRAPTAQVESFRITYVPITGGTPSMVT	R	A	P	F	R	I	2	1	0	0	0	1	1	0	0	0	0	0	0	1	1	1	1	0	0	1	0	0	10	0	1104.56	P24821;J3QSU6;E9PC84;F5H7V9;H0YGZ3	P24821	1732	1741	TNC	Tenascin	yes	no	2	2.9659e-06	120.15	By MS/MS		By MS/MS	By MS/MS	By MS/MS
APVLFFDR	SSQTLHNKMFESILKAPVLFFDRNPIGRIL	MFESILKAPVLFFDRNPIGRILNRFSKDIG	K	A	P	D	R	N	1	1	0	1	0	0	0	0	0	0	1	0	0	2	1	0	0	0	0	1	0	0	8	0	963.518	O15439	O15439	808	815	ABCC4	Multidrug resistance-associated protein 4	yes	yes	2	0.002298	98.997	By MS/MS	By MS/MS	By MS/MS	By matching	By MS/MS
APVLLSSLDR	FDVSWFAVHSFGLDKAPVLLSSLDRKGIVT	FGLDKAPVLLSSLDRKGIVTTSRRDWKSDL	K	A	P	D	R	K	1	1	0	1	0	0	0	0	0	0	3	0	0	0	1	2	0	0	0	1	0	0	10	0	1069.61	Q9P2B2	Q9P2B2	742	751	PTGFRN	Prostaglandin F2 receptor negative regulator	yes	yes	2	4.9198e-10	168.27	By MS/MS	By MS/MS	By MS/MS	By MS/MS	By MS/MS
APVLLSSLDRK	FDVSWFAVHSFGLDKAPVLLSSLDRKGIVT	GLDKAPVLLSSLDRKGIVTTSRRDWKSDLS	K	A	P	R	K	G	1	1	0	1	0	0	0	0	0	0	3	1	0	0	1	2	0	0	0	1	0	0	11	1	1197.71	Q9P2B2	Q9P2B2	742	752	PTGFRN	Prostaglandin F2 receptor negative regulator	yes	yes	3	1.0904e-06	85.963	By MS/MS	By MS/MS	By MS/MS	By MS/MS
APVPGTPDSLSSGSSR	SMVAQAMGVYGALTKAPVPGTPDSLSSGSS	PVPGTPDSLSSGSSRDVQGTDASLDEELDR	K	A	P	S	R	D	1	1	0	1	0	0	0	2	0	0	1	0	0	0	3	5	1	0	0	1	0	0	16	0	1513.74	Q9UJZ1;A0A087WYB4	Q9UJZ1	322	337	STOML2	Stomatin-like protein 2, mitochondrial	yes	no	2	1.391e-06	73.435	By MS/MS	By MS/MS	By MS/MS	By MS/MS	By MS/MS
APVPTGEVYFADSFDR	PDTTAPPSSPKVTYKAPVPTGEVYFADSFD	PVPTGEVYFADSFDRGTLSGWILSKAKKDD	K	A	P	D	R	G	2	1	0	2	0	0	1	1	0	0	0	0	0	2	2	1	1	0	1	2	0	0	16	0	1769.83	P27824;H0Y9Q7;D6RB85;D6RDP7;D6RAU8;D6RAQ8;D6RHJ3;D6RD16	P27824	62	77	CANX	Calnexin	yes	no	2;3	2.771e-13	104.87	By MS/MS	By MS/MS	By MS/MS	By MS/MS	By MS/MS
APVQPQQSPAAAPGGTDEKPSGK	______________________________	PAAAPGGTDEKPSGKERRDAGDKDKEQELS	K	A	P	G	K	E	4	0	0	1	0	3	1	3	0	0	0	2	0	0	5	2	1	0	0	1	0	0	23	1	2217.1	Q13200;F8WBS8;C9JPC0	Q13200	9	31	PSMD2	26S proteasome non-ATPase regulatory subunit 2	yes	no	3	0.049859	10.543	By matching	By matching	By MS/MS	By MS/MS	By MS/MS
APVVVPAGVDVK	______________________________	VAKAPVVVPAGVDVKINGQVITIKGKNGEL	K	A	P	V	K	I	2	0	0	1	0	0	0	1	0	0	0	1	0	0	2	0	0	0	0	5	0	0	12	0	1149.68	A0A0F6FD14	A0A0F6FD14	7	18			yes	yes	2	3.6251e-05	78.098				By MS/MS
APWELLELR	TILFADLHAYLDNMKAPWELLELRVSYYEN	YLDNMKAPWELLELRVSYYENVIKAMLESI	K	A	P	L	R	V	1	1	0	0	0	0	2	0	0	0	3	0	0	0	1	0	0	1	0	0	0	0	9	0	1125.62	A0A0C4DGZ5;P54577	A0A0C4DGZ5	85	93	YARS	Tyrosine--tRNA ligase;Tyrosine--tRNA ligase, cytoplasmic;Tyrosine--tRNA ligase, cytoplasmic, N-terminally processed	yes	no	2	0.0048722	60.436	By MS/MS	By MS/MS	By MS/MS	By MS/MS	By MS/MS
APWIEQEGPEYWDR	VRFDSDAASQRMEPRAPWIEQEGPEYWDRN	RAPWIEQEGPEYWDRNTRNVKAQSQTDRVD	R	A	P	D	R	N	1	1	0	1	0	1	3	1	0	1	0	0	0	0	2	0	0	2	1	0	0	0	14	0	1774.8	P01891;P16190;P10316;P30484;P30464;P30481;A0A140TA13;A0A140T953;A0A140TA14;A0A140TA11;A0A140T9Y5;A0A140T997	P01891	73	86	HLA-A;HLA-B	HLA class I histocompatibility antigen, A-68 alpha chain;HLA class I histocompatibility antigen, A-33 alpha chain;HLA class I histocompatibility antigen, A-69 alpha chain;HLA class I histocompatibility antigen, B-46 alpha chain;HLA class I histocompatibility antigen, B-15 alpha chain;HLA class I histocompatibility antigen, B-44 alpha chain	no	no	2;3	3.371e-27	184.55	By MS/MS	By MS/MS	By MS/MS	By MS/MS	By MS/MS
APWPLSLPGCPHR	GNFSVEMYFRNESDKAPWPLSLPGCPHRCP	DKAPWPLSLPGCPHRCPLQDFLRLTEPVVP	K	A	P	H	R	C	1	1	0	0	1	0	0	1	1	0	2	0	0	0	4	1	0	1	0	0	0	0	13	0	1486.75	P11117;E9PHY0;E9PQY3;B7Z7D2	P11117	336	348	ACP2	Lysosomal acid phosphatase	yes	no	3	0.0046448	42.083	By MS/MS	By MS/MS	By MS/MS	By MS/MS	By MS/MS
APWVEQEGPEYWDR	VRFDSDAASPRGEPRAPWVEQEGPEYWDRE	RAPWVEQEGPEYWDRETQKYKRQAQADRVS	R	A	P	D	R	E	1	1	0	1	0	1	3	1	0	0	0	0	0	0	2	0	0	2	1	1	0	0	14	0	1760.78	A0A140T9J9;Q29963;A0A1W2PR11;A0A140T962;A0A140T9B3;Q29865;A0A140TA05;A0A140T9L3;A0A140T9E1;A0A140T942;P30499;F8W9Z8;A0A140TA12;A0A140T9Z7;P30508;A0A140T912;A0A1W2PRZ0;A0A140T937;A0A140T930;Q07000;Q29960;P30510;P30505;A0A0G2JH50;Q9TNN7;A0A140T9M5;A0A0G2JIF0;A2BF26;Q95604;A0A140T9Z4;A0A140TA19;A0A140T9S7;A0A140T9Q4;A0A140T921;A0A140T9U8;O19617;A2AEA2;A0A140T9H5;P10321	P30508	73	86	HLA-C	HLA class I histocompatibility antigen, Cw-6 alpha chain;HLA class I histocompatibility antigen, Cw-18 alpha chain;HLA class I histocompatibility antigen, Cw-1 alpha chain;HLA class I histocompatibility antigen, Cw-12 alpha chain;HLA class I histocompatibility antigen, Cw-15 alpha chain;HLA class I histocompatibility antigen, Cw-16 alpha chain;HLA class I histocompatibility antigen, Cw-14 alpha c…	no	no	2;3	3.9995e-19	160.18	By MS/MS	By MS/MS	By MS/MS	By MS/MS	By MS/MS
AQAVLEEDHYGMEDVK	IPWGKYSNENLDLARAQAVLEEDHYGMEDV	QAVLEEDHYGMEDVKKRILEFIAVSQLRGS	R	A	Q	V	K	K	2	0	0	2	0	1	3	1	1	0	1	1	1	0	0	0	0	0	1	2	0	0	16	0	1832.83	K7EJE8;K7EKE6;P36776;K7ER27	K7EJE8	353	368	LONP1	Lon protease homolog, mitochondrial	yes	no	3	0.0022038	43.592				By MS/MS
AQDGDFIFSK	DGDWTLKYGERSKQRAQDGDFIFSKEHTDT	RSKQRAQDGDFIFSKEHTDTFNFRIQRTTE	R	A	Q	S	K	E	1	0	0	2	0	1	0	1	0	1	0	1	0	2	0	1	0	0	0	0	0	0	10	0	1126.53	Q9P2B2	Q9P2B2	483	492	PTGFRN	Prostaglandin F2 receptor negative regulator	yes	yes	2	0.00018225	78.816	By MS/MS	By MS/MS	By MS/MS	By MS/MS	By MS/MS
AQDIEAGDGTTSVVIIAGSLLDSCTK	QVLHPAARMLVELSKAQDIEAGDGTTSVVI	SVVIIAGSLLDSCTKLLQKGIHPTIISESF	K	A	Q	T	K	L	3	0	0	3	1	1	1	3	0	3	2	1	0	0	0	3	3	0	0	2	0	0	26	0	2620.29	P50991	P50991	97	122	CCT4	T-complex protein 1 subunit delta	yes	yes	3	0.057097	11.523	By MS/MS	By matching	By matching	By MS/MS
AQEAEQLLR	AASTAEETAGSAQGRAQEAEQLLRGPLGDQ	GSAQGRAQEAEQLLRGPLGDQYQTVKALAE	R	A	Q	L	R	G	2	1	0	0	0	2	2	0	0	0	2	0	0	0	0	0	0	0	0	0	0	0	9	0	1056.56	P55268	P55268	1695	1703	LAMB2	Laminin subunit beta-2	yes	yes	2	0.010288	60.436				By MS/MS
AQEAPGQAEPPAAAEVQGAGNENEPR	QLQKLGVQVREELLRAQEAPGQAEPPAAAE	AAAEVQGAGNENEPREADKSHPEQRELRPR	R	A	Q	P	R	E	7	1	2	0	0	3	5	3	0	0	0	0	0	0	4	0	0	0	0	1	0	0	26	0	2587.19	O14745;J3QRP6	O14745	113	138	SLC9A3R1	Na(+)/H(+) exchange regulatory cofactor NHE-RF1	yes	no	3	0.015572	17.527	By matching		By MS/MS	By MS/MS	By MS/MS
AQEENTWFSYLK	RYRIAVIADLDTESRAQEENTWFSYLKKGY	ESRAQEENTWFSYLKKGYLTLSDSGDKVAV	R	A	Q	L	K	K	1	0	1	0	0	1	2	0	0	0	1	1	0	1	0	1	1	1	1	0	0	0	12	0	1514.7	K7EN15;Q8WVQ1	K7EN15	119	130	CANT1	Soluble calcium-activated nucleotidase 1	yes	no	2	0.0094429	49.35			By MS/MS
AQEHYPVSAGYTK	REPDSNVIVVDWLSRAQEHYPVSAGYTKLV	SRAQEHYPVSAGYTKLVGQDVARFINWMEE	R	A	Q	T	K	L	2	0	0	0	0	1	1	1	1	0	0	1	0	0	1	1	1	0	2	1	0	0	13	0	1449.69	P06858;E7EW14;E5RJI0	P06858	117	129	LPL	Lipoprotein lipase	yes	no	3	0.0003087	43.813	By MS/MS	By MS/MS	By MS/MS	By MS/MS	By MS/MS
AQEPLVDGCSGGGR	REGAAAAPPPEREARAQEPLVDGCSGGGRT	RAQEPLVDGCSGGGRTRKRSPGGSGGASRG	R	A	Q	G	R	T	1	1	0	1	1	1	1	4	0	0	1	0	0	0	1	1	0	0	0	1	0	0	14	0	1401.63	Q7Z2K6;E7ER77	Q7Z2K6	35	48	ERMP1	Endoplasmic reticulum metallopeptidase 1	yes	no	2	0.00097622	51.092			By MS/MS	By MS/MS	By MS/MS
AQEQHWWIGLHTSESDGR	AELDFLSHNLQKFSRAQEQHWWIGLHTSES	QHWWIGLHTSESDGRFRWTDGSIINFISWA	R	A	Q	G	R	F	1	1	0	1	0	2	2	2	2	1	1	0	0	0	0	2	1	2	0	0	0	0	18	0	2135.98	Q9UBG0	Q9UBG0	882	899	MRC2	C-type mannose receptor 2	yes	yes	4	9.0031e-07	66.022	By MS/MS	By matching	By MS/MS	By MS/MS	By MS/MS
AQFAQPEILIGTIPGAGGTQR	CELAMMCDIIYAGEKAQFAQPEILIGTIPG	EILIGTIPGAGGTQRLTRAVGKSLAMEMVL	K	A	Q	Q	R	L	3	1	0	0	0	3	1	4	0	3	1	0	0	1	2	0	2	0	0	0	0	0	21	0	2124.13	P30084	P30084	158	178	ECHS1	Enoyl-CoA hydratase, mitochondrial	yes	yes	2;3	4.1433e-09	78.456	By matching	By MS/MS	By MS/MS		By MS/MS
AQFEGIVTDLIR	MDSSGPKHLNMKLTRAQFEGIVTDLIRRTI	LTRAQFEGIVTDLIRRTIAPCQKAMQDAEV	R	A	Q	I	R	R	1	1	0	1	0	1	1	1	0	2	1	0	0	1	0	0	1	0	0	1	0	0	12	0	1360.74	P38646;H0YBG6	P38646	349	360	HSPA9	Stress-70 protein, mitochondrial	yes	no	2;3	9.9306e-09	107.24	By MS/MS	By MS/MS	By MS/MS	By MS/MS	By MS/MS
AQFVPLPVSVSVEFAVAATDCIAK	AESNGSYLQLVEISRAQFVPLPVSVSVEFA	VSVEFAVAATDCIAKEVVDPTKCNLLAEKQ	R	A	Q	A	K	E	5	0	0	1	1	1	1	0	0	1	1	1	0	2	2	2	1	0	0	5	0	0	24	0	2518.31	CON__P12763	CON__P12763	188	211			yes	yes	2;3	1.2385e-38	106.63	By MS/MS	By MS/MS	By MS/MS	By MS/MS	By MS/MS
AQGLEEGVAETLVLVK	TTLGKSEFGEVFLAKAQGLEEGVAETLVLV	QGLEEGVAETLVLVKSLQSKDEQQQLDFRR	K	A	Q	V	K	S	2	0	0	0	0	1	3	2	0	0	3	1	0	0	0	0	1	0	0	3	0	0	16	0	1654.91	Q13308;H0Y8F1;C9JQR6	Q13308	815	830	PTK7	Inactive tyrosine-protein kinase 7	yes	no	2	5.2199e-19	116.54	By MS/MS	By MS/MS	By MS/MS	By MS/MS	By MS/MS
AQGPAASAEEPKPVEAPAANSDQTVTVK	KETPAATEAPSSTPKAQGPAASAEEPKPVE	VEAPAANSDQTVTVKE______________	K	A	Q	V	K	E	7	0	1	1	0	2	3	1	0	0	0	2	0	0	4	2	2	0	0	3	0	0	28	1	2762.37	P80723	P80723	199	226	BASP1	Brain acid soluble protein 1	yes	yes	3	0.0018604	31.127				By MS/MS
AQGPAASAEEPKPVEAPAANSDQTVTVKE	KETPAATEAPSSTPKAQGPAASAEEPKPVE	EAPAANSDQTVTVKE_______________	K	A	Q	K	E	-	7	0	1	1	0	2	4	1	0	0	0	2	0	0	4	2	2	0	0	3	0	0	29	2	2891.41	P80723	P80723	199	227	BASP1	Brain acid soluble protein 1	yes	yes	3	0.0032879	27.09	By matching	By MS/MS	By MS/MS	By matching	By MS/MS
AQGTVQLEVVASPASR	EAGEYRCEVVVTPLKAQGTVQLEVVASPAS	QGTVQLEVVASPASRLLLDQVGMKENEDKY	K	A	Q	S	R	L	3	1	0	0	0	2	1	1	0	0	1	0	0	0	1	2	1	0	0	3	0	0	16	0	1611.86	Q68D85	Q68D85	131	146	NCR3LG1	Natural cytotoxicity triggering receptor 3 ligand 1	yes	yes	2	4.9003e-05	64.55	By MS/MS		By MS/MS		By MS/MS
AQGYSGLSVK	WKQVTQSYWDTNPTRAQGYSGLSVKVVNST	TNPTRAQGYSGLSVKVVNSTTGPGEHLRNA	R	A	Q	V	K	V	1	0	0	0	0	1	0	2	0	0	1	1	0	0	0	2	0	0	1	1	0	0	10	0	1008.52	CON__Q28194;P07996	P07996	1055	1064	THBS1	Thrombospondin-1	no	no	2	0.00068396	66.692	By MS/MS	By MS/MS	By MS/MS	By MS/MS	By MS/MS
AQIFANTVDNAR	VRDWSHYFKIIEDLRAQIFANTVDNARIVL	DLRAQIFANTVDNARIVLQIDNARLAADDF	R	A	Q	A	R	I	3	1	2	1	0	1	0	0	0	1	0	0	0	1	0	0	1	0	0	1	0	0	12	0	1318.66	F8VZY9;P05783	F8VZY9	138	149	KRT18	Keratin, type I cytoskeletal 18	yes	no	2	0.0010659	63.283	By MS/MS
AQIHDLVLVGGSTR	LEPVEKALRDAKLDKAQIHDLVLVGGSTRI	KAQIHDLVLVGGSTRIPKVQKLLQDFFNGR	K	A	Q	T	R	I	1	1	0	1	0	1	0	2	1	1	2	0	0	0	0	1	1	0	0	2	0	0	14	0	1464.8	A0A0G2JIW1;P0DMV9;P0DMV8;V9GZ37	A0A0G2JIW1	330	343	HSPA1B;HSPA1A	Heat shock 70 kDa protein 1B;Heat shock 70 kDa protein 1A	yes	no	3	9.6292e-08	72.175	By MS/MS	By MS/MS	By MS/MS	By MS/MS
AQIINDAFNLASAHK	TQLQRDHSAIPVINRAQIINDAFNLASAHK	AQIINDAFNLASAHKVPVTLALNNTLFLIE	R	A	Q	H	K	V	4	0	2	1	0	1	0	0	1	2	1	1	0	1	0	1	0	0	0	0	0	0	15	0	1611.84	P15144	P15144	659	673	ANPEP	Aminopeptidase N	yes	yes	3	3.2931e-13	100.45	By MS/MS	By MS/MS	By MS/MS	By MS/MS	By MS/MS
AQILEGLGIGPGEGSEEELHSASQR	VSLAMLSLGAQSNTKAQILEGLGIGPGEGS	PGEGSEEELHSASQRLLRELQQPQDSLQLS	K	A	Q	Q	R	L	2	1	0	0	0	2	5	5	1	2	3	0	0	0	1	3	0	0	0	0	0	0	25	0	2563.25	CON__Q9N2I2	CON__Q9N2I2	85	109			yes	yes	3	2.0962e-21	109.39	By MS/MS	By MS/MS		By MS/MS	By MS/MS
AQILLDCGEDNICVPDLQLEVFGEQNHVYLGDK	RPALHYQSKSRIEDKAQILLDCGEDNICVP	LEVFGEQNHVYLGDKNALNLTFHAQNVGEG	K	A	Q	D	K	N	1	0	2	4	2	3	3	3	1	2	5	1	0	1	1	0	0	0	1	3	0	0	33	0	3800.8	P08648	P08648	639	671	ITGA5	Integrin alpha-5;Integrin alpha-5 heavy chain;Integrin alpha-5 light chain	yes	yes	3;4	0.0036185	26.659		By MS/MS	By matching	By MS/MS	By MS/MS
AQIWDTAGQER	EFATRSIQVDGKTIKAQIWDTAGQERYRAI	KTIKAQIWDTAGQERYRAITSAYYRGAVGA	K	A	Q	E	R	Y	2	1	0	1	0	2	1	1	0	1	0	0	0	0	0	0	1	1	0	0	0	0	11	0	1273.61	H3BMH2;H3BSC1;P62491;Q15907	H3BMH2	62	72	RAB11A;RAB11B	Ras-related protein Rab-11A;Ras-related protein Rab-11B	yes	no	2	5.0739e-06	86.624	By MS/MS	By MS/MS	By MS/MS		By MS/MS
AQLKPPATSDA	GFFKRSLPYGTAMEKAQLKPPATSDA____	AMEKAQLKPPATSDA_______________	K	A	Q	D	A	-	3	0	0	1	0	1	0	0	0	0	1	1	0	0	2	1	1	0	0	0	0	0	11	1	1097.57	P08648;H0YIV7	P08648	1039	1049	ITGA5	Integrin alpha-5;Integrin alpha-5 heavy chain;Integrin alpha-5 light chain	yes	no	2	4.1107e-09	115.86	By MS/MS	By MS/MS	By MS/MS	By MS/MS	By MS/MS
AQLLQPTLEINPR	HFLRMQQLAKTQEERAQLLQPTLEINPRHA	ERAQLLQPTLEINPRHALIKKLNQLRASEP	R	A	Q	P	R	H	1	1	1	0	0	2	1	0	0	1	3	0	0	0	2	0	1	0	0	0	0	0	13	0	1491.84	Q12931;I3L0K7	Q12931	635	647	TRAP1	Heat shock protein 75 kDa, mitochondrial	yes	no	2	1.243e-22	140.07	By MS/MS	By MS/MS	By MS/MS	By MS/MS	By MS/MS
AQLLVVGSPGPVPR	YSCVASTELDVVESRAQLLVVGSPGPVPRL	RAQLLVVGSPGPVPRLVLSDLHLLTQSQVR	R	A	Q	P	R	L	1	1	0	0	0	1	0	2	0	0	2	0	0	0	3	1	0	0	0	3	0	0	14	0	1388.81	P32004	P32004	604	617	L1CAM	Neural cell adhesion molecule L1	yes	yes	2;3	1.1599e-15	125.74	By MS/MS	By MS/MS	By MS/MS	By MS/MS	By MS/MS
AQLQEIAQTK	GSGKPNKDKVGKISRAQLQEIAQTKAADMT	GKISRAQLQEIAQTKAADMTGADIEAMTRS	R	A	Q	T	K	A	2	0	0	0	0	3	1	0	0	1	1	1	0	0	0	0	1	0	0	0	0	0	10	0	1128.61	A0A0F6FFA3	A0A0F6FFA3	104	113			yes	yes	2	3.8531e-08	119.86					By MS/MS
AQLSVVDPDSAPGEIEYEVQR	VPLRLTRGSRAPISRAQLSVVDPDSAPGEI	DPDSAPGEIEYEVQRAPHNGFLSLVGGGLG	R	A	Q	Q	R	A	2	1	0	2	0	2	3	1	0	1	1	0	0	0	2	2	0	0	1	3	0	0	21	0	2301.11	Q6UVK1	Q6UVK1	1854	1874	CSPG4	Chondroitin sulfate proteoglycan 4	yes	yes	3	0.00051277	34.009		By MS/MS
AQLYIDCEK	TGQWKSITLFVQEDRAQLYIDCEKMENAEL	FVQEDRAQLYIDCEKMENAELDVPIQSVFT	R	A	Q	E	K	M	1	0	0	1	1	1	1	0	0	1	1	1	0	0	0	0	0	0	1	0	0	0	9	0	1138.53	CON__Q28194;P07996	P07996	165	173	THBS1	Thrombospondin-1	no	no	2	0.0059412	57.96	By matching	By matching	By matching	By MS/MS	By MS/MS
AQMLHLHGTGIQV	VGHQKKIMSSIQTMRAQMLHLHGTGIQV__	MRAQMLHLHGTGIQV_______________	R	A	Q	Q	V	-	1	0	0	0	0	2	0	2	2	1	2	0	1	0	0	0	1	0	0	1	0	0	13	0	1403.73	Q15375	Q15375	986	998	EPHA7	Ephrin type-A receptor 7	yes	yes	3	0.010409	35.006	By MS/MS	By MS/MS	By MS/MS
AQNTWGCGNSLR	GAGATHSPPTDLVWKAQNTWGCGNSLRTAL	VWKAQNTWGCGNSLRTALINSTGEEVAMRK	K	A	Q	L	R	T	1	1	2	0	1	1	0	2	0	0	1	0	0	0	0	1	1	1	0	0	0	0	12	0	1362.61	P02545;Q5TCI8;A0A0C4DGC5	P02545	516	527	LMNA	Prelamin-A/C;Lamin-A/C	yes	no	2	7.0314e-05	71.349	By MS/MS	By MS/MS	By MS/MS	By MS/MS	By MS/MS
AQPWWTPK	ASVWQRSLYNVNGLKAQPWWTPKETGYTEL	YNVNGLKAQPWWTPKETGYTELVKSLERNW	K	A	Q	P	K	E	1	0	0	0	0	1	0	0	0	0	0	1	0	0	2	0	1	2	0	0	0	0	8	0	1012.51	Q12797	Q12797	572	579	ASPH	Aspartyl/asparaginyl beta-hydroxylase	yes	yes	2	0.0043446	77.058	By MS/MS	By MS/MS	By MS/MS	By MS/MS	By MS/MS
AQQEFAAGVFSNPAVR	RIHSLYRRTGASFQKAQQEFAAGVFSNPAV	QQEFAAGVFSNPAVRTAAANAAAGAAENAF	K	A	Q	V	R	T	4	1	1	0	0	2	1	1	0	0	0	0	0	2	1	1	0	0	0	2	0	0	16	0	1690.84	O14828	O14828	314	329	SCAMP3	Secretory carrier-associated membrane protein 3	yes	yes	2	3.9549e-09	85.845	By MS/MS				By MS/MS
AQQEQELAADAFK	EQHQKLWEEQLAAAKAQQEQELAADAFKEL	AKAQQEQELAADAFKELDDDMDGTVSVTEL	K	A	Q	F	K	E	4	0	0	1	0	3	2	0	0	0	1	1	0	1	0	0	0	0	0	0	0	0	13	0	1447.69	K7ELL7;P14314	K7ELL7	207	219	PRKCSH	Glucosidase 2 subunit beta	yes	no	2;3	2.6983e-21	166.93	By MS/MS	By MS/MS	By MS/MS	By MS/MS	By MS/MS
AQQVSQGLDVLTAK	LRARGQGSSPVAMQKAQQVSQGLDVLTAKV	KAQQVSQGLDVLTAKVENAARKLEAMTNSK	K	A	Q	A	K	V	2	0	0	1	0	3	0	1	0	0	2	1	0	0	0	1	1	0	0	2	0	0	14	0	1456.79	P18206	P18206	353	366	VCL	Vinculin	yes	yes	2	0.025369	31.478	By matching	By MS/MS		By MS/MS	By matching
AQSQTDRVDLGTLR	QEGPEYWDRNTRNVKAQSQTDRVDLGTLRG	KAQSQTDRVDLGTLRGYYNQSEAGSHTIQM	K	A	Q	L	R	G	1	2	0	2	0	2	0	1	0	0	2	0	0	0	0	1	2	0	0	1	0	0	14	1	1558.81	P01891;P10316	P01891	93	106	HLA-A	HLA class I histocompatibility antigen, A-68 alpha chain;HLA class I histocompatibility antigen, A-69 alpha chain	no	no	3	0.0017889	38.189		By MS/MS			By MS/MS
AQTAHIVLEDGTK	KWKFSRPGIRLLSVKAQTAHIVLEDGTKMK	VKAQTAHIVLEDGTKMKGYSFGHPSSVAGE	K	A	Q	T	K	M	2	0	0	1	0	1	1	1	1	1	1	1	0	0	0	0	2	0	0	1	0	0	13	0	1381.72	P31327;Q5R211;E7EWJ3;C9JTA4	P31327	43	55	CPS1	Carbamoyl-phosphate synthase [ammonia], mitochondrial	yes	no	2;3	3.4665e-07	84.297	By MS/MS	By MS/MS	By MS/MS	By MS/MS	By MS/MS
AQVADVVVSR	DPATHRQKLYTLQDKAQVADVVVSRWLRVT	TLQDKAQVADVVVSRWLRVTVAGGVHISGL	K	A	Q	S	R	W	2	1	0	1	0	1	0	0	0	0	0	0	0	0	0	1	0	0	0	4	0	0	10	0	1042.58	A0A0U1RQF0;P49327	A0A0U1RQF0	1073	1082	FASN	Fatty acid synthase;[Acyl-carrier-protein] S-acetyltransferase;[Acyl-carrier-protein] S-malonyltransferase;3-oxoacyl-[acyl-carrier-protein] synthase;3-oxoacyl-[acyl-carrier-protein] reductase;3-hydroxyacyl-[acyl-carrier-protein] dehydratase;Enoyl-[acyl-carrier-protein] reductase;Oleoyl-[acyl-carrier-protein] hydrolase	yes	no	2	0.00037644	72.643		By MS/MS	By MS/MS	By matching	By MS/MS
AQVEEFLAQHGSEYQSVK	KHMRLFIHNHEQHHKAQVEEFLAQHGSEYQ	EEFLAQHGSEYQSVKLVGPEVRMANADARN	K	A	Q	V	K	L	2	0	0	0	0	3	3	1	1	0	1	1	0	1	0	2	0	0	1	2	0	0	18	0	2048.98	Q02809	Q02809	331	348	PLOD1	Procollagen-lysine,2-oxoglutarate 5-dioxygenase 1	yes	yes	3	8.4509e-18	110.38	By MS/MS	By MS/MS	By MS/MS	By MS/MS	By MS/MS
AQVGTMPVGSK	TSLNGKLISSFAALRAQVGTMPVGSKLTLG	AALRAQVGTMPVGSKLTLGLLRDGKQVNVN	R	A	Q	S	K	L	1	0	0	0	0	1	0	2	0	0	0	1	1	0	1	1	1	0	0	2	0	0	11	0	1073.55	A0A0F6F0Z4	A0A0F6F0Z4	352	362			yes	yes	2	8.2005e-08	82.287		By MS/MS
AQYDELAR	APKSQDLAKIMADIRAQYDELARKNREELD	KIMADIRAQYDELARKNREELDKYWSQQIE	R	A	Q	A	R	K	2	1	0	1	0	1	1	0	0	0	1	0	0	0	0	0	0	0	1	0	0	0	8	0	964.461	F8VZY9;P05783	F8VZY9	254	261	KRT18	Keratin, type I cytoskeletal 18	yes	no	2	0.050294	46.426		By MS/MS	By MS/MS	By MS/MS	By MS/MS
AQYEDIAQK	NNRSLDLDSIIAEVKAQYEDIAQKSKAEAE	IIAEVKAQYEDIAQKSKAEAESLYQSKYEE	K	A	Q	Q	K	S	2	0	0	1	0	2	1	0	0	1	0	1	0	0	0	0	0	0	1	0	0	0	9	0	1064.51	P04264	P04264	356	364	KRT1	Keratin, type II cytoskeletal 1	yes	yes	2	0.0025031	71.692	By MS/MS
AQYEEIANR	NNRNLDLDSIIAEVKAQYEEIANRSRTEAE	IIAEVKAQYEEIANRSRTEAESWYQTKYEE	K	A	Q	N	R	S	2	1	1	0	0	1	2	0	0	1	0	0	0	0	0	0	0	0	1	0	0	0	9	0	1092.52	CON__P13647;P13647;H0YIN9;H0YI76	CON__P13647	344	352	KRT5	Keratin, type II cytoskeletal 5	yes	no	2	0.0070561	64.265	By MS/MS				By MS/MS
AQYEQTLAELHR	QERVERCAKEAEKTKAQYEQTLAELHRYTP	KTKAQYEQTLAELHRYTPRYMEDMEQAFET	K	A	Q	H	R	Y	2	1	0	0	0	2	2	0	1	0	2	0	0	0	0	0	1	0	1	0	0	0	12	0	1457.73	E9PIY1;A0A0C4DGG1;Q9UKS6	E9PIY1	204	215	PACSIN3	Protein kinase C and casein kinase substrate in neurons protein 3	yes	no	3	0.0027597	44.616	By MS/MS	By MS/MS	By MS/MS		By matching
AQYPIADLVK	NSIIITPGYGLCAAKAQYPIADLVKMLTEQ	LCAAKAQYPIADLVKMLTEQGKKVRFGIHP	K	A	Q	V	K	M	2	0	0	1	0	1	0	0	0	1	1	1	0	0	1	0	0	0	1	1	0	0	10	0	1116.62	Q13423;E9PCX7	Q13423	940	949	NNT	NAD(P) transhydrogenase, mitochondrial	yes	no	2	0.033661	45.368	By MS/MS		By MS/MS		By MS/MS
ARFEELNADLFR	DSLYEGIDFYTSITRARFEELNADLFRGTL	ITRARFEELNADLFRGTLDPVEKALRDAKL	R	A	R	F	R	G	2	2	1	1	0	0	2	0	0	0	2	0	0	2	0	0	0	0	0	0	0	0	12	1	1479.75	P11142;E9PKE3;E9PN89;E9PNE6;A8K7Q2;P54652	P11142	300	311	HSPA8;HSPA2	Heat shock cognate 71 kDa protein;Heat shock-related 70 kDa protein 2	yes	no	3	3.7316e-08	98.105	By MS/MS	By MS/MS	By MS/MS	By MS/MS	By matching
ARPDDEEGAAVAPGHPLAK	______________________________	DEEGAAVAPGHPLAKGYLPLPRGAPVGKES	M	A	R	A	K	G	5	1	0	2	0	0	2	2	1	0	1	1	0	0	3	0	0	0	0	1	0	0	19	1	1899.94	Q9Y5Y0	Q9Y5Y0	2	20	FLVCR1	Feline leukemia virus subgroup C receptor-related protein 1	yes	yes	3;4	1.5337e-08	73.928	By MS/MS	By MS/MS	By MS/MS	By MS/MS	By MS/MS
ARPFFNEFQGADSEIK	VVIPDLRKGVNYEIKARPFFNEFQGADSEI	RPFFNEFQGADSEIKFAKTLEEAPSAPPQG	K	A	R	I	K	F	2	1	1	1	0	1	2	1	0	1	0	1	0	3	1	1	0	0	0	0	0	0	16	1	1854.89	A0A087WTM1;Q9Y6N7;A0A087WZ85;A0A0A0MSX4	A0A087WTM1	715	730	ROBO1	Roundabout homolog 1	yes	no	3	4.1676e-10	96.247	By MS/MS	By MS/MS	By MS/MS	By MS/MS	By MS/MS
ARPFPDGLAEDIDKGEVSAR	CLSKSPNKHNRLYMKARPFPDGLAEDIDKG	DGLAEDIDKGEVSARQELKQRARYLAEKYE	K	A	R	A	R	Q	3	2	0	3	0	0	2	2	0	1	1	1	0	1	2	1	0	0	0	1	0	0	20	2	2142.07	P13639	P13639	606	625	EEF2	Elongation factor 2	yes	yes	3;4	2.4e-08	68.49	By MS/MS	By MS/MS	By MS/MS	By MS/MS	By matching
ARPGEITGYMATVPGLLK	CIACVAYATEVAWTRARPGEITGYMATVPG	GEITGYMATVPGLLKVLETFVACIIFAFIS	R	A	R	L	K	V	2	1	0	0	0	0	1	3	0	1	2	1	1	0	2	0	2	0	1	1	0	0	18	1	1873.01	Q96S97;C9JZL8;C9J5M0;C9JC07	Q96S97	160	177	MYADM	Myeloid-associated differentiation marker	yes	no	3	2.658e-08	70.783	By MS/MS	By matching	By MS/MS	By MS/MS	By matching
ARPPQHCLKEEELER	LVAALTVCYISDFFKARPPQHCLKEEELER	ARPPQHCLKEEELERKPSLSLTLTLGEADH	K	A	R	E	R	K	1	2	0	0	1	1	4	0	1	0	2	1	0	0	2	0	0	0	0	0	0	0	15	2	1890.94	O43688;A0A0J9YXA3	O43688	249	263	PPAP2C	Lipid phosphate phosphohydrolase 2	yes	no	4;5	0.00011166	50.843	By MS/MS	By MS/MS	By MS/MS	By matching	By matching
ARPVINIVHK	DLLVGSLSDHIVLLRARPVINIVHKTLVPR	IVLLRARPVINIVHKTLVPRPAVLDPALCT	R	A	R	H	K	T	1	1	1	0	0	0	0	0	1	2	0	1	0	0	1	0	0	0	0	2	0	0	10	1	1145.7	P26006;K7EMU3	P26006	462	471	ITGA3	Integrin alpha-3;Integrin alpha-3 heavy chain;Integrin alpha-3 light chain	yes	no	3	4.279e-05	78.655	By MS/MS	By MS/MS	By MS/MS	By MS/MS	By matching
ARVEENFLK	FRLNREGKQKADKNRARVEENFLKLTHVQR	KADKNRARVEENFLKLTHVQRQEAAQSRRE	R	A	R	L	K	L	1	1	1	0	0	0	2	0	0	0	1	1	0	1	0	0	0	0	0	1	0	0	9	1	1104.59	Q96A33;A0A087WYW6;J3QR89	Q96A33	411	419	CCDC47	Coiled-coil domain-containing protein 47	yes	no	3	3.0162e-05	111.61	By MS/MS	By MS/MS	By MS/MS	By MS/MS	By MS/MS
ASADELTFHEFEEATNLLADTPDAATTSR	______________________________	TNLLADTPDAATTSRSDQLTPQGHVAVAVG	M	A	S	S	R	S	6	1	1	3	0	0	4	0	1	0	3	0	0	2	1	2	5	0	0	0	0	0	29	0	3122.43	K7EIP7;K7ERW0;Q9BWQ6;K7ENM8	K7EIP7	2	30	YIPF2	Protein YIPF;Protein YIPF2	yes	no	3	1.3012e-13	79.558	By MS/MS	By matching	By matching	By MS/MS
ASADLMSYCEEHAR	QLRLEASIERIKVSKASADLMSYCEEHARS	KASADLMSYCEEHARSDPLLIGIPTSENPF	K	A	S	A	R	S	3	1	0	1	1	0	2	0	1	0	1	0	1	0	0	2	0	0	1	0	0	0	14	0	1638.68	Q9UBI6	Q9UBI6	35	48	GNG12	Guanine nucleotide-binding protein G(I)/G(S)/G(O) subunit gamma-12	yes	yes	3	6.8926e-06	76.728	By MS/MS	By MS/MS	By MS/MS	By MS/MS	By MS/MS
ASAELALGENSEVLK	DKEYLPIGGLAEFCKASAELALGENSEVLK	ASAELALGENSEVLKSGRFVTVQTISGTGA	K	A	S	L	K	S	3	0	1	0	0	0	3	1	0	0	3	1	0	0	0	2	0	0	0	1	0	0	15	0	1529.79	P00505	P00505	108	122	GOT2	Aspartate aminotransferase, mitochondrial	yes	yes	2	5.6388e-19	122.7	By MS/MS	By MS/MS	By MS/MS	By MS/MS	By MS/MS
ASAGPQPLLVQSCK	TQTIAAAQHAASTPKASAGPQPLLVQSCKA	KASAGPQPLLVQSCKAVAEQIPLLVQGVRG	K	A	S	C	K	A	2	0	0	0	1	2	0	1	0	0	2	1	0	0	2	2	0	0	0	1	0	0	14	0	1454.76	Q9Y490	Q9Y490	944	957	TLN1	Talin-1	yes	yes	2	0.026756	31.185	By matching	By matching	By MS/MS	By matching
ASASDGSSFVVAR	TAMVWKNTKKMGVGKASASDGSSFVVARYF	GKASASDGSSFVVARYFPAGNVVNEGFFEE	K	A	S	A	R	Y	3	1	0	1	0	0	0	1	0	0	0	0	0	1	0	4	0	0	0	2	0	0	13	0	1252.6	Q5VZR0;Q9H4G4;A0A087WUM5	Q5VZR0	94	106	GLIPR2	Golgi-associated plant pathogenesis-related protein 1	yes	no	2	9.5461e-13	107.83	By MS/MS	By MS/MS		By MS/MS
ASASGSGAQVGGPISSGSSASSVTVTR	SRTVLCGTCGQPADKASASGSGAQVGGPIS	PISSGSSASSVTVTRSYRSVGGSGGGSFGD	K	A	S	T	R	S	4	1	0	0	0	1	0	5	0	1	0	0	0	0	1	9	2	0	0	3	0	0	27	0	2364.15	P02545;A0A0C4DGC5	P02545	598	624	LMNA	Prelamin-A/C;Lamin-A/C	yes	no	3	7.2512e-06	52.824	By MS/MS	By MS/MS		By MS/MS
ASAVSELSPR	KPWPDATYGTGSASRASAVSELSPRERSPA	GSASRASAVSELSPRERSPALKSPLQSVVV	R	A	S	P	R	E	2	1	0	0	0	0	1	0	0	0	1	0	0	0	1	3	0	0	0	1	0	0	10	0	1015.53	Q9Y2W1	Q9Y2W1	236	245	THRAP3	Thyroid hormone receptor-associated protein 3	yes	yes	2	0.0010413	62.823	By MS/MS		By MS/MS	By MS/MS	By MS/MS
ASCESDVLHFTSTTTSK	RQSKGDINTRNNGERASCESDVLHFTSTTT	CESDVLHFTSTTTSKNRIIITWHRYRPPDY	R	A	S	S	K	N	1	0	0	1	1	0	1	0	1	0	1	1	0	1	0	4	4	0	0	1	0	0	17	0	1869.84	C9J5X1;P08069;H0YNR0	C9J5X1	486	502	IGF1R	Tyrosine-protein kinase receptor;Insulin-like growth factor 1 receptor;Insulin-like growth factor 1 receptor alpha chain;Insulin-like growth factor 1 receptor beta chain	yes	no	3	5.4112e-15	107.34	By MS/MS	By MS/MS	By MS/MS	By MS/MS	By MS/MS
ASCLYGQLPK	EEVVTVETWQEGSLKASCLYGQLPKFQDGD	EGSLKASCLYGQLPKFQDGDLTLYQSNTIL	K	A	S	P	K	F	1	0	0	0	1	1	0	1	0	0	2	1	0	0	1	1	0	0	1	0	0	0	10	0	1135.57	P09211;A8MX94;A0A087X2E9	P09211	46	55	GSTP1	Glutathione S-transferase P	yes	no	2	0.0042818	63.565	By MS/MS	By MS/MS	By MS/MS	By MS/MS	By MS/MS
ASDEVPLAPR	CFPLVKACVFGNEPKASDEVPLAPRTEAAE	GNEPKASDEVPLAPRTEAAETTPMWQALKL	K	A	S	P	R	T	2	1	0	1	0	0	1	0	0	0	1	0	0	0	2	1	0	0	0	1	0	0	10	0	1053.55	Q8TB61	Q8TB61	88	97	SLC35B2	Adenosine 3-phospho 5-phosphosulfate transporter 1	yes	yes	2	8.1678e-05	93.143	By MS/MS	By MS/MS
ASDFAEDLADAAEK	KAASRASGVADDVAKASDFAEDLADAAEKT	KASDFAEDLADAAEKTSRINKLLNSVDKLT	K	A	S	E	K	T	5	0	0	3	0	0	2	0	0	0	1	1	0	1	0	1	0	0	0	0	0	0	14	0	1451.64	A0A0F6FE78	A0A0F6FE78	193	206			yes	yes	2	0.0060845	47.559				By MS/MS
ASEIQPLQGTNENR	LYQIKEMMQLTRDNRASEIQPLQGTNENRE	RASEIQPLQGTNENRENSPAGRAQPVPCET	R	A	S	N	R	E	1	1	2	0	0	2	2	1	0	1	1	0	0	0	1	1	1	0	0	0	0	0	14	0	1555.76	Q6ZSS7;H7C284	Q6ZSS7	717	730	MFSD6	Major facilitator superfamily domain-containing protein 6	yes	no	2	0.039003	34.887
ASEQIYYENR	VLPGGDTYMHEGFERASEQIYYENRQGYRT	EGFERASEQIYYENRQGYRTASVIIALTDG	R	A	S	N	R	Q	1	1	1	0	0	1	2	0	0	1	0	0	0	0	0	1	0	0	2	0	0	0	10	0	1271.58	Q9H6X2	Q9H6X2	127	136	ANTXR1	Anthrax toxin receptor 1	yes	yes	2	3.6584e-07	126.24	By MS/MS	By MS/MS	By MS/MS	By MS/MS	By MS/MS
ASFNHFDKDHGGALGPEEFK	RDAKGISQEQMQEFRASFNHFDKDHGGALG	FDKDHGGALGPEEFKACLISLGYDVENDRQ	R	A	S	F	K	A	2	0	1	2	0	0	2	3	2	0	1	2	0	3	1	1	0	0	0	0	0	0	20	1	2202.01	O43707;F5GXS2	O43707	772	791	ACTN4	Alpha-actinin-4	yes	no	4	0.0063383	28.14	By MS/MS	By MS/MS	By MS/MS	By MS/MS
ASFSVLGDILGSAMR	LSLKLPPNVVEESARASFSVLGDILGSAMR	ASFSVLGDILGSAMRNTQNLLQMPYGCGEQ	R	A	S	M	R	N	2	1	0	1	0	0	0	2	0	1	2	0	1	1	0	3	0	0	0	1	0	0	15	0	1522.78	CON__ENSEMBL:ENSBTAP00000024146	CON__ENSEMBL:ENSBTAP00000024146	950	964			yes	yes	2;3	3.8709e-14	127.17	By MS/MS	By MS/MS	By MS/MS	By MS/MS	By MS/MS
ASGISFCKGV	LRCRISSHLSFVTSRASGISFCKGV_____	FVTSRASGISFCKGV_______________	R	A	S	G	V	-	1	0	0	0	1	0	0	2	0	1	0	1	0	1	0	2	0	0	0	1	0	0	10	1	1024.5	A0A140T921;A0A140T9U8	A0A140T921	359	368			yes	no	1	0.060076	13.579		By MS/MS
ASGLYLMGR				A	S	G	R		1	1	0	0	0	0	0	2	0	0	2	0	1	0	0	1	0	0	1	0	0	0	9	0	966.496		REV__H3BRB6					yes	no	2	0.0077792	57.559					By MS/MS
ASGPGLNTTGVPASLPVEFTIDAK	FKVKVLPTHDASKVKASGPGLNTTGVPASL	GVPASLPVEFTIDAKDAGEGLLAVQITDPE	K	A	S	A	K	D	3	0	1	1	0	0	1	3	0	1	2	1	0	1	3	2	3	0	0	2	0	0	24	0	2341.22	P21333;Q5HY54;Q60FE5;A0A087WWY3	P21333	1550	1573	FLNA	Filamin-A	yes	no	3	0.030072	14.109	By matching	By MS/MS	By matching	By MS/MS	By matching
ASGVAVSDGVIK	______________________________	______________________________	M	A	S	I	K	V	2	0	0	1	0	0	0	2	0	1	0	1	0	0	0	2	0	0	0	3	0	0	12	0	1101.6	P23528;E9PP50;E9PS23	P23528	2	13	CFL1	Cofilin-1	yes	no	2	1.7199e-10	120.09	By MS/MS	By MS/MS	By MS/MS	By MS/MS	By MS/MS
ASGVQVADEVCR	______________________________	______________________________	M	A	S	C	R	I	2	1	0	1	1	1	1	1	0	0	0	0	0	0	0	1	0	0	0	3	0	0	12	0	1289.6	F6RFD5;P60981	F6RFD5	2	13	DSTN	Destrin	yes	no	2	4.6491e-22	147.95		By MS/MS	By MS/MS	By MS/MS	By MS/MS
ASHEEVEGLVEK	LALLKAVDTWSWGERASHEEVEGLVEKIRF	GERASHEEVEGLVEKIRFPMMLPEELFELQ	R	A	S	E	K	I	1	0	0	0	0	0	4	1	1	0	1	1	0	0	0	1	0	0	0	2	0	0	12	0	1325.65	Q08380	Q08380	334	345	LGALS3BP	Galectin-3-binding protein	yes	yes	3	4.2058e-07	89.301	By MS/MS	By MS/MS	By MS/MS	By MS/MS	By MS/MS
ASIHEAWTDGK	RLERLDHLAEKFRQKASIHEAWTDGKEAML	FRQKASIHEAWTDGKEAMLKHRDYETATLS	K	A	S	G	K	E	2	0	0	1	0	0	1	1	1	1	0	1	0	0	0	1	1	1	0	0	0	0	11	0	1213.57	O43707;P12814;H9KV75	O43707	422	432	ACTN4;ACTN1	Alpha-actinin-4;Alpha-actinin-1	no	no	2;3	1.3655e-05	80.014	By MS/MS	By MS/MS	By MS/MS	By MS/MS	By MS/MS
ASIWVGHR	______________________________	______________________________	M	A	S	H	R	G	1	1	0	0	0	0	0	1	1	1	0	0	0	0	0	1	0	1	0	1	0	0	8	0	924.493	P12429;D6RFG5;D6RCA8;D6RAZ8	P12429	2	9	ANXA3	Annexin A3;Annexin	yes	no	2	0.00050376	89.55	By MS/MS	By MS/MS	By MS/MS	By MS/MS
ASLDRPFTNLESAFYSIVGLSSLGAQVPDAK	TPTHYLTKHDVERLKASLDRPFTNLESAFY	IVGLSSLGAQVPDAKKACTYIRSNLDPSNV	K	A	S	A	K	K	4	1	1	2	0	1	1	2	0	1	4	1	0	2	2	5	1	0	1	2	0	0	31	1	3252.67	P04844;Q5JYR7	P04844	39	69	RPN2	Dolichyl-diphosphooligosaccharide--protein glycosyltransferase subunit 2	yes	no	3	0.031762	14.085					By MS/MS
ASLIEYIK	YPREEKLPSFWNNNKASLIEYIKQVHLGVK	SFWNNNKASLIEYIKQVHLGVKGQVFDQNG	K	A	S	I	K	Q	1	0	0	0	0	0	1	0	0	2	1	1	0	0	0	1	0	0	1	0	0	0	8	0	935.533	P14384;H0YHN7	P14384	302	309	CPM	Carboxypeptidase M	yes	no	2	0.0015946	86.794	By MS/MS	By MS/MS	By MS/MS	By MS/MS	By MS/MS
ASLINNAFQLVSIGK	GLLKGTHTAVSSNDRASLINNAFQLVSIGK	ASLINNAFQLVSIGKLSIEKALDLSLYLKH	R	A	S	G	K	L	2	0	2	0	0	1	0	1	0	2	2	1	0	1	0	2	0	0	0	1	0	0	15	0	1573.88	Q9NZ08	Q9NZ08	637	651	ERAP1	Endoplasmic reticulum aminopeptidase 1	yes	yes	2	8.05e-05	57.019	By matching	By MS/MS	By MS/MS	By MS/MS	By matching
ASLLSAPPCR	CDPYAGKEDIVPQLKASLLSAPPCRDIVIE	VPQLKASLLSAPPCRDIVIEMEDTKPLLAS	K	A	S	C	R	D	2	1	0	0	1	0	0	0	0	0	2	0	0	0	2	2	0	0	0	0	0	0	10	0	1070.55	Q9NZM1;H0YD14	Q9NZM1	1417	1426	MYOF	Myoferlin	yes	no	2	0.0067773	59.245				By MS/MS	By MS/MS
ASLNPSDTPPSVVNEDFLHDLK	QNTLGVNVEHKTTSKASLNPSDTPPSVVNE	TPPSVVNEDFLHDLKETNISYSQEADDRVF	K	A	S	L	K	E	1	0	2	3	0	0	1	0	1	0	3	1	0	1	3	3	1	0	0	2	0	0	22	0	2394.17	A0A1B0GWA2;O00116	A0A1B0GWA2	62	83	AGPS	Alkyldihydroxyacetonephosphate synthase, peroxisomal	yes	no	3	6.7379e-05	44.5			By MS/MS
ASLPYSQISGLNALQLR	VLGLPLWWKTTETYRASLPYSQISGLNALQ	LPYSQISGLNALQLRLMVPVTVVFTRESVP	R	A	S	L	R	L	2	1	1	0	0	2	0	1	0	1	4	0	0	0	1	3	0	0	1	0	0	0	17	0	1830	Q96S52	Q96S52	44	60	PIGS	GPI transamidase component PIG-S	yes	yes	3	0.008422	35.757		By MS/MS	By MS/MS
ASLSLAPVNIFK	______________________________	______________________________	M	A	S	F	K	A	2	0	1	0	0	0	0	0	0	1	2	1	0	1	1	2	0	0	0	1	0	0	12	0	1258.73	P78371;F5GWF6;F8VQ14	P78371	2	13	CCT2	T-complex protein 1 subunit beta	yes	no	2	0.00011875	66.692	By MS/MS	By MS/MS	By MS/MS	By MS/MS	By MS/MS
ASNGDAWVEAHGK	EVQKDIKNVPFKIVRASNGDAWVEAHGKLY	VRASNGDAWVEAHGKLYSPSQIGAFVLMKM	R	A	S	G	K	L	3	0	1	1	0	0	1	2	1	0	0	1	0	0	0	1	0	1	0	1	0	0	13	0	1340.61	P38646;D6RJI2	P38646	147	159	HSPA9	Stress-70 protein, mitochondrial	yes	no	3	0.0027676	47.189	By MS/MS	By MS/MS
ASNLLYGQLK	PWCPPCRALLPELRRASNLLYGQLKFGTLD	PELRRASNLLYGQLKFGTLDCTVHEGLCNM	R	A	S	L	K	F	1	0	1	0	0	1	0	1	0	0	3	1	0	0	0	1	0	0	1	0	0	0	10	0	1105.61	Q8IXB1	Q8IXB1	493	502	DNAJC10	DnaJ homolog subfamily C member 10	yes	yes	2	0.0024018	66.692			By MS/MS	By matching	By MS/MS
ASNTAEVFFDGVR	GGITHGPPEKKMGIKASNTAEVFFDGVRVP	IKASNTAEVFFDGVRVPSENVLGEVGSGFK	K	A	S	V	R	V	2	1	1	1	0	0	1	1	0	0	0	0	0	2	0	1	1	0	0	2	0	0	13	0	1411.67	P49748	P49748	304	316	ACADVL	Very long-chain specific acyl-CoA dehydrogenase, mitochondrial	yes	yes	2	5.4149e-06	79.693	By MS/MS	By MS/MS	By MS/MS	By MS/MS	By MS/MS
ASPAGGPLEDVVIER	LLLLVVQAVGRGLGRASPAGGPLEDVVIER	ASPAGGPLEDVVIERYHIPRACPREVQMGD	R	A	S	E	R	Y	2	1	0	1	0	0	2	2	0	1	1	0	0	0	2	1	0	0	0	2	0	0	15	0	1508.78	Q96AY3;K7ELI6;K7EM43	Q96AY3	34	48	FKBP10	Peptidyl-prolyl cis-trans isomerase FKBP10;Peptidyl-prolyl cis-trans isomerase	yes	no	2	8.2511e-13	96.059	By MS/MS	By MS/MS	By MS/MS	By MS/MS	By MS/MS
ASPGTPLSPGSLR	SAMENGLDHTPPSRRASPGTPLSPGSLRSA	RRASPGTPLSPGSLRSAAHSPLDTSKQPLC	R	A	S	L	R	S	1	1	0	0	0	0	0	2	0	0	2	0	0	0	3	3	1	0	0	0	0	0	13	0	1238.66	E1P5H9;Q96BD0	E1P5H9	33	45	SLCO4A1	Solute carrier organic anion transporter family member 4A1	yes	no	2	0.00089142	51.927	By MS/MS			By matching
ASPSPTDPVVPAVPIGPPPAGFR	GHVMVNGPTTPIPVKASPSPTDPVVPAVPI	VVPAVPIGPPPAGFRDILLREGPEGFARAV	K	A	S	F	R	D	3	1	0	1	0	0	0	2	0	1	0	0	0	1	8	2	1	0	0	3	0	0	23	0	2225.18	P11498	P11498	520	542	PC	Pyruvate carboxylase, mitochondrial	yes	yes	2;3	3.544e-05	64.104	By MS/MS	By MS/MS	By MS/MS	By MS/MS	By MS/MS
ASQIIIPR	AVGAYDWNGTVVMQKASQIIIPRNTTFNVE	GTVVMQKASQIIIPRNTTFNVESTKKNEPL	K	A	S	P	R	N	1	1	0	0	0	1	0	0	0	3	0	0	0	0	1	1	0	0	0	0	0	0	8	0	896.544	P56199	P56199	410	417	ITGA1	Integrin alpha-1	yes	yes	2	0.0016573	120.52	By MS/MS	By MS/MS	By MS/MS	By MS/MS	By MS/MS
ASQVKPGDSLPR	PRRPERGPRGKGKARASQVKPGDSLPRRGP	KARASQVKPGDSLPRRGPGATGIGTPAAGP	R	A	S	P	R	R	1	1	0	1	0	1	0	1	0	0	1	1	0	0	2	2	0	0	0	1	0	0	12	1	1253.67	P08913	P08913	323	334	ADRA2A	Alpha-2A adrenergic receptor	yes	yes	3	0.0003474	68.44	By MS/MS	By MS/MS	By MS/MS
ASSGLLYPLER	FQGHSGAQCITCSYKASSGLLYPLERGFIY	CSYKASSGLLYPLERGFIYVHKPPVHIRFD	K	A	S	E	R	G	1	1	0	0	0	0	1	1	0	0	3	0	0	0	1	2	0	0	1	0	0	0	11	0	1204.65	Q08945	Q08945	347	357	SSRP1	FACT complex subunit SSRP1	yes	yes	2	0.058834	35.944				By MS/MS
ASSIIDELFQDR	QQTHMLDVMQDHFSRASSIIDELFQDRFFT	FSRASSIIDELFQDRFFTREPQDTYHYLPF	R	A	S	D	R	F	1	1	0	2	0	1	1	0	0	2	1	0	0	1	0	2	0	0	0	0	0	0	12	0	1392.69	P10909;H0YLK8;E7ERK6;H0YC35	P10909	183	194	CLU	Clusterin;Clusterin beta chain;Clusterin alpha chain;Clusterin	yes	no	2;3	7.2146e-07	93.058	By MS/MS	By matching	By MS/MS	By MS/MS	By MS/MS
ASSIMDELFQDR	EQSHVMDVMEDSFTRASSIMDELFQDRFFL	FTRASSIMDELFQDRFFLRRPQDTQYYSPF	R	A	S	D	R	F	1	1	0	2	0	1	1	0	0	1	1	0	1	1	0	2	0	0	0	0	0	0	12	0	1410.64	CON__P17697	CON__P17697	177	188			yes	yes	2	4.0984e-05	74.162	By MS/MS	By MS/MS	By MS/MS	By MS/MS	By MS/MS
ASSSAGTDPQLLLYR	VCPGSVQPLSSQTLRASSSAGTDPQLLLYR	ASSSAGTDPQLLLYRVVRGPQLGRLFHAQQ	R	A	S	Y	R	V	2	1	0	1	0	1	0	1	0	0	3	0	0	0	1	3	1	0	1	0	0	0	15	0	1577.8	Q6UVK1	Q6UVK1	1607	1621	CSPG4	Chondroitin sulfate proteoglycan 4	yes	yes	2	1.2088e-08	83.397	By MS/MS	By MS/MS	By MS/MS	By matching	By MS/MS
ASSTSPVEISEWLDQK	FDAAATSGGSASSEKASSTSPVEISEWLDQ	SSTSPVEISEWLDQKLTKSDRPELTGAKVV	K	A	S	Q	K	L	1	0	0	1	0	1	2	0	0	1	1	1	0	0	1	4	1	1	0	1	0	0	16	0	1775.86	P13804;H0YL12;H0YKF0;H0YLU7;H0YK49;H0YNX6	P13804	188	203	ETFA	Electron transfer flavoprotein subunit alpha, mitochondrial	yes	no	2	0.033546	34.96			By MS/MS	By MS/MS	By MS/MS
ASTEQAPELENLTVTEVGWDGLR	TAEKGRHKSKPARVKASTEQAPELENLTVT	LENLTVTEVGWDGLRLNWTAADQAYEHFII	K	A	S	L	R	L	2	1	1	1	0	1	4	2	0	0	3	0	0	0	1	1	3	1	0	2	0	0	23	0	2514.22	P24821;J3QSU6;E9PC84	P24821	1069	1091	TNC	Tenascin	yes	no	3	0.0069293	21.841		By matching	By matching	By matching	By MS/MS
ASTSYDYCR	______________________________	______________________________	M	A	S	C	R	V	1	1	0	1	1	0	0	0	0	0	0	0	0	0	0	2	1	0	2	0	0	0	9	0	1121.44	Q10589	Q10589	2	10	BST2	Bone marrow stromal antigen 2	yes	yes	2	0.00047662	79.906	By MS/MS	By MS/MS	By MS/MS	By MS/MS	By MS/MS
ASVVTLPVYLNFTR	LTQLRWVKQTNTEKKASVVTLPVYLNFTRA	KASVVTLPVYLNFTRADLIFTVDFEIATKE	K	A	S	T	R	A	1	1	1	0	0	0	0	0	0	0	2	0	0	1	1	1	2	0	1	3	0	0	14	0	1578.88	Q14204	Q14204	4602	4615	DYNC1H1	Cytoplasmic dynein 1 heavy chain 1	yes	yes	2	0.040439	34.887	By matching				By MS/MS
ATAEVLNIGK	______________________________	______________________________	M	A	T	G	K	K	2	0	1	0	0	0	1	1	0	1	1	1	0	0	0	0	1	0	0	1	0	0	10	0	1014.57	E9PBS1;P22234	E9PBS1	2	11	PAICS	Multifunctional protein ADE2;Phosphoribosylaminoimidazole-succinocarboxamide synthase;Phosphoribosylaminoimidazole carboxylase	yes	no	2	9.1109e-06	103.35	By matching			By matching	By MS/MS
ATAGDTHLGGEDFDNR	DVSILTIDDGIFEVKATAGDTHLGGEDFDN	TAGDTHLGGEDFDNRLVNHFVEEFKRKHKK	K	A	T	N	R	L	2	1	1	3	0	0	1	3	1	0	1	0	0	1	0	0	2	0	0	0	0	0	16	0	1674.72	P17066;P48741;A0A0G2JIW1;P0DMV9;P0DMV8;V9GZ37;Q53FA3;P34931	A0A0G2JIW1	222	237	HSPA6;HSPA7;HSPA1B;HSPA1A;HSPA1L	Heat shock 70 kDa protein 6;Putative heat shock 70 kDa protein 7;Heat shock 70 kDa protein 1B;Heat shock 70 kDa protein 1A;Heat shock 70 kDa protein 1-like	no	no	3	1.7849e-09	87.566	By MS/MS	By MS/MS	By MS/MS	By MS/MS	By MS/MS
ATALAIMGDK	SGLEVIDAMRSQLGKATALAIMGDKLWWAD	SQLGKATALAIMGDKLWWADQVSEKMGTCS	K	A	T	D	K	L	3	0	0	1	0	0	0	1	0	1	1	1	1	0	0	0	1	0	0	0	0	0	10	0	989.522	Q07954	Q07954	1789	1798	LRP1	Prolow-density lipoprotein receptor-related protein 1;Low-density lipoprotein receptor-related protein 1 85 kDa subunit;Low-density lipoprotein receptor-related protein 1 515 kDa subunit;Low-density lipoprotein receptor-related protein 1 intracellular domain	yes	yes	2	9.0085e-06	81.95	By MS/MS	By MS/MS	By MS/MS	By MS/MS	By MS/MS
ATAPYNYSYIFK	______________________________	______________________________	M	A	T	F	K	Y	2	0	1	0	0	0	0	0	0	1	0	1	0	1	1	1	1	0	3	0	0	0	12	0	1436.7	P61106;X6RFL8	P61106	2	13	RAB14	Ras-related protein Rab-14	yes	no	2	0.0027404	47.603				By MS/MS
ATAVMPDGQFK	SSGNAKIGHPAPNFKATAVMPDGQFKDISL	PNFKATAVMPDGQFKDISLSDYKGKYVVFF	K	A	T	F	K	D	2	0	0	1	0	1	0	1	0	0	0	1	1	1	1	0	1	0	0	1	0	0	11	0	1163.56	Q06830;A0A0A0MSI0	Q06830	17	27	PRDX1	Peroxiredoxin-1	yes	no	2	2.0751e-09	112.11	By MS/MS	By MS/MS	By MS/MS	By MS/MS	By MS/MS
ATAVVDGAFK	ASGNARIGKPAPDFKATAVVDGAFKEVKLS	APDFKATAVVDGAFKEVKLSDYKGKYVVLF	K	A	T	F	K	E	3	0	0	1	0	0	0	1	0	0	0	1	0	1	0	0	1	0	0	2	0	0	10	0	977.518	P32119;A6NIW5	P32119	17	26	PRDX2	Peroxiredoxin-2	yes	no	2	0.00020437	78.113	By MS/MS	By MS/MS	By MS/MS	By matching	By MS/MS
ATCAPQHGAPGPGPADASK	SLHETSSVFVDSLTKATCAPQHGAPGPGPA	PQHGAPGPGPADASKVVAKGLGLSKAYVGQ	K	A	T	S	K	V	5	0	0	1	1	1	0	3	1	0	0	1	0	0	4	1	1	0	0	0	0	0	19	0	1788.82	P21333;Q5HY54;Q60FE5;A0A087WWY3	P21333	2541	2559	FLNA	Filamin-A	yes	no	3	8.3739e-05	47.726	By MS/MS	By MS/MS	By matching		By matching
ATEEDSQVPSIR	KLTLQHVNSNQCLDKATEEDSQVPSIRDCN	LDKATEEDSQVPSIRDCNGSRSQQWLLRNV	K	A	T	I	R	D	1	1	0	1	0	1	2	0	0	1	0	0	0	0	1	2	1	0	0	1	0	0	12	0	1330.64	Q10472	Q10472	527	538	GALNT1	Polypeptide N-acetylgalactosaminyltransferase 1;Polypeptide N-acetylgalactosaminyltransferase 1 soluble form	yes	yes	2	1.913e-08	100.48	By matching	By matching	By matching	By MS/MS	By MS/MS
ATEGGGEALPSGSECEVPLMGFPGPGLQSPLHAK	LELEGVKVPLEPGPKATEGGGEALPSGSEC	MGFPGPGLQSPLHAKPYI____________	K	A	T	A	K	P	3	0	0	0	1	1	4	7	1	0	4	1	1	1	5	3	1	0	0	1	0	0	34	0	3376.61	Q6EMK4	Q6EMK4	637	670	VASN	Vasorin	yes	yes	3;4	1.4257e-05	45.325	By MS/MS	By MS/MS	By MS/MS	By MS/MS	By MS/MS
ATENDIYNFFSPLNPVR	STTGHCVHMRGLPYRATENDIYNFFSPLNP	ENDIYNFFSPLNPVRVHIEIGPDGRVTGEA	R	A	T	V	R	V	1	1	3	1	0	0	1	0	0	1	1	0	0	2	2	1	1	0	1	1	0	0	17	0	1995.97	E9PCY7;G8JLB6;P31943;H0YB39;H0YBG7;H0YBD7;P52597	E9PCY7	300	316	HNRNPH1;HNRNPF	Heterogeneous nuclear ribonucleoprotein H;Heterogeneous nuclear ribonucleoprotein H, N-terminally processed;Heterogeneous nuclear ribonucleoprotein F;Heterogeneous nuclear ribonucleoprotein F, N-terminally processed	yes	no	3	0.022206	19.071		By MS/MS		By MS/MS	By MS/MS
ATEVTFFDELK	KATVSATVSDGAEVKATEVTFFDELKIDNK	AEVKATEVTFFDELKIDNKVDIIGNNVRGE	K	A	T	L	K	I	1	0	0	1	0	0	2	0	0	0	1	1	0	2	0	0	2	0	0	1	0	0	11	0	1298.64	A0A0F6FE83	A0A0F6FE83	747	757			yes	yes	2	0.00014894	73.985				By MS/MS
ATFAFSPEEQQAQR	SQASAKFTSIRREDRATFAFSPEEQQAQRE	RATFAFSPEEQQAQRESQKQKRHKNTFICF	R	A	T	Q	R	E	3	1	0	0	0	3	2	0	0	0	0	0	0	2	1	1	1	0	0	0	0	0	14	0	1608.75	Q9UHN6;F5H6B2	Q9UHN6	58	71	TMEM2	Transmembrane protein 2	yes	no	2	3.1724e-06	81.865	By MS/MS	By MS/MS	By MS/MS	By MS/MS	By MS/MS
ATFDAISK	TSARGCTATLGNFAKATFDAISKTYSYLTP	TLGNFAKATFDAISKTYSYLTPDLWKETVF	K	A	T	S	K	T	2	0	0	1	0	0	0	0	0	1	0	1	0	1	0	1	1	0	0	0	0	0	8	0	851.439	H0YEN5;E9PQD7;P15880	H0YEN5	141	148	RPS2	40S ribosomal protein S2	yes	no	2	0.012273	60.91	By MS/MS	By matching	By matching
ATGFPEPNPR	ILEMDETSALKFEIRATGFPEPNPRVIELN	KFEIRATGFPEPNPRVIELNKDENVAHVLL	R	A	T	P	R	V	1	1	1	0	0	0	1	1	0	0	0	0	0	1	3	0	1	0	0	0	0	0	10	0	1084.53	P13612	P13612	940	949	ITGA4	Integrin alpha-4	yes	yes	2	4.5514e-05	86.67	By MS/MS	By MS/MS	By MS/MS
ATGQVCHALCSPEGCWGPEPR	QKTKIISNRGENSCKATGQVCHALCSPEGC	HALCSPEGCWGPEPRDCVSCRNVSRGRECV	K	A	T	P	R	D	2	1	0	0	3	1	2	3	1	0	1	0	0	0	3	1	1	1	0	1	0	0	21	0	2368.01	P00533;E9PFD7;Q504U8;A0A1W2PRR9	P00533	501	521	EGFR	Epidermal growth factor receptor;Receptor protein-tyrosine kinase	yes	no	3	6.6055e-06	55.588	By MS/MS	By MS/MS	By MS/MS	By MS/MS	By MS/MS
ATGYPLAFIAAK	EVNARLSRSSALASKATGYPLAFIAAKIAL	ASKATGYPLAFIAAKIALGIPLPEIKNVVS	K	A	T	A	K	I	4	0	0	0	0	0	0	1	0	1	1	1	0	1	1	0	1	0	1	0	0	0	12	0	1221.68	P31327	P31327	729	740	CPS1	Carbamoyl-phosphate synthase [ammonia], mitochondrial	yes	yes	2	0.0017501	59.153	By MS/MS	By MS/MS	By MS/MS	By MS/MS
ATIGADFLTK	LMNQYVNKKFSNQYKATIGADFLTKEVMVD	SNQYKATIGADFLTKEVMVDDRLVTMQIWD	K	A	T	T	K	E	2	0	0	1	0	0	0	1	0	1	1	1	0	1	0	0	2	0	0	0	0	0	10	0	1035.56	P51149;C9J592;C9J8S3;C9J4S4;C9J4V0;C9IZZ0;C9J7D1	P51149	39	48	RAB7A	Ras-related protein Rab-7a	yes	no	2	0.012375	52.579	By MS/MS	By MS/MS	By MS/MS	By matching	By matching
ATILDLSCNK	DLNEVPVKELAALPKATILDLSCNKLTTLP	AALPKATILDLSCNKLTTLPSDFCGLTHLV	K	A	T	N	K	L	1	0	1	1	1	0	0	0	0	1	2	1	0	0	0	1	1	0	0	0	0	0	10	0	1133.58	Q96AG4	Q96AG4	41	50	LRRC59	Leucine-rich repeat-containing protein 59	yes	yes	2	4.3474e-05	87.639	By MS/MS	By MS/MS	By MS/MS		By MS/MS
ATISNDGATILK	GPRGMDKLIVDGRGKATISNDGATILKLLD	RGKATISNDGATILKLLDVVHPAAKTLVDI	K	A	T	L	K	L	2	0	1	1	0	0	0	1	0	2	1	1	0	0	0	1	2	0	0	0	0	0	12	0	1202.65	Q99832;F8WAM2	Q99832	56	67	CCT7	T-complex protein 1 subunit eta	yes	no	2	9.3458e-05	73.067	By MS/MS	By MS/MS	By MS/MS		By MS/MS
ATISNPITGDLETVHYR	EIEIVKDLAKPRLRRATISNPITGDLETVH	ISNPITGDLETVHYRISKSAWLSGYENPVV	R	A	T	Y	R	I	1	1	1	1	0	0	1	1	1	2	1	0	0	0	1	1	3	0	1	1	0	0	17	0	1885.95	P13674	P13674	363	379	P4HA1	Prolyl 4-hydroxylase subunit alpha-1	yes	yes	3	7.9222e-05	48.547	By MS/MS		By MS/MS		By MS/MS
ATLDEEDLVDSLSEGDAYPNGLQVNFHSPR	VSALLSALGMSTYKRATLDEEDLVDSLSEG	DAYPNGLQVNFHSPRSGQRCWAARTQVEKR	R	A	T	P	R	S	2	1	2	4	0	1	3	2	1	0	4	0	0	1	2	3	1	0	1	2	0	0	30	0	3287.52	P42892;B4DKB2;E9PN99;E9PHZ1	P42892	24	53	ECE1	Endothelin-converting enzyme 1	yes	no	3;4	0.00043104	34.821	By MS/MS	By MS/MS	By MS/MS	By MS/MS	By MS/MS
ATLEDLGQAK	GGTVISEEIGMELEKATLEDLGQAKRVVIN	MELEKATLEDLGQAKRVVINKDTTTIIDGV	K	A	T	A	K	R	2	0	0	1	0	1	1	1	0	0	2	1	0	0	0	0	1	0	0	0	0	0	10	0	1044.55	A0A0F6FFV3	A0A0F6FFV3	312	321			yes	yes	2	0.0058632	60.91					By MS/MS
ATLITFLCDR	YRGGTPYNNERHTPRATLITFLCDRDAGVG	RHTPRATLITFLCDRDAGVGFPEYQEEDNS	R	A	T	D	R	D	1	1	0	1	1	0	0	0	0	1	2	0	0	1	0	0	2	0	0	0	0	0	10	0	1208.62	P11717	P11717	724	733	IGF2R	Cation-independent mannose-6-phosphate receptor	yes	yes	2	0.00023304	83.998	By MS/MS	By MS/MS			By MS/MS
ATLYVTAIEDR	RDKWLAPDGLIFPDRATLYVTAIEDR____	FPDRATLYVTAIEDR_______________	R	A	T	D	R	-	2	1	0	1	0	0	1	0	0	1	1	0	0	0	0	0	2	0	1	1	0	0	11	0	1250.65	E9PNR9;E9PQ98;E9PIX6;H0YDE4;E9PKG1;Q99873	E9PNR9	150	160	PRMT1	Protein arginine N-methyltransferase 1	yes	no	2	0.062914	35.541
ATNFLAHEK	______________________________	______________________________	M	A	T	E	K	I	2	0	1	0	0	0	1	0	1	0	1	1	0	1	0	0	1	0	0	0	0	0	9	0	1029.52	E9PK01;P29692;E9PMW7;E9PPR1;E9PL12;E9PQ49;E9PI39;E9PN91;E9PL71;E9PQZ1;E9PNW6;E9PKK3;E9PK72;E9PJD0;E9PK06	E9PK01	2	10	EEF1D	Elongation factor 1-delta	yes	no	2	0.0032796	61.56	By MS/MS	By MS/MS		By MS/MS	By MS/MS
ATNIEQIFR	______________________________	______________________________	M	A	T	F	R	S	1	1	1	0	0	1	1	0	0	2	0	0	0	1	0	0	1	0	0	0	0	0	9	0	1090.58	P18583;J3QSZ5	P18583	2	10	SON	Protein SON	yes	no	2	0.00083802	72.485	By MS/MS	By MS/MS	By MS/MS
ATPEQYQILK	QDNKCSWLVVQCLQRATPEQYQILKENYGQ	QCLQRATPEQYQILKENYGQKEAEKVARVK	R	A	T	L	K	E	1	0	0	0	0	2	1	0	0	1	1	1	0	0	1	0	1	0	1	0	0	0	10	0	1189.63	P14324;A0A087X090	P14324	344	353	FDPS	Farnesyl pyrophosphate synthase	yes	no	2	0.00061293	84.498	By MS/MS	By MS/MS	By MS/MS	By MS/MS
ATPQHTVSFTCESHGFSPR	RAKPSAPVVSGPAARATPQHTVSFTCESHG	HTVSFTCESHGFSPRDITLKWFKNGNELSD	R	A	T	P	R	D	1	1	0	0	1	1	1	1	2	0	0	0	0	2	2	3	3	0	0	1	0	0	19	0	2144.97	P78324;Q5TFQ8	P78324	160	178	SIRPA;SIRPB1	Tyrosine-protein phosphatase non-receptor type substrate 1;Signal-regulatory protein beta-1 isoform 3	yes	no	4	0.00025686	38.453	By MS/MS	By MS/MS	By MS/MS	By matching	By MS/MS
ATPVELDFSQVEK	YEKSRLKVSVSIFGRATPVELDFSQVEKA_	GRATPVELDFSQVEKA______________	R	A	T	E	K	A	1	0	0	1	0	1	2	0	0	0	1	1	0	1	1	1	1	0	0	2	0	0	13	0	1461.74	A0A0F6FFA2	A0A0F6FFA2	168	180			yes	yes	2	3.0162e-17	117.14	By MS/MS	By MS/MS	By MS/MS	By MS/MS	By MS/MS
ATPVELDFSQVEKA	YEKSRLKVSVSIFGRATPVELDFSQVEKA_	RATPVELDFSQVEKA_______________	R	A	T	K	A	-	2	0	0	1	0	1	2	0	0	0	1	1	0	1	1	1	1	0	0	2	0	0	14	1	1532.77	A0A0F6FFA2	A0A0F6FFA2	168	181			yes	yes	2;3	1.4597e-22	136.96	By MS/MS	By MS/MS	By MS/MS		By MS/MS
ATPYTFPGGTGQIINK	LEIVTCSHVGHVFRKATPYTFPGGTGQIIN	TPYTFPGGTGQIINKNNRRLAEVWMDEFKN	K	A	T	N	K	N	1	0	1	0	0	1	0	3	0	2	0	1	0	1	2	0	3	0	1	0	0	0	16	0	1663.86	Q10472;K7EJV8	Q10472	349	364	GALNT1	Polypeptide N-acetylgalactosaminyltransferase 1;Polypeptide N-acetylgalactosaminyltransferase 1 soluble form	yes	no	2	0.0008696	43.68	By MS/MS	By MS/MS	By MS/MS	By MS/MS	By MS/MS
ATQALVLAPTR	TFAISILQQIELDLKATQALVLAPTRELAQ	LDLKATQALVLAPTRELAQQIQKVVMALGD	K	A	T	T	R	E	3	1	0	0	0	1	0	0	0	0	2	0	0	0	1	0	2	0	0	1	0	0	11	0	1139.67	P60842;J3KT12;J3QS69;J3KTB5;J3QL43;J3QR64;J3QLN6;J3QKZ9;J3KS25	P60842	100	110	EIF4A1	Eukaryotic initiation factor 4A-I	yes	no	2	4.6618e-10	130.94	By MS/MS	By MS/MS	By MS/MS	By MS/MS	By MS/MS
ATQFTGATGAIMTTETTK	MDGRWEEHRSLLSGRATQFTGATGAIMTTE	FTGATGAIMTTETTKTARATGASRDMAGAQ	R	A	T	T	K	T	3	0	0	0	0	1	1	2	0	1	0	1	1	1	0	0	7	0	0	0	0	0	18	0	1828.89	Q14126	Q14126	729	746	DSG2	Desmoglein-2	yes	yes	2;3	1.2546e-12	95.631	By MS/MS	By MS/MS	By MS/MS	By MS/MS	By MS/MS
ATSFLLALEPELEAR	AEVVLAHLGGGSTSRATSFLLALEPELEAR	ATSFLLALEPELEARLAHLGVQVKGEDEEE	R	A	T	A	R	L	3	1	0	0	0	0	3	0	0	0	4	0	0	1	1	1	1	0	0	0	0	0	15	0	1658.89	P04843;F8WF32	P04843	66	80	RPN1	Dolichyl-diphosphooligosaccharide--protein glycosyltransferase subunit 1	yes	no	2;3	1.0091e-08	111.86	By MS/MS	By MS/MS	By MS/MS	By MS/MS	By MS/MS
ATSITVTGSGSCR	KPRPAFSNALEPDFKATSITVTGSGSCRHL	FKATSITVTGSGSCRHLQFIPVVPPRRVPS	K	A	T	C	R	H	1	1	0	0	1	0	0	2	0	1	0	0	0	0	0	3	3	0	0	1	0	0	13	0	1295.61	Q14118	Q14118	702	714	DAG1	Dystroglycan;Alpha-dystroglycan;Beta-dystroglycan	yes	yes	2	3.4346e-11	129.88	By MS/MS	By MS/MS	By MS/MS	By MS/MS	By MS/MS
ATSTATSGFAGAIGQK	KIDSEGGVSANHTSRATSTATSGFAGAIGQ	TSTATSGFAGAIGQKLPPFSYAYTELEAIM	R	A	T	Q	K	L	4	0	0	0	0	1	0	3	0	1	0	1	0	1	0	2	3	0	0	0	0	0	16	0	1466.74	P51659;E7EWE5;E7ER27;G5E9S2;E7ET17;E7EPL9	P51659	316	331	HSD17B4	Peroxisomal multifunctional enzyme type 2;(3R)-hydroxyacyl-CoA dehydrogenase;Enoyl-CoA hydratase 2	yes	no	2	0.00067452	57.836	By MS/MS	By MS/MS	By MS/MS	By MS/MS	By MS/MS
ATTITSVLPK	EYLFDSFFSLIKKGKATTITSVLPKPALVA	IKKGKATTITSVLPKPALVASRVEVSKVLI	K	A	T	P	K	P	1	0	0	0	0	0	0	0	0	1	1	1	0	0	1	1	3	0	0	1	0	0	10	0	1029.61	P31327;Q5R211	P31327	403	412	CPS1	Carbamoyl-phosphate synthase [ammonia], mitochondrial	yes	no	2	0.00024483	76.827	By MS/MS	By MS/MS	By MS/MS	By MS/MS	By MS/MS
ATTITSVLPKPALVASR	EYLFDSFFSLIKKGKATTITSVLPKPALVA	TITSVLPKPALVASRVEVSKVLILGSGGLS	K	A	T	S	R	V	3	1	0	0	0	0	0	0	0	1	2	1	0	0	2	2	3	0	0	2	0	0	17	1	1724.02	P31327;Q5R211	P31327	403	419	CPS1	Carbamoyl-phosphate synthase [ammonia], mitochondrial	yes	no	3	6.2394e-06	59.634	By MS/MS			By MS/MS
ATTVPDGCR	______________________________	______________________________	M	A	T	C	R	N	1	1	0	1	1	0	0	1	0	0	0	0	0	0	1	0	2	0	0	1	0	0	9	0	975.444	Q8NFJ5;F5GWG3	Q8NFJ5	2	10	GPRC5A	Retinoic acid-induced protein 3	yes	no	2	0.00093235	71.501			By matching	By MS/MS	By MS/MS
ATVFLAMGK	AVDGDPDNYIAYYRRATVFLAMGKSKAALP	IAYYRRATVFLAMGKSKAALPDLTKVIQLK	R	A	T	G	K	S	2	0	0	0	0	0	0	1	0	0	1	1	1	1	0	0	1	0	0	1	0	0	9	0	936.51	Q13217;X6R9L0	Q13217	78	86	DNAJC3	DnaJ homolog subfamily C member 3	yes	no	2	0.0047216	63.48	By MS/MS		By MS/MS
ATVIYEGER	AQPSCKASCKLSIKRATVIYEGERVAIQNK	KLSIKRATVIYEGERVAIQNKFKNGMLHGQ	R	A	T	E	R	V	1	1	0	0	0	0	2	1	0	1	0	0	0	0	0	0	1	0	1	1	0	0	9	0	1036.52	CON__P17690	CON__P17690	271	279			yes	yes	2	8.1179e-06	119.17	By MS/MS	By MS/MS	By MS/MS	By MS/MS	By matching
ATVLNYLPK	TMPYSVIRGEAFTLKATVLNYLPKCIRVSV	EAFTLKATVLNYLPKCIRVSVQLEASPAFL	K	A	T	P	K	C	1	0	1	0	0	0	0	0	0	0	2	1	0	0	1	0	1	0	1	1	0	0	9	0	1017.59	CON__ENSEMBL:ENSBTAP00000024146;P01023	CON__ENSEMBL:ENSBTAP00000024146	817	825	A2M	Alpha-2-macroglobulin	no	no	2	0.0011616	77.058	By MS/MS	By MS/MS	By MS/MS	By MS/MS	By MS/MS
ATVMFECDK	NGKQISGFGKKFYYKATVMFECDKGFYLDG	KKFYYKATVMFECDKGFYLDGSDTIVCDSN	K	A	T	D	K	G	1	0	0	1	1	0	1	0	0	0	0	1	1	1	0	0	1	0	0	1	0	0	9	0	1099.47	P15529	P15529	250	258	CD46	Membrane cofactor protein	yes	yes	2	0.00019896	96.948	By MS/MS	By MS/MS	By MS/MS	By MS/MS	By MS/MS
ATVQVVAGLK	EHDGAFYFKIDTVKKATVQVVAGLKYSIVF	DTVKKATVQVVAGLKYSIVFIARETTCSKG	K	A	T	L	K	Y	2	0	0	0	0	1	0	1	0	0	1	1	0	0	0	0	1	0	0	3	0	0	10	0	984.597	CON__Q2KJ62;CON__P01044-1	CON__Q2KJ62	306	315			yes	no	2	0.0040218	64.265	By MS/MS			By MS/MS
ATVQVVGGLK	EHDGTFYFKIDTVKKATVQVVGGLKYSIVF	DTVKKATVQVVGGLKYSIVFIARETTCSKG	K	A	T	L	K	Y	1	0	0	0	0	1	0	2	0	0	1	1	0	0	0	0	1	0	0	3	0	0	10	0	970.581	CON__P01045-1	CON__P01045-1	304	313			yes	yes	2	0.0010065	73.26		By MS/MS	By MS/MS	By MS/MS	By MS/MS
AVAAAAAAAVTPAAIAAATTTLAQEEPVAAPEPK	KDKKHKKHKKHKKEKAVAAAAAAAVTPAAI	TTLAQEEPVAAPEPKKETESEAEDNLDDLE	K	A	V	P	K	K	16	0	0	0	0	1	3	0	0	1	1	1	0	0	4	0	4	0	0	3	0	0	34	0	3113.66	A9Z1X7;Q8IYB3	A9Z1X7	845	878	SRRM1	Serine/arginine repetitive matrix protein 1	yes	no	3;4	4.3921e-14	73.975	By MS/MS	By MS/MS	By MS/MS	By MS/MS	By MS/MS
AVAAAYTFLQR	QYLHYALFKANRLEKAVAAAYTFLQRNPKH	RLEKAVAAAYTFLQRNPKHELTAKYLNYYQ	K	A	V	Q	R	N	4	1	0	0	0	1	0	0	0	0	1	0	0	1	0	0	1	0	1	1	0	0	11	0	1209.65	Q92791;K7ERA3	Q92791	161	171	LEPREL4;P3H4	Synaptonemal complex protein SC65	yes	no	2	0.0020283	63.076					By MS/MS
AVAAGMNPMDLK	TATVLAQAIITEGLKAVAAGMNPMDLKRGI	GLKAVAAGMNPMDLKRGIDKAVTAAVEELK	K	A	V	L	K	R	3	0	1	1	0	0	0	1	0	0	1	1	2	0	1	0	0	0	0	1	0	0	12	0	1216.59	A0A0F6FFV3	A0A0F6FFV3	106	117			yes	yes	2	0.00043362	65.347				By MS/MS
AVADLALIPDVDIDSDGVFK	______________________________	ALIPDVDIDSDGVFKYVLIRVHSAPRSGAP	M	A	V	F	K	Y	3	0	0	5	0	0	0	1	0	2	2	1	0	1	1	1	0	0	0	3	0	0	20	0	2072.07	Q9NRX4	Q9NRX4	2	21	PHPT1	14 kDa phosphohistidine phosphatase	yes	yes	2	2.2871e-05	62.891					By MS/MS
AVAFQNPQTHVIENLHAAAYR	RWEVADLQPQLKIDKAVAFQNPQTHVIENL	PQTHVIENLHAAAYRNALANPLYCPDYRIG	K	A	V	Y	R	N	5	1	2	0	0	2	1	0	2	1	1	0	0	1	1	0	1	0	1	2	0	0	21	0	2349.2	H3BP04;H3BSJ9;H3BRG4;P22695	H3BP04	135	155	UQCRC2	Cytochrome b-c1 complex subunit 2, mitochondrial	yes	no	4	0.044632	12.303	By matching		By matching	By MS/MS	By matching
AVAGDASESALLK	AVFQANQENLPILKRAVAGDASESALLKCI	KRAVAGDASESALLKCIELCCGSVKEMRER	R	A	V	L	K	C	4	0	0	1	0	0	1	1	0	0	2	1	0	0	0	2	0	0	0	1	0	0	13	0	1230.65	P05023	P05023	446	458	ATP1A1	Sodium/potassium-transporting ATPase subunit alpha-1	yes	yes	2	2.4157e-17	120.09	By MS/MS	By MS/MS	By MS/MS	By MS/MS	By MS/MS
AVAGNISDPGLQK	DELSKTISPMVMDAKAVAGNISDPGLQKSF	AKAVAGNISDPGLQKSFLDSGYRILGAVAK	K	A	V	Q	K	S	2	0	1	1	0	1	0	2	0	1	1	1	0	0	1	1	0	0	0	1	0	0	13	0	1268.67	P18206	P18206	803	815	VCL	Vinculin	yes	yes	2	2.9823e-05	78.655	By MS/MS	By MS/MS	By MS/MS	By MS/MS
AVAISLPK	TKEQLKIWMGKMQKKAVAISLPKGVVEVTH	MGKMQKKAVAISLPKGVVEVTHDLQKHLAG	K	A	V	P	K	G	2	0	0	0	0	0	0	0	0	1	1	1	0	0	1	1	0	0	0	1	0	0	8	0	797.501	P50454;E9PPV6;E9PKH2	P50454	301	308	SERPINH1	Serpin H1	yes	no	2	0.0027995	82.671	By MS/MS	By MS/MS	By MS/MS	By MS/MS	By MS/MS
AVALSSSVMCPDAR	THPLAKKLPAQRTNRAVALSSSVMCPDARS	RAVALSSSVMCPDARSRCPDGSTCCELPSG	R	A	V	A	R	S	3	1	0	1	1	0	0	0	0	0	1	0	1	0	1	3	0	0	0	2	0	0	14	0	1462.69	P28799;K7EMR1;K7EKL3	P28799	199	212	GRN	Granulins;Acrogranin;Paragranulin;Granulin-1;Granulin-2;Granulin-3;Granulin-4;Granulin-5;Granulin-6;Granulin-7	yes	no	2	0.025966	36.424					By MS/MS
AVAQALEVIPR	EKSKAMTGVEQWPYRAVAQALEVIPRTLIQ	WPYRAVAQALEVIPRTLIQNCGASTIRLLT	R	A	V	P	R	T	3	1	0	0	0	1	1	0	0	1	1	0	0	0	1	0	0	0	0	2	0	0	11	0	1165.68	B4DUR8;P49368	B4DUR8	394	404	CCT3	T-complex protein 1 subunit gamma	yes	no	2	4.197e-08	104.2	By MS/MS	By MS/MS	By MS/MS	By MS/MS	By MS/MS
AVASAAAALVLK	DTDPHFQDALMQLAKAVASAAAALVLKAKS	LAKAVASAAAALVLKAKSVAQRTEDSGLQT	K	A	V	L	K	A	6	0	0	0	0	0	0	0	0	0	2	1	0	0	0	1	0	0	0	2	0	0	12	0	1083.67	Q9Y490	Q9Y490	674	685	TLN1	Talin-1	yes	yes	2	0.0090695	47.603	By matching	By matching	By matching	By MS/MS	By MS/MS
AVASEIFK	CRSISPEWKQQLQQKAVASEIFKGKKDNYP	KQQLQQKAVASEIFKGKKDNYPQSVPRLFI	K	A	V	F	K	G	2	0	0	0	0	0	1	0	0	1	0	1	0	1	0	1	0	0	0	1	0	0	8	0	863.475	F5H6E2;O00159	F5H6E2	851	858	MYO1C	Unconventional myosin-Ic	yes	no	2	0.012375	60.788	By MS/MS	By MS/MS	By MS/MS	By matching	By matching
AVATQGSFNSWDWVTR	NPWLQIDLMKKHRIRAVATQGSFNSWDWVT	VATQGSFNSWDWVTRYMLLYGDRVDSWTPF	R	A	V	T	R	Y	2	1	1	1	0	1	0	1	0	0	0	0	0	1	0	2	2	2	0	2	0	0	16	0	1823.86	P78357;K7EMM9	P78357	84	99	CNTNAP1	Contactin-associated protein 1	yes	no	2	3.0012e-09	89.403	By MS/MS		By MS/MS		By MS/MS
AVCGQPGMPR	ADLQVRQDVRNRTLRAVCGQPGMPRDPWDL	NRTLRAVCGQPGMPRDPWDLPVGQRRTLLR	R	A	V	P	R	D	1	1	0	0	1	1	0	2	0	0	0	0	1	0	2	0	0	0	0	1	0	0	10	0	1071.5	Q8NCH0;H0YN65	Q8NCH0	115	124	CHST14	Carbohydrate sulfotransferase 14	yes	no	2	0.00081965	75.854		By MS/MS	By MS/MS		By MS/MS
AVCMLSNTTAIAEAWAR	PPTVVPGGDLAKVQRAVCMLSNTTAIAEAW	CMLSNTTAIAEAWARLDHKFDLMYAKRAFV	R	A	V	A	R	L	5	1	1	0	1	0	1	0	0	1	1	0	1	0	0	1	2	1	0	1	0	0	17	0	1863.9	P68363;P68366;Q71U36;Q13748;Q6PEY2	P68363	374	390	TUBA1B;TUBA4A;TUBA1A;TUBA3C;TUBA3E	Tubulin alpha-1B chain;Tubulin alpha-4A chain;Tubulin alpha-1A chain;Tubulin alpha-3C/D chain;Tubulin alpha-3E chain	no	no	2;3	2.0504e-05	51.286	By MS/MS	By MS/MS	By MS/MS	By MS/MS	By matching
AVDCLLDSK	TNMMGHRVDYFIASKAVDCLLDSKWAKAKK	YFIASKAVDCLLDSKWAKAKKGEEALFTTR	K	A	V	S	K	W	1	0	0	2	1	0	0	0	0	0	2	1	0	0	0	1	0	0	0	1	0	0	9	0	1019.5	F8WF48;F8WCJ7;Q99442	F8WF48	52	60	SEC62	Translocation protein SEC62	yes	no	2	0.013418	56.729		By MS/MS
AVDDGVNTFK	VLRGSTDNLMDDIERAVDDGVNTFKVLTRD	DDIERAVDDGVNTFKVLTRDKRLVPGGGAT	R	A	V	F	K	V	1	0	1	2	0	0	0	1	0	0	0	1	0	1	0	0	1	0	0	2	0	0	10	0	1064.51	P50990	P50990	391	400	CCT8	T-complex protein 1 subunit theta	yes	yes	2	6.5302e-06	99.802	By MS/MS	By MS/MS	By MS/MS	By MS/MS	By MS/MS
AVDDLNLHSYSNLPIWVNK	YDHKTFSEILNRVQKAVDDLNLHSYSNLPI	LNLHSYSNLPIWVNKLDMEIERILGVRLQA	K	A	V	N	K	L	1	0	3	2	0	0	0	0	1	1	3	1	0	0	1	2	0	1	1	2	0	0	19	0	2197.12	Q14204	Q14204	884	902	DYNC1H1	Cytoplasmic dynein 1 heavy chain 1	yes	yes	3	0.00019931	41.554			By matching	By MS/MS	By MS/MS
AVDGEWQIVGER	EDEGQYECHVTEWVRAVDGEWQIVGERRAS	WVRAVDGEWQIVGERRASTPISITALEMGF	R	A	V	E	R	R	1	1	0	1	0	1	2	2	0	1	0	0	0	0	0	0	0	1	0	2	0	0	12	0	1357.66	O75054	O75054	519	530	IGSF3	Immunoglobulin superfamily member 3	yes	yes	2	1.9918e-06	83	By MS/MS	By MS/MS	By MS/MS	By MS/MS	By MS/MS
AVDGFTFTEGDK	CDAEGEPIPEITWKRAVDGFTFTEGDKSLD	WKRAVDGFTFTEGDKSLDGRIEVKGQHGSS	R	A	V	D	K	S	1	0	0	2	0	0	1	2	0	0	0	1	0	2	0	0	2	0	0	1	0	0	12	0	1285.58	H9KV31;O15394	H9KV31	319	330	NCAM2	Neural cell adhesion molecule 2	yes	no	2	0.0021791	56.563	By MS/MS	By MS/MS		By MS/MS	By MS/MS
AVDGIEVYSTK	RNPSLLLGKRSLPGRAVDGIEVYSTKVNCK	LPGRAVDGIEVYSTKVNCKVTSRFAHNVVT	R	A	V	T	K	V	1	0	0	1	0	0	1	1	0	1	0	1	0	0	0	1	1	0	1	2	0	0	11	0	1180.6	CON__Q0V8M9	CON__Q0V8M9	39	49			yes	yes	2	0.0022092	62.463	By MS/MS	By MS/MS	By MS/MS		By MS/MS
AVDIPHMDIEALK	SVCVLGDQQHCDEAKAVDIPHMDIEALKKL	AKAVDIPHMDIEALKKLNKNKKLVKKLAKK	K	A	V	L	K	K	2	0	0	2	0	0	1	0	1	2	1	1	1	0	1	0	0	0	0	1	0	0	13	0	1450.75	P62906	P62906	79	91	RPL10A	60S ribosomal protein L10a	yes	yes	3	0.039091	20.463	By matching	By matching	By matching		By MS/MS
AVDPDGDGHVSWDEYK	EHFQEAMEESKTHFRAVDPDGDGHVSWDEY	VDPDGDGHVSWDEYKVKFLASKGHSEKEVA	R	A	V	Y	K	V	1	0	0	4	0	0	1	2	1	0	0	1	0	0	1	1	0	1	1	2	0	0	16	0	1788.76	Q9BRK5;G3V1E2;H0Y3T6	Q9BRK5	148	163	SDF4	45 kDa calcium-binding protein	yes	no	2;3	1.8607e-13	98.694	By MS/MS	By MS/MS	By MS/MS	By MS/MS	By MS/MS
AVDPTSGQLYGLAR	LGRVKGRTGLRVVVKAVDPTSGQLYGLARE	KAVDPTSGQLYGLARELSDEIQVQVFEKLQ	K	A	V	A	R	E	2	1	0	1	0	1	0	2	0	0	2	0	0	0	1	1	1	0	1	1	0	0	14	0	1446.75	Q8TEM1	Q8TEM1	1259	1272	NUP210	Nuclear pore membrane glycoprotein 210	yes	yes	2	4.8082e-09	88.681	By MS/MS	By MS/MS	By MS/MS	By MS/MS	By MS/MS
AVDQSVLLMRPEAELSAATVYNLLPVK	HLRVTASPQSLCALRAVDQSVLLMRPEAEL	AELSAATVYNLLPVKDLSSFPSSVNQQEED	R	A	V	V	K	D	4	1	1	1	0	1	2	0	0	0	5	1	1	0	2	2	1	0	1	4	0	0	27	1	2926.58	CON__ENSEMBL:ENSBTAP00000024146	CON__ENSEMBL:ENSBTAP00000024146	599	625			yes	yes	3;4	0.011598	34.418	By MS/MS	By MS/MS	By MS/MS	By MS/MS	By MS/MS
AVDSLLNFETVK	FRRAMNTQENATRARAVDSLLNFETVKYYN	RARAVDSLLNFETVKYYNAESYEVERYREA	R	A	V	V	K	Y	1	0	1	1	0	0	1	0	0	0	2	1	0	1	0	1	1	0	0	2	0	0	12	0	1334.71	Q9NP58;H7BXK9	Q9NP58	453	464	ABCB6	ATP-binding cassette sub-family B member 6, mitochondrial	yes	no	2	2.2183e-09	107.79				By MS/MS
AVDSLVPIGR	IPRISVREPMQTGIKAVDSLVPIGRGQREL	QTGIKAVDSLVPIGRGQRELIIGDRQTGKT	K	A	V	G	R	G	1	1	0	1	0	0	0	1	0	1	1	0	0	0	1	1	0	0	0	2	0	0	10	0	1025.59	P25705;K7EK77;K7ERX7;K7ENJ4	P25705	195	204	ATP5A1	ATP synthase subunit alpha, mitochondrial	yes	no	2	3.8513e-06	113.71	By MS/MS	By MS/MS	By MS/MS	By MS/MS	By MS/MS
AVDTQHGEILR	DLNVRNLSMIVEEMKAVDTQHGEILRNVTI	EEMKAVDTQHGEILRNVTILRGAPGPPGPR	K	A	V	L	R	N	1	1	0	1	0	1	1	1	1	1	1	0	0	0	0	0	1	0	0	1	0	0	11	0	1237.64	Q6AZY7	Q6AZY7	440	450	SCARA3	Scavenger receptor class A member 3	yes	yes	2;3	1.5308e-06	87.298	By MS/MS	By MS/MS	By MS/MS
AVDTWSWGER	PRSDLAVPSELALLKAVDTWSWGERASHEE	LALLKAVDTWSWGERASHEEVEGLVEKIRF	K	A	V	E	R	A	1	1	0	1	0	0	1	1	0	0	0	0	0	0	0	1	1	2	0	1	0	0	10	0	1205.55	Q08380	Q08380	324	333	LGALS3BP	Galectin-3-binding protein	yes	yes	2	3.1313e-08	122.13	By MS/MS	By MS/MS	By MS/MS	By MS/MS	By MS/MS
AVEEPLNAFK	KFVASNQKTIQPPRKAVEEPLNAFKESKGM	QPPRKAVEEPLNAFKESKGMMNDE______	K	A	V	F	K	E	2	0	1	0	0	0	2	0	0	0	1	1	0	1	1	0	0	0	0	1	0	0	10	0	1116.58	Q08722;H7BYS8	Q08722	305	314	CD47	Leukocyte surface antigen CD47	yes	no	2	0.0079123	57.177				By MS/MS
AVEHLDDLPGALSELSDLHAHK	QVKGHGAKVAAALTKAVEHLDDLPGALSEL	LPGALSELSDLHAHKLRVDPVNFKLLSHSL	K	A	V	H	K	L	3	0	0	3	0	0	2	1	3	0	5	1	0	0	1	2	0	0	0	1	0	0	22	0	2366.19	CON__P01966	CON__P01966	70	91			yes	yes	4;5	5.7488e-25	118.19	By MS/MS	By MS/MS	By MS/MS	By MS/MS	By MS/MS
AVEILADIIQNSTLGEAEIER	QTVYYAKAFSKDLPRAVEILADIIQNSTLG	DIIQNSTLGEAEIERERGVILREMQEVETN	R	A	V	E	R	E	3	1	1	1	0	1	4	1	0	4	2	0	0	0	0	1	1	0	0	1	0	0	21	0	2283.2	G3V0E4;O75439	G3V0E4	153	173	PMPCB	Mitochondrial-processing peptidase subunit beta	yes	no	3	0.00011175	43.598	By MS/MS	By MS/MS		By MS/MS	By MS/MS
AVEIYIQGK	KSGPGAYESGIMVSKAVEIYIQGKLLKPAV	GIMVSKAVEIYIQGKLLKPAVVGIKIDVNS	K	A	V	G	K	L	1	0	0	0	0	1	1	1	0	2	0	1	0	0	0	0	0	0	1	1	0	0	9	0	1019.57	P54289	P54289	797	805	CACNA2D1	Voltage-dependent calcium channel subunit alpha-2/delta-1;Voltage-dependent calcium channel subunit alpha-2-1;Voltage-dependent calcium channel subunit delta-1	yes	yes	2	0.00036814	102.72	By MS/MS	By MS/MS	By MS/MS	By MS/MS	By MS/MS
AVELLGDIVQNCSLEDSQIEK	HTAYYIKALSKDLPKAVELLGDIVQNCSLE	DIVQNCSLEDSQIEKERDVILREMQENDAS	K	A	V	E	K	E	1	0	1	2	1	2	3	1	0	2	3	1	0	0	0	2	0	0	0	2	0	0	21	0	2359.16	P31930	P31930	143	163	UQCRC1	Cytochrome b-c1 complex subunit 1, mitochondrial	yes	yes	3	0.015116	29.766		By MS/MS	By MS/MS	By MS/MS	By MS/MS
AVEPALLQR	VYELFLHFSSLHVLRAVEPALLQRYRAQTC	SLHVLRAVEPALLQRYRAQTCSARLSEDLY	R	A	V	Q	R	Y	2	1	0	0	0	1	1	0	0	0	2	0	0	0	1	0	0	0	0	1	0	0	9	0	995.576	Q8IZ52	Q8IZ52	722	730	CHPF	Chondroitin sulfate synthase 2	yes	yes	2	0.00038817	91.041		By MS/MS	By MS/MS		By MS/MS
AVEVAWETLQEEFSR	DIKLKQWTDKQLPNKAVEVAWETLQEEFSR	AVEVAWETLQEEFSRFMTEPKGKEHDDIFD	K	A	V	S	R	F	2	1	0	0	0	1	4	0	0	0	1	0	0	1	0	1	1	1	0	2	0	0	15	0	1792.86	E5KLJ9;O60313	E5KLJ9	688	702	OPA1	Dynamin-like 120 kDa protein, mitochondrial;Dynamin-like 120 kDa protein, form S1	yes	no	2	0.047171	33.409					By MS/MS
AVFFPGNQEKDPLLK	VVRSKGLSVFLNRAKAVFFPGNQEKDPLLK	AVFFPGNQEKDPLLKNQEFKGVS_______	K	A	V	L	K	N	1	0	1	1	0	1	1	1	0	0	2	2	0	2	2	0	0	0	0	1	0	0	15	1	1701.91	Q14956	Q14956	550	564	GPNMB	Transmembrane glycoprotein NMB	yes	yes	3	0.0056592	41.621	By MS/MS		By MS/MS	By MS/MS
AVFPSIVGR	SGMCKAGFAGDDAPRAVFPSIVGRPRHQGV	GDDAPRAVFPSIVGRPRHQGVMVGMGQKDS	R	A	V	G	R	P	1	1	0	0	0	0	0	1	0	1	0	0	0	1	1	1	0	0	0	2	0	0	9	0	944.544	P60709;G5E9R0;E7EVS6;Q6S8J3;A5A3E0;C9JZR7;P0CG38;C9JTX5;C9JUM1;P62736;P63267;C9JFL5;F6UVQ4;F6QUT6;F8WB63;B8ZZJ2;P63261;I3L4N8;I3L3I0;I3L1U9;I3L3R2;J3KT65;K7EM38;F8WCH0;P68133;P68032;A6NL76	P60709	29	37	ACTB;POTEE;POTEF;POTEI;ACTA2;ACTG2;ACTG1;ACTA1;ACTC1	Actin, cytoplasmic 1;Actin, cytoplasmic 1, N-terminally processed;POTE ankyrin domain family member E;POTE ankyrin domain family member F;POTE ankyrin domain family member I;Actin, aortic smooth muscle;Actin, gamma-enteric smooth muscle;Actin, cytoplasmic 2;Actin, cytoplasmic 2, N-terminally processed;Actin, alpha skeletal muscle;Actin, alpha cardiac muscle 1	no	no	2	0.00035639	104.21	By MS/MS	By MS/MS	By MS/MS	By MS/MS	By MS/MS
AVFPSIVGRPR	SGMCKAGFAGDDAPRAVFPSIVGRPRHQGV	DAPRAVFPSIVGRPRHQGVMVGMGQKDSYV	R	A	V	P	R	H	1	2	0	0	0	0	0	1	0	1	0	0	0	1	2	1	0	0	0	2	0	0	11	1	1197.7	P60709;G5E9R0;E7EVS6;Q6S8J3;A5A3E0;C9JZR7;P0CG38;C9JTX5;C9JUM1;P62736;P63267;C9JFL5;F6UVQ4;F6QUT6;F8WB63;B8ZZJ2;P63261;I3L4N8;I3L3I0;I3L1U9;I3L3R2;J3KT65;K7EM38;F8WCH0;P68133;P68032;A6NL76	P60709	29	39	ACTB;POTEE;POTEF;POTEI;ACTA2;ACTG2;ACTG1;ACTA1;ACTC1	Actin, cytoplasmic 1;Actin, cytoplasmic 1, N-terminally processed;POTE ankyrin domain family member E;POTE ankyrin domain family member F;POTE ankyrin domain family member I;Actin, aortic smooth muscle;Actin, gamma-enteric smooth muscle;Actin, cytoplasmic 2;Actin, cytoplasmic 2, N-terminally processed;Actin, alpha skeletal muscle;Actin, alpha cardiac muscle 1	no	no	3	1.1489e-06	87.298	By MS/MS	By MS/MS	By MS/MS	By MS/MS	By MS/MS
AVFQANQENLPILK	ATWLALSRIAGLCNRAVFQANQENLPILKR	RAVFQANQENLPILKRAVAGDASESALLKC	R	A	V	L	K	R	2	0	2	0	0	2	1	0	0	1	2	1	0	1	1	0	0	0	0	1	0	0	14	0	1583.87	P05023	P05023	431	444	ATP1A1	Sodium/potassium-transporting ATPase subunit alpha-1	yes	yes	2;3	7.7587e-35	205.53	By MS/MS	By MS/MS	By MS/MS	By MS/MS	By MS/MS
AVFQANQENLPILKR	ATWLALSRIAGLCNRAVFQANQENLPILKR	AVFQANQENLPILKRAVAGDASESALLKCI	R	A	V	K	R	A	2	1	2	0	0	2	1	0	0	1	2	1	0	1	1	0	0	0	0	1	0	0	15	1	1739.97	P05023	P05023	431	445	ATP1A1	Sodium/potassium-transporting ATPase subunit alpha-1	yes	yes	3	0.036313	11.768		By MS/MS
AVFVDLEPTVIDEIR	TTFFCETGAGKHVPRAVFVDLEPTVIDEIR	AVFVDLEPTVIDEIRNGPYRQLFHPEQLIT	R	A	V	I	R	N	1	1	0	2	0	0	2	0	0	2	1	0	0	1	1	0	1	0	0	3	0	0	15	0	1714.91	P68366;C9JEV8;C9JQ00;C9JJQ8;C9JDL2	P68366	65	79	TUBA4A	Tubulin alpha-4A chain	yes	no	3	0.010611	29.733				By MS/MS
AVFVDLEPTVIDEVR	NTFFSETGAGKHVPRAVFVDLEPTVIDEVR	AVFVDLEPTVIDEVRTGTYRQLFHPEQLIT	R	A	V	V	R	T	1	1	0	2	0	0	2	0	0	1	1	0	0	1	1	0	1	0	0	4	0	0	15	0	1700.9	F5H5D3;Q9BQE3;A0A1W2PQM2;F8VVB9;F8VQQ4;F8VRZ4;F8VS66;F8VRK0;F8VX09;F8VWV9;P68363;Q71U36	P68363	65	79	TUBA1C;TUBA1B;TUBA1A	Tubulin alpha-1C chain;Tubulin alpha-1B chain;Tubulin alpha-1A chain	no	no	2;3	3.725e-19	118.13	By MS/MS	By MS/MS	By MS/MS	By MS/MS	By MS/MS
AVGDGIVLCK	RHVIPMNPNTDDLFKAVGDGIVLCKMINLS	DDLFKAVGDGIVLCKMINLSVPDTIDERAI	K	A	V	C	K	M	1	0	0	1	1	0	0	2	0	1	1	1	0	0	0	0	0	0	0	2	0	0	10	0	1030.55	A0A0A0MSQ0;P13797;U3KQI3	A0A0A0MSQ0	137	146	PLS3	Plastin-3	yes	no	2	0.0045037	51.854	By matching	By MS/MS	By matching	By MS/MS	By matching
AVGFSSGTENPHGVK	DAKTVTAEVQPQCGRAVGFSSGTENPHGVK	AVGFSSGTENPHGVKAVTRGQRCAIALWFT	R	A	V	V	K	A	1	0	1	0	0	0	1	3	1	0	0	1	0	1	1	2	1	0	0	2	0	0	15	0	1485.72	Q32P28	Q32P28	648	662	LEPRE1	Prolyl 3-hydroxylase 1	yes	yes	2;3	5.3904e-09	82.908	By MS/MS	By MS/MS	By MS/MS	By MS/MS	By MS/MS
AVGSIAYLFFTNR	CEEGFQLDPHTKACKAVGSIAYLFFTNRHE	CKAVGSIAYLFFTNRHEVRKMTLDRSEYTS	K	A	V	N	R	H	2	1	1	0	0	0	0	1	0	1	1	0	0	2	0	1	1	0	1	1	0	0	13	0	1457.77	J3KMZ9;P01130;H0YMD1;H0YM92	J3KMZ9	479	491	LDLR	Low-density lipoprotein receptor	yes	no	2	1.1767e-12	105.86	By MS/MS	By MS/MS	By MS/MS	By MS/MS	By MS/MS
AVIELLEK	VRGDAHECFVSPVAKAVIELLEKSVGVNLD	FVSPVAKAVIELLEKSVGVNLDGKKILVVG	K	A	V	E	K	S	1	0	0	0	0	0	2	0	0	1	2	1	0	0	0	0	0	0	0	1	0	0	8	0	913.548	A0A087WVM4;B7ZM99;Q6UB35;H0Y327;Q5JYA8;Q5JYA3	A0A087WVM4	140	147	MTHFD1L	Monofunctional C1-tetrahydrofolate synthase, mitochondrial	yes	no	2	0.0030961	77.058	By MS/MS	By MS/MS	By MS/MS	By MS/MS
AVIPGLR	AGETDSSNLNVSEPRAVIPGLRSSTFYNIT	NLNVSEPRAVIPGLRSSTFYNITVCPVLGD	R	A	V	L	R	S	1	1	0	0	0	0	0	1	0	1	1	0	0	0	1	0	0	0	0	1	0	0	7	0	724.46	Q12913;A0A087WTK0;A0A087WVC6	Q12913	419	425	PTPRJ	Receptor-type tyrosine-protein phosphatase eta;Protein-tyrosine-phosphatase	yes	no	2	0.00072408	120.06	By MS/MS	By MS/MS	By MS/MS		By MS/MS
AVITVQRPGR	ILIRYEPQLPDHWEKAVITVQRPGRIPTSS	DHWEKAVITVQRPGRIPTSSRCGNTIPDDD	K	A	V	G	R	I	1	2	0	0	0	1	0	1	0	1	0	0	0	0	1	0	1	0	0	2	0	0	10	1	1095.65	G3XAI2;P07942;E7EPA6	G3XAI2	651	660	LAMB1	Laminin subunit beta-1	yes	no	3	1.7909e-05	83.948	By MS/MS	By matching	By matching	By MS/MS	By MS/MS
AVIVLNEGIK	VHGFVKDKTGKPISKAVIVLNEGIKVQTKE	KPISKAVIVLNEGIKVQTKEGGYFHVLLAP	K	A	V	I	K	V	1	0	1	0	0	0	1	1	0	2	1	1	0	0	0	0	0	0	0	2	0	0	10	0	1054.64	O75976	O75976	1230	1239	CPD	Carboxypeptidase D	yes	yes	2	0.00030093	75.043				By matching	By MS/MS
AVKPEEGQLVQLEEK	SQDKGPKTGSVKKEKAVKPEEGQLVQLEEK	AVKPEEGQLVQLEEKGQGSVPWSVYGVYIQ	K	A	V	E	K	G	1	0	0	0	0	2	4	1	0	0	2	2	0	0	1	0	0	0	0	2	0	0	15	1	1695.9	O15440	O15440	822	836	ABCC5	Multidrug resistance-associated protein 5	yes	yes	3	0.0006728	42.242	By MS/MS			By MS/MS
AVLAPLIALVYSVPR	______________________________	AVLAPLIALVYSVPRLSRWLAQPYYLLSAL	M	A	V	P	R	L	3	1	0	0	0	0	0	0	0	1	3	0	0	0	2	1	0	0	1	3	0	0	15	0	1580.97	Q9Y320;E9PSF0;E9PRL5;H3BSU7;E9PLR1;G3V155	Q9Y320	2	16	TMX2;TMX2-CTNND1	Thioredoxin-related transmembrane protein 2	yes	no	3	0.060792	17.506			By MS/MS
AVLCPPPVK	LTQRGLKTVFDEAIRAVLCPPPVKKRKRKC	FDEAIRAVLCPPPVKKRKRKCLLL______	R	A	V	V	K	K	1	0	0	0	1	0	0	0	0	0	1	1	0	0	3	0	0	0	0	2	0	0	9	0	979.552	P63000;P60763	P63000	175	183	RAC1;RAC3	Ras-related C3 botulinum toxin substrate 1;Ras-related C3 botulinum toxin substrate 3	yes	no	2	0.0010905	81.297	By MS/MS	By MS/MS	By MS/MS	By MS/MS	By MS/MS
AVLDGLLTPAECGVLLQLAK	VTLTQDSRQLNGSERAVLDGLLTPAECGVL	LLTPAECGVLLQLAKDAAGAGARSGYRGRR	R	A	V	A	K	D	3	0	0	1	1	1	1	2	0	0	6	1	0	0	1	0	1	0	0	2	0	0	20	0	2080.16	Q8IVL6	Q8IVL6	467	486	LEPREL2	Prolyl 3-hydroxylase 3	yes	yes	3	0.0087462	24.893	By matching	By MS/MS	By MS/MS	By MS/MS	By MS/MS
AVLEEGTDVVIK	DGVFTDVAGPELQNKAVLEEGTDVVIKMLQ	QNKAVLEEGTDVVIKMLQTAKNLLKEEKLV	K	A	V	I	K	M	1	0	0	1	0	0	2	1	0	1	1	1	0	0	0	0	1	0	0	3	0	0	12	0	1271.7	Q9NSE4	Q9NSE4	434	445	IARS2	Isoleucine--tRNA ligase, mitochondrial	yes	yes	2	0.0062413	45.368		By matching	By matching	By MS/MS	By matching
AVLFCLSEDKK	VRKSSTPEEVKKRKKAVLFCLSEDKKNIIL	KRKKAVLFCLSEDKKNIILEEGKEILVGDV	K	A	V	K	K	N	1	0	0	1	1	0	1	0	0	0	2	2	0	1	0	1	0	0	0	1	0	0	11	1	1308.67	P23528;G3V1A4;E9PP50;E9PK25;E9PQB7;E9PLJ3;E9PS23	P23528	35	45	CFL1	Cofilin-1	yes	no	3	9.4023e-07	93.058	By MS/MS	By MS/MS	By MS/MS	By MS/MS	By matching
AVLGTSNFK	SSLHLKAFTYINLDKAVLGTSNFKVSASPL	YINLDKAVLGTSNFKVSASPLLYTLIEKTM	K	A	V	F	K	V	1	0	1	0	0	0	0	1	0	0	1	1	0	1	0	1	1	0	0	1	0	0	9	0	935.508	P02786;G3V0E5	P02786	487	495	TFRC	Transferrin receptor protein 1;Transferrin receptor protein 1, serum form	yes	no	2	0.00025475	126.67	By MS/MS	By MS/MS	By MS/MS	By MS/MS	By MS/MS
AVLLGPPGAGK	PSVPAAEPEYPKGIRAVLLGPPGAGKGTQL	KGIRAVLLGPPGAGKGTQLEKLKFEWLVL_	R	A	V	G	K	G	2	0	0	0	0	0	0	3	0	0	2	1	0	0	2	0	0	0	0	1	0	0	11	0	978.586	F8VPP1;G3V213;F8VZG5;F8VY04;F8W1A4;P54819	F8VPP1	18	28	AK2	Adenylate kinase 2, mitochondrial;Adenylate kinase 2, mitochondrial;Adenylate kinase 2, mitochondrial, N-terminally processed	yes	no	2	0.0007445	63.48	By matching		By matching	By matching	By matching
AVLLSSGQELCER	PRAHLDEGGDRFTNRAVLLSSGQELCERIN	NRAVLLSSGQELCERINFHVLDTADYVKPV	R	A	V	E	R	I	1	1	0	0	1	1	2	1	0	0	3	0	0	0	0	2	0	0	0	1	0	0	13	0	1460.73	Q9UKX5	Q9UKX5	719	731	ITGA11	Integrin alpha-11	yes	yes	2	1.0965e-10	104.79	By MS/MS	By MS/MS	By MS/MS	By MS/MS	By MS/MS
AVLNPTPIKR	LQQDGVKEVFAEAVRAVLNPTPIKRGRSCI	AEAVRAVLNPTPIKRGRSCILL________	R	A	V	K	R	G	1	1	1	0	0	0	0	0	0	1	1	1	0	0	2	0	1	0	0	1	0	0	10	1	1107.68	P84095	P84095	175	184	RHOG	Rho-related GTP-binding protein RhoG	yes	yes	3	0.0099952	38.303	By matching		By matching	By MS/MS
AVLQFTPASWTYVR	ASFKDIHTTTGKIKRAVLQFTPASWTYVRW	RAVLQFTPASWTYVRWFDPKSSFQRVAGVY	R	A	V	V	R	W	2	1	0	0	0	1	0	0	0	0	1	0	0	1	1	1	2	1	1	2	0	0	14	0	1637.86	P48651	P48651	263	276	PTDSS1	Phosphatidylserine synthase 1	yes	yes	2	0.05307	33.229	By MS/MS			By MS/MS
AVLQWTK	RLGAVDESLSEETQKAVLQWTKHDDSSDNF	SLSEETQKAVLQWTKHDDSSDNFCEADDIQ	K	A	V	T	K	H	1	0	0	0	0	1	0	0	0	0	1	1	0	0	0	0	1	1	0	1	0	0	7	0	844.481	Q96HE7;G3V3E6;G3V5B3	Q96HE7	151	157	ERO1L	ERO1-like protein alpha	yes	no	2	0.000559	122.79	By MS/MS	By MS/MS	By MS/MS	By MS/MS	By MS/MS
AVLSAEQLR	LVSLGGKATTASQAKAVLSAEQLRDEEVHA	TASQAKAVLSAEQLRDEEVHAGLGELLRSL	K	A	V	L	R	D	2	1	0	0	0	1	1	0	0	0	2	0	0	0	0	1	0	0	0	1	0	0	9	0	985.556	P50454;E9PPV6;E9PR70;E9PK86;E9PMI5;E9PNX1;E9PJH8;E9PIG2;E9PRS3;E9PQ34;E9PLA6	P50454	95	103	SERPINH1	Serpin H1	yes	no	2	0.00025475	126.67	By MS/MS	By MS/MS	By MS/MS	By MS/MS	By MS/MS
AVLSAEQLRDEEVHAGLGELLR	LVSLGGKATTASQAKAVLSAEQLRDEEVHA	LRDEEVHAGLGELLRSLSNSTARNVTWKLG	K	A	V	L	R	S	3	2	0	1	0	1	4	2	1	0	5	0	0	0	0	1	0	0	0	2	0	0	22	1	2404.27	P50454;E9PPV6;E9PR70;E9PK86;E9PMI5;E9PNX1;E9PJH8;E9PIG2;E9PRS3;E9PQ34	P50454	95	116	SERPINH1	Serpin H1	yes	no	3;4	1.7168e-51	171.58	By MS/MS	By MS/MS	By MS/MS	By MS/MS	By MS/MS
AVLVDLEPGTMDSVR	NVYYNEATGGKYVPRAVLVDLEPGTMDSVR	AVLVDLEPGTMDSVRSGPFGQIFRPDNFVF	R	A	V	V	R	S	1	1	0	2	0	0	1	1	0	0	2	0	1	0	1	1	1	0	0	3	0	0	15	0	1600.81	P04350;Q3ZCM7;M0R278;M0QY85;M0QZL7;M0R0X0;M0QY37;M0QX14;A0A075B724;P68371	P68371	63	77	TUBB4A;TUBB8;TUBB4B	Tubulin beta-4A chain;Tubulin beta-8 chain;Tubulin beta-4B chain	no	no	2	4.6924e-13	106.29	By MS/MS	By MS/MS	By MS/MS	By MS/MS	By MS/MS
AVMDHVSDSFLETNVPLLVLIEAAK	KMTKKTRDLRRQLRKAVMDHVSDSFLETNV	LETNVPLLVLIEAAKNGNEKEVKEYAQVFR	K	A	V	A	K	N	3	0	1	2	0	0	2	0	1	1	4	1	1	1	1	2	1	0	0	4	0	0	25	0	2710.43	P35221;G3XAM7;E5RJP7;E5RGD2;A0A087WZL6;E5RGU3;E5RHJ5;E5RFG3;E5RFK9;E5RFM5;E5RGG4;E5RJ43;E5RGS1	P35221	385	409	CTNNA1	Catenin alpha-1	yes	no	3	8.4807e-11	74.579	By MS/MS	By MS/MS	By MS/MS	By MS/MS	By MS/MS
AVMNFVVR	PMTESLFPGYHTKARAVMNFVVRYRPDEQP	GYHTKARAVMNFVVRYRPDEQPSLRPHHDS	R	A	V	V	R	Y	1	1	1	0	0	0	0	0	0	0	0	0	1	1	0	0	0	0	0	3	0	0	8	0	934.506	O60568;H7C2S8	O60568	648	655	PLOD3	Procollagen-lysine,2-oxoglutarate 5-dioxygenase 3	yes	no	2	0.0014819	88.734	By MS/MS		By MS/MS		By MS/MS
AVNTLNEALEFAK	SAVLDELKVAQAPWKAVNTLNEALEFAKSV	WKAVNTLNEALEFAKSVDYPCLLRPSYVLS	K	A	V	A	K	S	3	0	2	0	0	0	2	0	0	0	2	1	0	1	0	0	1	0	0	1	0	0	13	0	1418.74	P31327	P31327	1108	1120	CPS1	Carbamoyl-phosphate synthase [ammonia], mitochondrial	yes	yes	2	6.2778e-36	166.55	By MS/MS	By MS/MS	By MS/MS		By MS/MS
AVPAVLGSAGLVFLVGEVVPAAVSGR	QAALAVLLYRAAGQRAVPAVLGSAGLVFLV	VFLVGEVVPAAVSGRWTLALAPRALGLSRL	R	A	V	G	R	W	5	1	0	0	0	0	1	4	0	0	3	0	0	1	2	2	0	0	0	7	0	0	26	0	2434.39	Q8NE01	Q8NE01	221	246	CNNM3	Metal transporter CNNM3	yes	yes	3	0.054733	23.79	By MS/MS	By matching	By matching	By MS/MS	By matching
AVPVESPVQK	LRVYARGRLKQRGKKAVPVESPVQKV____	QRGKKAVPVESPVQKV______________	K	A	V	Q	K	V	1	0	0	0	0	1	1	0	0	0	0	1	0	0	2	1	0	0	0	3	0	0	10	0	1052.59	Q8TB61	Q8TB61	422	431	SLC35B2	Adenosine 3-phospho 5-phosphosulfate transporter 1	yes	yes	2	0.00047772	73.665	By MS/MS	By MS/MS	By MS/MS	By MS/MS
AVPVESPVQKV	LRVYARGRLKQRGKKAVPVESPVQKV____	RGKKAVPVESPVQKV_______________	K	A	V	K	V	-	1	0	0	0	0	1	1	0	0	0	0	1	0	0	2	1	0	0	0	4	0	0	11	1	1151.65	Q8TB61	Q8TB61	422	432	SLC35B2	Adenosine 3-phospho 5-phosphosulfate transporter 1	yes	yes	2	0.047305	46.462	By MS/MS
AVQELWLR	EMCGRSPAHYAGYWKAVQELWLRLYQSNLV	HYAGYWKAVQELWLRLYQSNLVLVSAINGA	K	A	V	L	R	L	1	1	0	0	0	1	1	0	0	0	2	0	0	0	0	0	0	1	0	1	0	0	8	0	1013.57	H3BS70;Q96DC0;P42126	H3BS70	68	75	ECI1;DCI	Enoyl-CoA delta isomerase 1, mitochondrial	yes	no	2	0.0035644	74.415		By MS/MS			By MS/MS
AVQGMLDFDYVCSR	FSRHTKAIVWGMQTRAVQGMLDFDYVCSRD	RAVQGMLDFDYVCSRDEPSVAAMVYPFTGD	R	A	V	S	R	D	1	1	0	2	1	1	0	1	0	0	1	0	1	1	0	1	0	0	1	2	0	0	14	0	1659.74	P53396	P53396	508	521	ACLY	ATP-citrate synthase	yes	yes	2	5.4856e-09	87.001	By MS/MS		By MS/MS	By MS/MS
AVSALATESGHPDSQKPPTHPGTSDSYSAPR	PHSAQPADRGYDRPKAVSALATESGHPDSQ	PPTHPGTSDSYSAPRDCLTPLNQTAMTALL	K	A	V	P	R	D	4	1	0	2	0	1	1	2	2	0	1	1	0	0	5	6	3	0	1	1	0	0	31	1	3147.49	Q8N8Z6	Q8N8Z6	670	700	DCBLD1	Discoidin, CUB and LCCL domain-containing protein 1	yes	yes	4;5	3.1219e-05	41.83	By MS/MS	By MS/MS	By MS/MS	By matching	By MS/MS
AVSDSFGPGEWDDR	PMNYGPGHGYDGEERAVSDSFGPGEWDDRK	RAVSDSFGPGEWDDRKVRHTFIRKVYSII_	R	A	V	D	R	K	1	1	0	3	0	0	1	2	0	0	0	0	0	1	1	2	0	1	0	1	0	0	14	0	1536.65	C9JEN3;C9IYT2;F8WDY4;C9IZ27;C9JW19;C9JWV9;B4DUD2;Q969X1	C9JEN3	79	92	TMBIM1	Protein lifeguard 3	yes	no	2	3.091e-05	71.555		By MS/MS		By MS/MS	By MS/MS
AVSDWLIASVEGR	TANGFQMVTSGVQSKAVSDWLIASVEGRLT	SKAVSDWLIASVEGRLTGLGGEDLPTIVIV	K	A	V	G	R	L	2	1	0	1	0	0	1	1	0	1	1	0	0	0	0	2	0	1	0	2	0	0	13	0	1401.73	K7ENM2;K7EMW4;Q969V3	K7ENM2	83	95	NCLN	Nicalin	yes	no	2	0.022929	33.225			By matching	By matching	By matching
AVSHEDQFLR	YNVDSLHQKHQRAKRAVSHEDQFLRLDFHA	QRAKRAVSHEDQFLRLDFHAHGRHFNLRMK	R	A	V	L	R	L	1	1	0	1	0	1	1	0	1	0	1	0	0	1	0	1	0	0	0	1	0	0	10	0	1200.59	O14672;C9J9B4;H0YK87	O14672	52	61	ADAM10	Disintegrin and metalloproteinase domain-containing protein 10	yes	no	2	0.041709	42.599			By MS/MS
AVSISPTNVILTWK	KTPSSTGPSPVFDIKAVSISPTNVILTWKS	KAVSISPTNVILTWKSNDTAASEYKYVVKH	K	A	V	W	K	S	1	0	1	0	0	0	0	0	0	2	1	1	0	0	1	2	2	1	0	2	0	0	14	0	1527.87	Q12913;A0A087WTK0;A0A087WVC6;E9PPH3	Q12913	127	140	PTPRJ	Receptor-type tyrosine-protein phosphatase eta;Protein-tyrosine-phosphatase	yes	no	2	9.0158e-06	79.693	By MS/MS	By MS/MS	By MS/MS	By MS/MS	By MS/MS
AVSSAIAQLLGEVAQGNENYAGIAAR	ETMEKCTQDLGNSTKAVSSAIAQLLGEVAQ	EVAQGNENYAGIAARDVAGGLRSLAQAARG	K	A	V	A	R	D	7	1	2	0	0	2	2	3	0	2	2	0	0	0	0	2	0	0	1	2	0	0	26	0	2572.32	Q9Y490	Q9Y490	1097	1122	TLN1	Talin-1	yes	yes	3	4.1297e-05	37.56	By MS/MS	By MS/MS	By MS/MS	By MS/MS	By MS/MS
AVSVEAAVTPAEPYAR	RVTEPHQRPVPWDVRAVSVEAAVTPAEPYA	VSVEAAVTPAEPYARVLFHLKGQDWPPGSG	R	A	V	A	R	V	5	1	0	0	0	0	2	0	0	0	0	0	0	0	2	1	1	0	1	3	0	0	16	0	1629.84	Q24JP5	Q24JP5	125	140	TMEM132A	Transmembrane protein 132A	yes	yes	2	9.5695e-10	80.979	By MS/MS	By MS/MS	By MS/MS	By MS/MS	By MS/MS
AVSVFFK	FGCFVITGFSYAFPKAVSVFFKELIQEFGI	GFSYAFPKAVSVFFKELIQEFGIGYSDTAW	K	A	V	F	K	E	1	0	0	0	0	0	0	0	0	0	0	1	0	2	0	1	0	0	0	2	0	0	7	0	796.448	O15427;J3QQV2;J3QSC3;J3QQS9;J3KT83;J3QRA0;J3QLE3;J3KTM6;J3QRU2	O15427	41	47	SLC16A3	Monocarboxylate transporter 4	yes	no	1;2	0.020557	75.311	By MS/MS	By MS/MS	By MS/MS	By MS/MS	By MS/MS
AVTAAVEELK	AAGMNPMDLKRGIDKAVTAAVEELKALSVP	RGIDKAVTAAVEELKALSVPCSDSKAIAQV	K	A	V	L	K	A	3	0	0	0	0	0	2	0	0	0	1	1	0	0	0	0	1	0	0	2	0	0	10	0	1029.57	A0A0F6FFV3	A0A0F6FFV3	123	132			yes	yes	2	0.002728	66.621					By MS/MS
AVTDEEPFLIFANR	VEGYAPRGGDPHSCKAVTDEEPFLIFANRY	KAVTDEEPFLIFANRYYLRKLNLDGSNYTL	K	A	V	N	R	Y	2	1	1	1	0	0	2	0	0	1	1	0	0	2	1	0	1	0	0	1	0	0	14	0	1620.81	Q07954	Q07954	3023	3036	LRP1	Prolow-density lipoprotein receptor-related protein 1;Low-density lipoprotein receptor-related protein 1 85 kDa subunit;Low-density lipoprotein receptor-related protein 1 515 kDa subunit;Low-density lipoprotein receptor-related protein 1 intracellular domain	yes	yes	2;3	2.5177e-13	110.39	By MS/MS	By MS/MS	By MS/MS	By MS/MS	By MS/MS
AVTELNEPLSNEDR	AEQAERYDDMASAMKAVTELNEPLSNEDRN	KAVTELNEPLSNEDRNLLSVAYKNVVGARR	K	A	V	D	R	N	1	1	2	1	0	0	3	0	0	0	2	0	0	0	1	1	1	0	0	1	0	0	14	0	1585.76	Q04917	Q04917	29	42	YWHAH	14-3-3 protein eta	yes	yes	2	0.010143	34.692	By MS/MS		By matching	By MS/MS
AVTEQGHELSNEER	AEQAERYDDMAAAMKAVTEQGHELSNEERN	KAVTEQGHELSNEERNLLSVAYKNVVGARR	K	A	V	E	R	N	1	1	1	0	0	1	4	1	1	0	1	0	0	0	0	1	1	0	0	1	0	0	14	0	1597.73	P31946;Q4VY20;A0A0J9YWZ2;Q4VY19;A0A0J9YWE8	P31946	30	43	YWHAB	14-3-3 protein beta/alpha;14-3-3 protein beta/alpha, N-terminally processed	yes	no	3	0.001489	39.509	By MS/MS	By MS/MS	By MS/MS
AVTGYTDPYTGQQISLFQAMQK	VIGPDVFAKLLSAERAVTGYTDPYTGQQIS	PYTGQQISLFQAMQKGLIVREHGIRLLEAQ	R	A	V	Q	K	G	2	0	0	1	0	4	0	2	0	1	1	1	1	1	1	1	3	0	2	1	0	0	22	0	2446.18	A0A075B730;P58107	A0A075B730	662	683	EPPK1	Epiplakin	yes	no	3	0.037408	13.321		By matching	By MS/MS	By matching	By matching
AVTLTMVENDHIR	LHGLKPWTQYAVYVKAVTLTMVENDHIRGA	VKAVTLTMVENDHIRGAKSEILYIRTNASV	K	A	V	I	R	G	1	1	1	1	0	0	1	0	1	1	1	0	1	0	0	0	2	0	0	2	0	0	13	0	1497.76	C9J5X1;P08069;H3BSZ8	C9J5X1	583	595	IGF1R	Tyrosine-protein kinase receptor;Insulin-like growth factor 1 receptor;Insulin-like growth factor 1 receptor alpha chain;Insulin-like growth factor 1 receptor beta chain	yes	no	3	5.2374e-08	96.745	By MS/MS	By MS/MS	By matching	By MS/MS	By MS/MS
AVTSANIQEFAGCK	RVCYGLGMEHLREVRAVTSANIQEFAGCKK	RAVTSANIQEFAGCKKIFGSLAFLPESFDG	R	A	V	C	K	K	3	0	1	0	1	1	1	1	0	1	0	1	0	1	0	1	1	0	0	1	0	0	14	0	1494.71	P04626;B4DTR1;J3QLU9;F5H1T4;J3QRX1	P04626	355	368	ERBB2	Receptor tyrosine-protein kinase erbB-2;Receptor protein-tyrosine kinase	yes	no	2	0.0014332	52.79				By MS/MS
AVVIVDDR	ELLEEAFSQFGPIERAVVIVDDRGRSTGKG	QFGPIERAVVIVDDRGRSTGKGIVEFASKP	R	A	V	D	R	G	1	1	0	2	0	0	0	0	0	1	0	0	0	0	0	0	0	0	0	3	0	0	8	0	885.492	Q15233;C9IZL7;H7C367;P23246	P23246	400	407	NONO;SFPQ	Non-POU domain-containing octamer-binding protein;Splicing factor, proline- and glutamine-rich	no	no	2	0.0025555	89.55	By MS/MS	By MS/MS	By MS/MS	By MS/MS	By MS/MS
AVVLAANHFGR	GYDALSSMANIAGYKAVVLAANHFGRFFTG	AGYKAVVLAANHFGRFFTGQITAAGKVPPA	K	A	V	G	R	F	3	1	1	0	0	0	0	1	1	0	1	0	0	1	0	0	0	0	0	2	0	0	11	0	1153.64	Q13423;E9PCX7;D6RAI5	Q13423	203	213	NNT	NAD(P) transhydrogenase, mitochondrial	yes	no	3	1.5354e-06	87.258	By MS/MS	By MS/MS			By MS/MS
AVVMDLLR	QLVQRYRSGIRGHMKAVVMDLLRQYLRVET	GIRGHMKAVVMDLLRQYLRVETQFQNGHYD	K	A	V	L	R	Q	1	1	0	1	0	0	0	0	0	0	2	0	1	0	0	0	0	0	0	2	0	0	8	0	915.521	Q13085	Q13085	985	992	ACACA	Acetyl-CoA carboxylase 1;Biotin carboxylase	yes	yes	2	0.00033054	110.61				By MS/MS	By MS/MS
AVVMISCNR	GGDEYDNHCGKEQRRAVVMISCNRHTLADN	GKEQRRAVVMISCNRHTLADNFNPVSEERG	R	A	V	N	R	H	1	1	1	0	1	0	0	0	0	1	0	0	1	0	0	1	0	0	0	2	0	0	9	0	1048.52	P20645;F5GX30;H0YGE9;H0YGT2	P20645	139	147	M6PR	Cation-dependent mannose-6-phosphate receptor	yes	no	2	7.2015e-05	101.28	By MS/MS	By MS/MS	By MS/MS	By MS/MS	By MS/MS
AVVVDITEHCH	AAGAGTGYFLFSWKKAVVVDITEHCH____	SWKKAVVVDITEHCH_______________	K	A	V	C	H	-	1	0	0	1	1	0	1	0	2	1	0	0	0	0	0	0	1	0	0	3	0	0	11	0	1278.6	O15431	O15431	180	190	SLC31A1	High affinity copper uptake protein 1	yes	yes	2;3	2.3045e-09	122.13	By MS/MS	By MS/MS	By MS/MS	By MS/MS	By MS/MS
AVVVPWGSCHFLEK	LCNLSDIPPVGIKSKAVVVPWGSCHFLEKA	KAVVVPWGSCHFLEKARIAQKGGAEAMLVV	K	A	V	E	K	A	1	0	0	0	1	0	1	1	1	0	1	1	0	1	1	1	0	1	0	3	0	0	14	0	1627.82	H0YNA7;Q8TCT8	H0YNA7	45	58	SPPL2A	Signal peptide peptidase-like 2A	yes	no	3	1.2153e-07	85.457	By matching	By MS/MS	By MS/MS	By MS/MS	By MS/MS
AVVYSNTIQSIIAIIR	IHEAGYSEEECKQYKAVVYSNTIQSIIAII	VVYSNTIQSIIAIIRAMGRLKIDFGDSARA	K	A	V	I	R	A	2	1	1	0	0	1	0	0	0	5	0	0	0	0	0	2	1	0	1	2	0	0	16	0	1760.02	P63096;C9JPP4;C9JL77	P63096	71	86	GNAI1	Guanine nucleotide-binding protein G(i) subunit alpha-1	yes	no	3	0.016708	23.481	By MS/MS		By MS/MS	By matching	By MS/MS
AVVYSNTIQSIMAIVK	IHEDGYSEEECRQYRAVVYSNTIQSIMAIV	VVYSNTIQSIMAIVKAMGNLQIDFADPSRA	R	A	V	V	K	A	2	0	1	0	0	1	0	0	0	3	0	1	1	0	0	2	1	0	1	3	0	0	16	0	1735.95	P04899	P04899	71	86	GNAI2	Guanine nucleotide-binding protein G(i) subunit alpha-2	yes	yes	2	0.042285	32.523	By MS/MS	By matching	By matching		By matching
AVYLGELPHDQDVVEYIMNQPNVVPR	ITMHKILETTTFFQRAVYLGELPHDQDVVE	DVVEYIMNQPNVVPRINSRILTAERDYLDL	R	A	V	P	R	I	1	1	2	2	0	2	2	1	1	1	2	0	1	0	3	0	0	0	2	5	0	0	26	0	2994.49	Q9NYU2	Q9NYU2	669	694	UGGT1	UDP-glucose:glycoprotein glucosyltransferase 1	yes	yes	3	0.0099685	31.176	By MS/MS	By MS/MS	By MS/MS	By matching	By matching
AVYPAFDK	YPVGHMPYGWLTEIRAVYPAFDKNNPSNKL	GWLTEIRAVYPAFDKNNPSNKLVSTSNTVT	R	A	V	D	K	N	2	0	0	1	0	0	0	0	0	0	0	1	0	1	1	0	0	0	1	1	0	0	8	0	909.46	Q9HCJ1	Q9HCJ1	298	305	ANKH	Progressive ankylosis protein homolog	yes	yes	2	0.0053723	73.324	By MS/MS	By MS/MS	By MS/MS	By MS/MS	By MS/MS
AVYQDADIYLLDDPLSAVDAEVSR	TTLSGGQKARVNLARAVYQDADIYLLDDPL	LLDDPLSAVDAEVSRHLFELCICQILHEKI	R	A	V	S	R	H	4	1	0	5	0	1	1	0	0	1	3	0	0	0	1	2	0	0	2	3	0	0	24	0	2637.28	O15439	O15439	548	571	ABCC4	Multidrug resistance-associated protein 4	yes	yes	3	0.01523	18	By matching	By MS/MS	By MS/MS	By MS/MS	By MS/MS
AVYSDADIFLLDDPLSAVDSHVAK	INLSGGQRQRVSLARAVYSDADIFLLDDPL	LLDDPLSAVDSHVAKHIFDHVIGPEGVLAG	R	A	V	A	K	H	4	0	0	5	0	0	0	0	1	1	3	1	0	1	1	3	0	0	1	3	0	0	24	0	2560.27	O15438	O15438	764	787	ABCC3	Canalicular multispecific organic anion transporter 2	yes	yes	3	0.0064782	21.291	By MS/MS	By MS/MS	By MS/MS	By MS/MS	By MS/MS
AVYSNADIYLFDDPLSAVDAHVGK	VNLSGGQKQRVSLARAVYSNADIYLFDDPL	LFDDPLSAVDAHVGKHIFENVIGPKGMLKN	R	A	V	G	K	H	4	0	1	4	0	0	0	1	1	1	2	1	0	1	1	2	0	0	2	3	0	0	24	0	2579.25	P33527;I3L4X2;A0A0A0MS99	P33527	781	804	ABCC1	Multidrug resistance-associated protein 1	yes	no	3	1.6905e-07	59.814	By MS/MS	By MS/MS	By MS/MS	By MS/MS	By matching
AWASNCQFSHNTR	MLYMTWDPALAQIAKAWASNCQFSHNTRLK	AKAWASNCQFSHNTRLKPPHKLHPNFTSLG	K	A	W	T	R	L	2	1	2	0	1	1	0	0	1	0	0	0	0	1	0	2	1	1	0	0	0	0	13	0	1577.68	P48060;B4E3S5;F6VVE8	P48060	70	82	GLIPR1	Glioma pathogenesis-related protein 1	yes	no	3	2.667e-11	108.59	By MS/MS	By MS/MS	By MS/MS	By MS/MS	By MS/MS
AWDDFFPGSDR	______________________________	APLRAWDDFFPGSDRFARPDFRDISKWNNR	R	A	W	D	R	F	1	1	0	3	0	0	0	1	0	0	0	0	0	2	1	1	0	1	0	0	0	0	11	0	1311.55	F8WF90;C9JQU6;F8WF33;O75915	F8WF90	10	20	ARL6IP5	PRA1 family protein 3	yes	no	2	0.0043944	55.064			By MS/MS
AWGPGLEGGVVGK	FEVKVGTECGNQKVRAWGPGLEGGVVGKSA	VRAWGPGLEGGVVGKSADFVVEAIGDDVGT	R	A	W	G	K	S	1	0	0	0	0	0	1	5	0	0	1	1	0	0	1	0	0	1	0	2	0	0	13	0	1225.65	P21333;Q5HY54;Q60FE5;A0A087WWY3	P21333	581	593	FLNA	Filamin-A	yes	no	2	1.8431e-05	73.067	By MS/MS	By MS/MS	By MS/MS	By MS/MS
AWHLAETEHCGATPSNR	PGPPGLSTPHQEDGKAWHLAETEHCGATPS	HLAETEHCGATPSNRGPRNQFITHD_____	K	A	W	N	R	G	3	1	1	0	1	0	2	1	2	0	1	0	0	0	1	1	2	1	0	0	0	0	17	0	1935.86	F5H2E7;P36941	F5H2E7	266	282	LTBR	Tumor necrosis factor receptor superfamily member 3	yes	no	4	0.00034745	36.638	By MS/MS	By matching
AWITAPVALR	NKLLPKHPHLVRQKRAWITAPVALREGEDL	VRQKRAWITAPVALREGEDLSKKNPIAKIH	R	A	W	L	R	E	3	1	0	0	0	0	0	0	0	1	1	0	0	0	1	0	1	1	0	1	0	0	10	0	1096.64	Q14126;J3KSI6	Q14126	50	59	DSG2	Desmoglein-2	yes	no	2	2.0381e-06	133.6	By MS/MS	By MS/MS	By MS/MS	By MS/MS	By MS/MS
AWSATFDELIGR	NLILSYIIGTSSVARAWSATFDELIGRPIG	VARAWSATFDELIGRPIGEFSRTHMTLNAP	R	A	W	G	R	P	2	1	0	1	0	0	1	1	0	1	1	0	0	1	0	1	1	1	0	0	0	0	12	0	1364.67	P30825	P30825	131	142	SLC7A1	High affinity cationic amino acid transporter 1	yes	yes	2	2.4003e-10	123.88	By MS/MS	By MS/MS	By MS/MS	By MS/MS	By MS/MS
AWSATFDELIGRPIGEFSR	NLILSYIIGTSSVARAWSATFDELIGRPIG	TFDELIGRPIGEFSRTHMTLNAPGVLAENP	R	A	W	S	R	T	2	2	0	1	0	0	2	2	0	2	1	0	0	2	1	2	1	1	0	0	0	0	19	1	2151.07	P30825	P30825	131	149	SLC7A1	High affinity cationic amino acid transporter 1	yes	yes	3	9.4299e-13	89.982	By MS/MS	By MS/MS	By MS/MS	By MS/MS	By MS/MS
AWSGTFDELLSK	NLILSYVIGTSSVARAWSGTFDELLSKQIG	VARAWSGTFDELLSKQIGQFLRTYFRMNYT	R	A	W	S	K	Q	1	0	0	1	0	0	1	1	0	0	2	1	0	1	0	2	1	1	0	0	0	0	12	0	1352.66	A0A1W2PR06;P52569	A0A1W2PR06	158	169	SLC7A2	Cationic amino acid transporter 2	yes	no	2	1.7183e-06	85.958	By MS/MS	By MS/MS	By MS/MS	By MS/MS
AWYPLGR	AEEGFYKFHNWFDDRAWYPLGRIIGGTIYP	FHNWFDDRAWYPLGRIIGGTIYPGLMITSA	R	A	W	G	R	I	1	1	0	0	0	0	0	1	0	0	1	0	0	0	1	0	0	1	1	0	0	0	7	0	861.45	Q8TCJ2;P46977;A0A0C4DH80;E9PN73;E9PI32	P46977	76	82	STT3B;STT3A	Dolichyl-diphosphooligosaccharide--protein glycosyltransferase subunit STT3B;Dolichyl-diphosphooligosaccharide--protein glycosyltransferase subunit STT3A	no	no	2	0.030605	64.563	By MS/MS	By matching	By MS/MS	By MS/MS	By matching
AYAAGAWAPAVALLR	APPQAPDLLYADGLRAYAAGAWAPAVALLR	AYAAGAWAPAVALLREALRSQAALGRVRLD	R	A	Y	L	R	E	7	1	0	0	0	0	0	1	0	0	2	0	0	0	1	0	0	1	1	1	0	0	15	0	1499.82	Q8IVL6	Q8IVL6	47	61	LEPREL2	Prolyl 3-hydroxylase 3	yes	yes	2;3	3.4519e-29	134.25	By MS/MS	By MS/MS	By MS/MS	By MS/MS	By MS/MS
AYADEVAVAEELLDPEEAQR	LSNASAPVDFFINGRAYADEVAVAEELLDP	VAVAEELLDPEEAQRGSRFRLDYLPNPQFS	R	A	Y	Q	R	G	5	1	0	2	0	1	5	0	0	0	2	0	0	0	1	0	0	0	1	2	0	0	20	0	2217.04	Q9Y4D7	Q9Y4D7	1145	1164	PLXND1	Plexin-D1	yes	yes	3	0.021936	21.667	By MS/MS		By MS/MS	By MS/MS	By MS/MS
AYALAGVSFEIK	GYVLTAVEGTIGDFKAYALAGVSFEIKAED	DFKAYALAGVSFEIKAEDDQPLPGVLLSLS	K	A	Y	I	K	A	3	0	0	0	0	0	1	1	0	1	1	1	0	1	0	1	0	0	1	1	0	0	12	0	1267.68	Q5JPE7;J3KN36;P69849;A0A0G2JN29;A0A087X117;Q15155;A0A0G2JP90;A0A087WW46	Q5JPE7	872	883	NOMO2;NOMO3;NOMO1	Nodal modulator 2;Nodal modulator 3;Nodal modulator 1	yes	no	2	0.031509	37.476					By MS/MS
AYAQQLADWAR	GDLVSCFQERARIEKAYAQQLADWARKWRG	RIEKAYAQQLADWARKWRGTVEKGPQYGTL	K	A	Y	A	R	K	4	1	0	1	0	2	0	0	0	0	1	0	0	0	0	0	0	1	1	0	0	0	11	0	1291.63	E9PIY1;A0A0C4DGG1;Q9UKS6;E9PJ33;E9PJ75;E9PNM9	E9PIY1	52	62	PACSIN3	Protein kinase C and casein kinase substrate in neurons protein 3	yes	no	2	0.00013068	75.378	By MS/MS
AYAVILTTGEAGHPSADVLK	KVKFSGFEASHGPIKAYAVILTTGEAGHPS	LTTGEAGHPSADVLKYTYEDFKKGASDTYV	K	A	Y	L	K	Y	4	0	0	1	0	0	1	2	1	1	2	1	0	0	1	1	2	0	1	2	0	0	20	0	2012.06	Q12913;A0A087WTK0;A0A087WVC6	Q12913	849	868	PTPRJ	Receptor-type tyrosine-protein phosphatase eta;Protein-tyrosine-phosphatase	yes	no	3	1.478e-27	119.23	By MS/MS	By MS/MS	By MS/MS	By MS/MS	By MS/MS
AYEVLKDEDLR	PNNPNAHGDFLKINRAYEVLKDEDLRKKYD	KINRAYEVLKDEDLRKKYDKYGEKGLEDNQ	R	A	Y	L	R	K	1	1	0	2	0	0	2	0	0	0	2	1	0	0	0	0	0	0	1	1	0	0	11	1	1349.68	Q8IXB1;E7EP04;Q71S60;A0A087WXH7	Q8IXB1	83	93	DNAJC10	DnaJ homolog subfamily C member 10	yes	no	3	0.0034053	47.288	By MS/MS	By MS/MS		By MS/MS
AYFHLLNQIAPK	DIKLIDFSNSVKDSKAYFHLLNQIAPKGQK	DSKAYFHLLNQIAPKGQKEGEPRIDINMSG	K	A	Y	P	K	G	2	0	1	0	0	1	0	0	1	1	2	1	0	1	1	0	0	0	1	0	0	0	12	0	1413.78	A0A0A0MSQ0;P13797;H7C4N2;C9JAM8;Q14651	A0A0A0MSQ0	288	299	PLS3;PLS1	Plastin-3;Plastin-1	yes	no	3	0.0197	30.889	By MS/MS	By matching	By matching	By matching	By matching
AYFLGSK	IEFPILEDSSELQLKAYFLGSKSSMAVHSL	DSSELQLKAYFLGSKSSMAVHSLFKSPSKT	K	A	Y	S	K	S	1	0	0	0	0	0	0	1	0	0	1	1	0	1	0	1	0	0	1	0	0	0	7	0	784.412	Q6YHK3	Q6YHK3	445	451	CD109	CD109 antigen	yes	yes	2	0.013895	94.407	By MS/MS	By MS/MS	By MS/MS	By MS/MS	By MS/MS
AYGENIGYSEK	FTNLTMDTEIRIECKAYGENIGYSEKDRFQ	IECKAYGENIGYSEKDRFQGRFDVKIEVKS	K	A	Y	E	K	D	1	0	1	0	0	0	2	2	0	1	0	1	0	0	0	1	0	0	2	0	0	0	11	0	1229.56	P05026	P05026	278	288	ATP1B1	Sodium/potassium-transporting ATPase subunit beta-1	yes	yes	2	2.7363e-06	86.624	By matching	By MS/MS	By matching	By matching	By matching
AYGENIGYSEKDR	FTNLTMDTEIRIECKAYGENIGYSEKDRFQ	CKAYGENIGYSEKDRFQGRFDVKIEVKS__	K	A	Y	D	R	F	1	1	1	1	0	0	2	2	0	1	0	1	0	0	0	1	0	0	2	0	0	0	13	1	1500.68	P05026	P05026	278	290	ATP1B1	Sodium/potassium-transporting ATPase subunit beta-1	yes	yes	2;3	7.1685e-10	94.692	By MS/MS	By MS/MS	By MS/MS	By MS/MS	By MS/MS
AYGPGIEPTGNMVK	PGAPLRPKLNPKKARAYGPGIEPTGNMVKK	RAYGPGIEPTGNMVKKRAEFTVETRSAGQG	R	A	Y	V	K	K	1	0	1	0	0	0	1	3	0	1	0	1	1	0	2	0	1	0	1	1	0	0	14	0	1432.7	P21333;Q5HY54;Q60FE5;A0A087WWY3;F8WE98	P21333	286	299	FLNA	Filamin-A	yes	no	2	0.0034568	50.353	By MS/MS	By MS/MS	By MS/MS	By MS/MS	By MS/MS
AYHEQLSVAEITNACFEPANQMVK	HFPLATYAPVISAEKAYHEQLSVAEITNAC	EITNACFEPANQMVKCDPRHGKYMACCLLY	K	A	Y	V	K	C	4	0	2	0	1	2	3	0	1	1	1	1	1	1	1	1	1	0	1	2	0	0	24	0	2749.28	P68363;C9JDS9;P68366;Q71U36;Q13748;Q6PEY2	P68363	281	304	TUBA1B;TUBA4A;TUBA1A;TUBA3C;TUBA3E	Tubulin alpha-1B chain;Tubulin alpha-4A chain;Tubulin alpha-1A chain;Tubulin alpha-3C/D chain;Tubulin alpha-3E chain	no	no	3	9.0238e-16	93.006	By MS/MS	By MS/MS	By MS/MS	By MS/MS	By MS/MS
AYHEQLTVAEITNACFEPANQMVK	HFPLATYAPVISAEKAYHEQLTVAEITNAC	EITNACFEPANQMVKCDPRHGKYMACCLLY	K	A	Y	V	K	C	4	0	2	0	1	2	3	0	1	1	1	1	1	1	1	0	2	0	1	2	0	0	24	0	2763.3	F5H5D3;Q9BQE3;A0A1W2PQM2	F5H5D3	351	374	TUBA1C	Tubulin alpha-1C chain	yes	no	3	0.062118	12.677
AYIAYELNSVQHR	NQVVRMAALEVYVRRAYIAYELNSVQHRQL	RRAYIAYELNSVQHRQLKDNTCVVEFQFML	R	A	Y	H	R	Q	2	1	1	0	0	1	1	0	1	1	1	0	0	0	0	1	0	0	2	1	0	0	13	0	1562.78	Q13085	Q13085	1157	1169	ACACA	Acetyl-CoA carboxylase 1;Biotin carboxylase	yes	yes	3	0.00021379	60.301	By MS/MS			By MS/MS	By MS/MS
AYIFSIDEK	TEVVGGAPQHEQIGKAYIFSIDEKELNILH	HEQIGKAYIFSIDEKELNILHEMKGKKLGS	K	A	Y	E	K	E	1	0	0	1	0	0	1	0	0	2	0	1	0	1	0	1	0	0	1	0	0	0	9	0	1084.54	P13612;E7EP60	P13612	281	289	ITGA4	Integrin alpha-4	yes	no	2	0.00049538	87.181	By MS/MS
AYILNLVK	VSDYAQMDRVLREERAYILNLVKQIKKTGC	RVLREERAYILNLVKQIKKTGCNVLLIQKS	R	A	Y	V	K	Q	1	0	1	0	0	0	0	0	0	1	2	1	0	0	0	0	0	0	1	1	0	0	8	0	932.569	P50991	P50991	281	288	CCT4	T-complex protein 1 subunit delta	yes	yes	2	0.0025522	89.673	By MS/MS	By MS/MS	By MS/MS	By MS/MS	By MS/MS
AYKEELEGQLGPMAQETQAR	QELTALMEETMKEVKAYKEELEGQLGPMAQ	LEGQLGPMAQETQARVSKELQAAQARLGSD	K	A	Y	A	R	V	3	1	0	0	0	3	4	2	0	0	2	1	1	0	1	0	1	0	1	0	0	0	20	1	2248.08	CON__Q03247	CON__Q03247	90	109			yes	yes	3	0.0027325	44.089	By MS/MS			By MS/MS
AYLEGLCVEWLR	TQRKWEAAREAEQWRAYLEGLCVEWLRRYL	QWRAYLEGLCVEWLRRYLENGKETLQRADP	R	A	Y	L	R	R	1	1	0	0	1	0	2	1	0	0	3	0	0	0	0	0	0	1	1	1	0	0	12	0	1507.75	P30484;P30464;A0A140TA13;A0A140T953	P30484	182	193	HLA-B	HLA class I histocompatibility antigen, B-46 alpha chain;HLA class I histocompatibility antigen, B-15 alpha chain	no	no	2;3	4.8605e-15	166.19	By MS/MS	By MS/MS	By MS/MS		By MS/MS
AYLEGTCVEWLR	TKHKWEAAHVAEQWRAYLEGTCVEWLRRYL	QWRAYLEGTCVEWLRRYLENGKETLQRTDA	R	A	Y	L	R	R	1	1	0	0	1	0	2	1	0	0	2	0	0	0	0	0	1	1	1	1	0	0	12	0	1495.71	A0A140T9J9;Q29963;A0A1W2PR11;A0A140T962;A0A140T9B3;A0A1W2PRX1;Q29865;A0A1W2PP77;A0A140TA05;A0A1W2PS56;A0A140T9L3;A0A140T9E1;A0A140T942;P30499;P30508;A0A140T912;A0A1W2PRZ0;A0A140T937;A0A140T930;Q07000;Q29960;P30510;P30505;A0A0G2JH50;Q9TNN7;A0A140T9M5;A0A0G2JIF0;A2BF26;P30504;A0A140TA19;A0A140T9S7;A0A140T9Q4;A0A140T921;A0A140T9U8;O19617;A2AEA2;A0A140T9H5;P10321;A0A1W2PRU9;P01891;P16190;P30459;P1618…	P01891	182	193	HLA-C;HLA-A	HLA class I histocompatibility antigen, Cw-6 alpha chain;HLA class I histocompatibility antigen, Cw-18 alpha chain;HLA class I histocompatibility antigen, Cw-1 alpha chain;HLA class I histocompatibility antigen, Cw-12 alpha chain;HLA class I histocompatibility antigen, Cw-15 alpha chain;HLA class I histocompatibility antigen, Cw-16 alpha chain;HLA class I histocompatibility antigen, Cw-14 alpha c…	no	no	2	4.7424e-12	152.28	By MS/MS	By MS/MS	By MS/MS	By MS/MS	By MS/MS
AYLESEVAISEELVQK	VIQAIQKSDEGHPFRAYLESEVAISEELVQ	YLESEVAISEELVQKYSNSALGHVNCTIKE	R	A	Y	Q	K	Y	2	0	0	0	0	1	4	0	0	1	2	1	0	0	0	2	0	0	1	2	0	0	16	0	1806.93	F8W914;Q9NQC3;H7C106;A0A0U1RQR6	F8W914	228	243	RTN4	Reticulon;Reticulon-4	yes	no	3	0.0022038	43.592	By MS/MS
AYLESFYK	LDEMNIEIIRNTLYKAYLESFYKFCTLLGG	IRNTLYKAYLESFYKFCTLLGGTTADAMCP	K	A	Y	Y	K	F	1	0	0	0	0	0	1	0	0	0	1	1	0	1	0	1	0	0	2	0	0	0	8	0	1019.5	F5GYQ1;P61421;J3QL14;R4GN72;H3BQJ1	F5GYQ1	229	236	ATP6V0D1	V-type proton ATPase subunit d 1	yes	no	2	0.0070815	66.682	By MS/MS	By MS/MS	By matching	By MS/MS
AYLEVTDVIADRPPPVIR	YICQTLNVAGSIITKAYLEVTDVIADRPPP	EVTDVIADRPPPVIRQGPVNQTVAVDGTFV	K	A	Y	I	R	Q	2	2	0	2	0	0	1	0	0	2	1	0	0	0	3	0	1	0	1	3	0	0	18	1	2023.11	A0A087WTM1;Q9Y6N7;A0A087WZ85;A0A0A0MSX4	A0A087WTM1	405	422	ROBO1	Roundabout homolog 1	yes	no	3	9.7911e-10	92.575	By MS/MS		By MS/MS	By MS/MS
AYLPVNESFGFTADLR	FEESQVAGTPMFVVKAYLPVNESFGFTADL	YLPVNESFGFTADLRSNTGGQAFPQCVFDH	K	A	Y	L	R	S	2	1	1	1	0	0	1	1	0	0	2	0	0	2	1	1	1	0	1	1	0	0	16	0	1798.89	P13639	P13639	786	801	EEF2	Elongation factor 2	yes	yes	2;3	7.3216e-07	76.655	By MS/MS	By MS/MS	By MS/MS	By MS/MS	By MS/MS
AYNGENWR	LETKSYESLFIRAVRAYNGENWRTSITDME	LFIRAVRAYNGENWRTSITDMELALPDFFK	R	A	Y	W	R	T	1	1	2	0	0	0	1	1	0	0	0	0	0	0	0	0	0	1	1	0	0	0	8	0	1008.44	C9JP16;O75718	C9JP16	216	223	CRTAP	Cartilage-associated protein	yes	no	2	0.001219	93.262	By MS/MS	By MS/MS	By MS/MS	By matching
AYPDVAALSDGYWVVSNR	SPHLPPSSYFNASGRAYPDVAALSDGYWVV	DVAALSDGYWVVSNRVPIPWVSGTSASTPV	R	A	Y	N	R	V	3	1	1	2	0	0	0	1	0	0	1	0	0	0	1	2	0	1	2	3	0	0	18	0	1981.95	O14773	O14773	448	465	TPP1	Tripeptidyl-peptidase 1	yes	yes	3	0.052915	18.455					By MS/MS
AYPQYYR	QAATDSKDISNCMAKAYPQYYRKPSVVKRM	DISNCMAKAYPQYYRKPSVVKRMPAMLTGL	K	A	Y	Y	R	K	1	1	0	0	0	1	0	0	0	0	0	0	0	0	1	0	0	0	3	0	0	0	7	0	959.45	Q9UHN6;B4E1B9	Q9UHN6	1170	1176	TMEM2	Transmembrane protein 2	yes	no	2	0.0051289	83.229	By MS/MS	By MS/MS	By MS/MS		By MS/MS
AYQLLSAR	PPSQAAGTTPGPDPKAYQLLSARSACLLGL	TPGPDPKAYQLLSARSACLLGLLAATNALT	K	A	Y	A	R	S	2	1	0	0	0	1	0	0	0	0	2	0	0	0	0	1	0	0	1	0	0	0	8	0	920.508	Q9HAB3;E9PKE4	Q9HAB3	268	275	SLC52A2	Solute carrier family 52, riboflavin transporter, member 2	yes	no	2	0.0008642	139.68	By MS/MS	By MS/MS	By MS/MS	By MS/MS	By MS/MS
AYQNWVK	GENIADNGGLKAAYRAYQNWVKKNGAEHSL	GGLKAAYRAYQNWVKKNGAEHSLPTLGLTN	R	A	Y	V	K	K	1	0	1	0	0	1	0	0	0	0	0	1	0	0	0	0	0	1	1	1	0	0	7	0	907.455	P42892	P42892	681	687	ECE1	Endothelin-converting enzyme 1	yes	yes	2	0.012796	101.33	By MS/MS	By MS/MS	By MS/MS	By MS/MS	By MS/MS
AYSEALAAFGNGALFVEK	RVVHSYEELEENYTRAYSEALAAFGNGALF	EALAAFGNGALFVEKFIEKPRHIEVQILGD	R	A	Y	E	K	F	5	0	1	0	0	0	2	2	0	0	2	1	0	2	0	1	0	0	1	1	0	0	18	0	1856.93	P11498;E9PRE7	P11498	220	237	PC	Pyruvate carboxylase, mitochondrial	yes	no	2	3.5257e-07	84.365				By MS/MS	By MS/MS
AYSMLTITER	EGQVETVQSSPITFRAYSMLTITERDWLSQ	PITFRAYSMLTITERDWLSQNVYTCQVEHN	R	A	Y	E	R	D	1	1	0	0	0	0	1	0	0	1	1	0	1	0	0	1	2	0	1	0	0	0	10	0	1183.59	CON__Q1RMK2	CON__Q1RMK2	323	332			yes	yes	2	0.0067198	59.35		By MS/MS	By MS/MS
AYSQEEITQGFEETGDTLYAPYSTHFQLQNQPPQK	CKPQLVKKSYGVENRAYSQEEITQGFEETG	PYSTHFQLQNQPPQKEFSIPRAHAWPSPYK	R	A	Y	Q	K	E	2	0	1	1	0	6	4	2	1	1	2	1	0	2	3	2	4	0	3	0	0	0	35	0	4044.87	Q8NFJ5	Q8NFJ5	299	333	GPRC5A	Retinoic acid-induced protein 3	yes	yes	3;4	4.7035e-21	93.043	By MS/MS	By MS/MS	By MS/MS	By MS/MS	By MS/MS
AYTNFDAER	EGDHSTPPSAYGSVKAYTNFDAERDALNIE	AYGSVKAYTNFDAERDALNIETAIKTKGVD	K	A	Y	E	R	D	2	1	1	1	0	0	1	0	0	0	0	0	0	1	0	0	1	0	1	0	0	0	9	0	1085.48	P07355;H0YN42;H0YMD0;H0YMU9;A6NMY6;H0YKS4;H0YMM1;H0YKZ7;H0YLV6;H0YMT9;H0YKX9;H0YKL9;H0YMW4;H0YKV8;H0YMD9;H0YNB8;H0YKN4	P07355	29	37	ANXA2;ANXA2P2	Annexin A2;Annexin;Putative annexin A2-like protein	yes	no	2	3.4939e-07	167.24	By MS/MS	By MS/MS	By MS/MS	By MS/MS	By MS/MS
AYTNFDAERDALNIETAIK	EGDHSTPPSAYGSVKAYTNFDAERDALNIE	FDAERDALNIETAIKTKGVDEVTIVNILTN	K	A	Y	I	K	T	4	1	2	2	0	0	2	0	0	2	1	1	0	1	0	0	2	0	1	0	0	0	19	1	2154.06	P07355;H0YN42;H0YMD0;H0YMU9;A6NMY6;H0YKS4;H0YMM1;H0YKZ7;H0YLV6;H0YMT9;H0YKX9;H0YKL9;H0YMW4;H0YKV8;H0YMD9;H0YNB8;H0YKN4	P07355	29	47	ANXA2;ANXA2P2	Annexin A2;Annexin;Putative annexin A2-like protein	yes	no	3	1.0066e-05	55.589	By MS/MS		By matching	By MS/MS	By matching
AYTVIQAR	YPVAVVSSVKLDTQRAYTVIQARPTAGLQR	VKLDTQRAYTVIQARPTAGLQRLRYLLLLW	R	A	Y	A	R	P	2	1	0	0	0	1	0	0	0	1	0	0	0	0	0	0	1	0	1	1	0	0	8	0	920.508	A0A0F6FCW0	A0A0F6FCW0	248	255			yes	yes	2	0.0074159	66.993
AYVAVDGIPQGVLER	NPAPLSSPLNGVHDRAYVAVDGIPQGVLER	AYVAVDGIPQGVLERNNVITLNITGKAGAT	R	A	Y	E	R	N	2	1	0	1	0	1	1	2	0	1	1	0	0	0	1	0	0	0	1	3	0	0	15	0	1585.85	P16278;E7EQ29	P16278	443	457	GLB1	Beta-galactosidase	yes	no	2	1.7065e-06	81.865	By MS/MS	By MS/MS	By MS/MS		By MS/MS
AYVEANQMLGDLIK	AHSMGLGSKFKEVKKAYVEANQMLGDLIKV	KAYVEANQMLGDLIKVTPSSKIVGDLAQFM	K	A	Y	I	K	V	2	0	1	1	0	1	1	1	0	1	2	1	1	0	0	0	0	0	1	1	0	0	14	0	1563.8	P11498;E9PS68	P11498	893	906	PC	Pyruvate carboxylase, mitochondrial	yes	no	2;3	4.24e-18	138.71	By MS/MS	By MS/MS	By MS/MS	By MS/MS	By MS/MS
AYVPIAQVK	GPQLMEVTVYRRHGRAYVPIAQVKDVYVVT	YRRHGRAYVPIAQVKDVYVVTDQIPVFVTM	R	A	Y	V	K	D	2	0	0	0	0	1	0	0	0	1	0	1	0	0	1	0	0	0	1	2	0	0	9	0	987.575	Q14956	Q14956	219	227	GPNMB	Transmembrane glycoprotein NMB	yes	yes	2	0.0010905	81.297	By MS/MS	By MS/MS	By MS/MS	By MS/MS	By MS/MS
AYVVEPNLVK	KDMALYSLLRAKGERAYVVEPNLVKHIGLF	AKGERAYVVEPNLVKHIGLFSSLRYNFHPS	R	A	Y	V	K	H	1	0	1	0	0	0	1	0	0	0	1	1	0	0	1	0	0	0	1	3	0	0	10	0	1130.63	Q9BRR3	Q9BRR3	377	386	TMEM246	Transmembrane protein 246	yes	yes	2	0.0010624	72.485	By MS/MS		By MS/MS
AYVWDNNK	AMLRRWFVEVEGTVKAYVWDNNKDLAEWLE	EVEGTVKAYVWDNNKDLAEWLEKQLTEEDG	K	A	Y	N	K	D	1	0	2	1	0	0	0	0	0	0	0	1	0	0	0	0	0	1	1	1	0	0	8	0	1008.47	Q13085;Q59FY4	Q13085	2261	2268	ACACA	Acetyl-CoA carboxylase 1;Biotin carboxylase	yes	no	2	0.019819	51.787					By MS/MS
AYYPSIVANR	RFIHQSDLKVDENQKAYYPSIVANRWLAVR	DENQKAYYPSIVANRWLAVRLECVGNCIVL	K	A	Y	N	R	W	2	1	1	0	0	0	0	0	0	1	0	0	0	0	1	1	0	0	2	1	0	0	10	0	1152.59	P33527;I3L4X2;A0A0A0MS99	P33527	1188	1197	ABCC1	Multidrug resistance-associated protein 1	yes	no	2	2.0568e-05	98.523	By MS/MS	By MS/MS	By MS/MS	By MS/MS	By MS/MS
CACSNHEPYFGYSGAFK	FPKLCQLCAGKGTDKCACSNHEPYFGYSGA	CSNHEPYFGYSGAFKCLMEGAGDVAFVKHS	K	C	A	F	K	C	2	0	1	0	2	0	1	2	1	0	0	1	0	2	1	2	0	0	2	0	0	0	17	0	1993.81	CON__Q0IIK2;CON__Q29443	CON__Q0IIK2	200	216			yes	no	3	0.047662	20.65					By MS/MS
CADDAMTLVLK	DTCSPELLMSLIQTKCADDAMTLVLKKELV	IQTKCADDAMTLVLKKELVAHLKCTITGLT	K	C	A	L	K	K	2	0	0	2	1	0	0	0	0	0	2	1	1	0	0	0	1	0	0	1	0	0	11	0	1235.59	P17813;F5GX88	P17813	363	373	ENG	Endoglin	yes	no	2	8.0115e-10	121.73	By MS/MS	By MS/MS	By MS/MS	By MS/MS	By MS/MS
CADVTLEGQVYPGK	SYAWEIKDFLVGQDRCADVTLEGQVYPGKG	RCADVTLEGQVYPGKGGGSKEKNKTKQDKG	R	C	A	G	K	G	1	0	0	1	1	1	1	2	0	0	1	1	0	0	1	0	1	0	1	2	0	0	14	0	1535.73	Q14696	Q14696	180	193	MESDC2	LDLR chaperone MESD	yes	yes	2	0.033456	35.541	By MS/MS
CAPGVGLVR	STCPAACHCPLEAPKCAPGVGLVRDGCGCC	PLEAPKCAPGVGLVRDGCGCCKVCAKQLNE	K	C	A	V	R	D	1	1	0	0	1	0	0	2	0	0	1	0	0	0	1	0	0	0	0	2	0	0	9	0	927.496	O00622	O00622	39	47	CYR61	Protein CYR61	yes	yes	2	0.036188	38.792				By MS/MS
CAVGAACQPFHFYFPTPTVLCNEIWTHSYK	SNWHKGWNWTSGFNKCAVGAACQPFHFYFP	TPTVLCNEIWTHSYKVSNYSRGSGRCIQMW	K	C	A	Y	K	V	3	0	1	0	3	1	1	1	2	1	1	1	0	3	3	1	3	1	2	2	0	0	30	0	3600.64	P15328	P15328	169	198	FOLR1	Folate receptor alpha	yes	yes	4	6.9845e-05	44.264	By MS/MS	By MS/MS	By MS/MS	By MS/MS	By MS/MS
CAVVDVPFGGAK	SVDEVKALASLMTYKCAVVDVPFGGAKAGV	TYKCAVVDVPFGGAKAGVKINPKNYTDNEL	K	C	A	A	K	A	2	0	0	1	1	0	0	2	0	0	0	1	0	1	1	0	0	0	0	3	0	0	12	0	1218.61	P00367;P49448	P00367	172	183	GLUD1;GLUD2	Glutamate dehydrogenase 1, mitochondrial;Glutamate dehydrogenase 2, mitochondrial	yes	no	2	0.012917	47.198					By MS/MS
CCSGAIIVLTK	PTEATAVGAVEASFKCCSGAIIVLTKSGRS	ASFKCCSGAIIVLTKSGRSAHQVARYRPRA	K	C	C	T	K	S	1	0	0	0	2	0	0	1	0	2	1	1	0	0	0	1	1	0	0	1	0	0	11	0	1220.63	P14618;B4DNK4	P14618	423	433	PKM	Pyruvate kinase PKM;Pyruvate kinase	yes	no	2	8.1616e-05	75.294	By matching	By matching	By MS/MS	By MS/MS	By MS/MS
CCTESLVNR	CVLHEKTPVSEKVTKCCTESLVNRRPCFSA	SEKVTKCCTESLVNRRPCFSALTPDETYVP	K	C	C	N	R	R	0	1	1	0	2	0	1	0	0	0	1	0	0	0	0	1	1	0	0	1	0	0	9	0	1137.49	CON__P02769;H0YA55;A0A0C4DGB6;CON__P02768-1;P02768;C9JKR2;D6RHD5;B7WNR0;A0A087WWT3	CON__P02769	499	507	ALB	Serum albumin	yes	no	2	5.2895e-05	110.31	By MS/MS	By MS/MS	By MS/MS
CDAIVDLIHDIQIVSTTR	SIIFAEDITTGQVLRCDAIVDLIHDIQIVS	IVDLIHDIQIVSTTRELYLEDSPLELKIQA	R	C	D	T	R	E	1	1	0	3	1	1	0	0	1	4	1	0	0	0	0	1	2	0	0	2	0	0	18	0	2068.06	Q8TEM1	Q8TEM1	109	126	NUP210	Nuclear pore membrane glycoprotein 210	yes	yes	3	0.069515	14.254					By MS/MS
CDEDEDIGRPQVFSEVR	CRHSNSYRTSSIIFKCDEDEDIGRPQVFSE	EDEDIGRPQVFSEVRGCDVTFEWKTKVVCP	K	C	D	V	R	G	0	2	0	3	1	1	3	1	0	1	0	0	0	1	1	1	0	0	0	2	0	0	17	1	2049.91	P11717	P11717	1957	1973	IGF2R	Cation-independent mannose-6-phosphate receptor	yes	yes	3	0.0082416	28.956		By matching	By matching	By MS/MS	By matching
CDENILWLDYK	GATLKITLDNAYMEKCDENILWLDYKNICK	YMEKCDENILWLDYKNICKVVEVGSKIYVD	K	C	D	Y	K	N	0	0	1	2	1	0	1	0	0	1	2	1	0	0	0	0	0	1	1	0	0	0	11	0	1467.67	P14618;B4DNK4;H3BTN5;H3BQ34;H3BUW1;H3BTJ2	P14618	152	162	PKM	Pyruvate kinase PKM;Pyruvate kinase	yes	no	2	5.2414e-10	103.7		By MS/MS	By MS/MS	By MS/MS	By MS/MS
CDHFQPISTGVSPLALIR	GNVATEISIERNLEKCDHFQPISTGVSPLA	FQPISTGVSPLALIRGMTRPLSTLIGSSQS	K	C	D	I	R	G	1	1	0	1	1	1	0	1	1	2	2	0	0	1	2	2	1	0	0	1	0	0	18	0	2010.04	CON__ENSEMBL:ENSBTAP00000032840	CON__ENSEMBL:ENSBTAP00000032840	209	226			yes	yes	3	0.00098389	48.907	By MS/MS			By MS/MS
CDPEKETVEVSVK	ENQTVTSVSTKRNHKCDPEKETVEVSVKSD	HKCDPEKETVEVSVKSDDKHMHDHNHRLRH	K	C	D	V	K	S	0	0	0	1	1	0	3	0	0	0	0	2	0	0	1	1	1	0	0	3	0	0	13	1	1518.72	Q9ULF5	Q9ULF5	153	165	SLC39A10	Zinc transporter ZIP10	yes	yes	3	0.00016572	62.042	By MS/MS		By matching	By MS/MS	By matching
CDSDILPLR	LGKLCELRLYDNPWRCDSDILPLRNWLLLN	YDNPWRCDSDILPLRNWLLLNQPRLGTDTV	R	C	D	L	R	N	0	1	0	2	1	0	0	0	0	1	2	0	0	0	1	1	0	0	0	0	0	0	9	0	1087.53	Q8TF66	Q8TF66	427	435	LRRC15	Leucine-rich repeat-containing protein 15	yes	yes	2	0.06501	64.42	By MS/MS	By matching	By matching
CEASGKPEVQFR	PRRLVVFPTDDISLKCEASGKPEVQFRWTR	SLKCEASGKPEVQFRWTRDGVHFKPKEELG	K	C	E	F	R	W	1	1	0	0	1	1	2	1	0	0	0	1	0	1	1	1	0	0	0	1	0	0	12	1	1406.66	P32004;E7EVM4;E7EPI4;E9PHJ4;E7EMY4	P32004	57	68	L1CAM	Neural cell adhesion molecule L1	no	no	2;3	2.9023e-07	97.452	By MS/MS	By MS/MS	By MS/MS	By MS/MS	By MS/MS
CEEYWPSK	AIIMLTKCVEQGRTKCEEYWPSKQAQDYGD	VEQGRTKCEEYWPSKQAQDYGDITVAMTSE	K	C	E	S	K	Q	0	0	0	0	1	0	2	0	0	0	0	1	0	0	1	1	0	1	1	0	0	0	8	0	1097.45	Q12913;A0A087WTK0;A0A087WVC6	Q12913	1149	1156	PTPRJ	Receptor-type tyrosine-protein phosphatase eta;Protein-tyrosine-phosphatase	yes	no	2	0.028246	48.561		By matching	By MS/MS
CEFQDAYVLLSEK	GYISPYFINTSKGQKCEFQDAYVLLSEKKI	QKCEFQDAYVLLSEKKISSIQSIVPALEIA	K	C	E	E	K	K	1	0	0	1	1	1	2	0	0	0	2	1	0	1	0	1	0	0	1	1	0	0	13	0	1600.74	P10809	P10809	237	249	HSPD1	60 kDa heat shock protein, mitochondrial	yes	yes	2;3	8.3533e-11	107.06	By MS/MS	By MS/MS	By MS/MS	By MS/MS	By MS/MS
CELGPLHQQESQSLQLHFR	PQILKCPEAECFRLRCELGPLHQQESQSLQ	PLHQQESQSLQLHFRVWAKTFLQREHQPFS	R	C	E	F	R	V	0	1	0	0	1	4	2	1	2	0	4	0	0	1	1	2	0	0	0	0	0	0	19	0	2306.12	P08648	P08648	921	939	ITGA5	Integrin alpha-5;Integrin alpha-5 heavy chain;Integrin alpha-5 light chain	yes	yes	4	1.2077e-12	86.488	By MS/MS	By MS/MS	By MS/MS	By MS/MS	By MS/MS
CESAPGCGVWQR	DMDGEWEAPQIANPRCESAPGCGVWQRPVI	NPRCESAPGCGVWQRPVIDNPNYKGKWKPP	R	C	E	Q	R	P	1	1	0	0	2	1	1	2	0	0	0	0	0	0	1	1	0	1	0	1	0	0	12	0	1405.59	P27824;D6RGY2	P27824	360	371	CANX	Calnexin	yes	no	2	0.00056633	66.299	By MS/MS	By MS/MS	By MS/MS	By MS/MS	By MS/MS
CEVVVTPLK	LRLPGIQLEEAGEYRCEVVVTPLKAQGTVQ	EAGEYRCEVVVTPLKAQGTVQLEVVASPAS	R	C	E	L	K	A	0	0	0	0	1	0	1	0	0	0	1	1	0	0	1	0	1	0	0	3	0	0	9	0	1043.57	Q68D85	Q68D85	122	130	NCR3LG1	Natural cytotoxicity triggering receptor 3 ligand 1	yes	yes	2	0.0089686	61.999				By MS/MS	By MS/MS
CEYLMELMTPAACPEPPPEAPTEDDHDEL	CGKETMVTSTTEPSRCEYLMELMTPAACPE	EPPPEAPTEDDHDEL_______________	R	C	E	E	L	-	3	0	0	3	2	0	6	0	1	0	3	0	2	0	6	0	2	0	1	0	0	0	29	0	3356.39	K7ELL7;P14314;A0A0C4DGP4	K7ELL7	507	535	PRKCSH	Glucosidase 2 subunit beta	yes	no	3	0.067638	11.922					By MS/MS
CFIEEIPDETMVIGNYR	GAQGLYFHIGETEKRCFIEEIPDETMVIGN	IEEIPDETMVIGNYRTQMWDKQKEVFLPST	R	C	F	Y	R	T	0	1	1	1	1	0	3	1	0	3	0	0	1	1	1	0	1	0	1	1	0	0	17	0	2084.95	Q9BVK6;Q7Z7H5;F8W7F7	Q7Z7H5	41	57	TMED9;TMED4	Transmembrane emp24 domain-containing protein 9;Transmembrane emp24 domain-containing protein 4	no	no	2;3	0.0087206	40.589		By MS/MS	By MS/MS		By MS/MS
CFLEADPYIDIDQNVLHR	YDPSGSTWLSAFVLRCFLEADPYIDIDQNV	EADPYIDIDQNVLHRTYTWLKGHQKSNGEF	R	C	F	H	R	T	1	1	1	3	1	1	1	0	1	2	2	0	0	1	1	0	0	0	1	1	0	0	18	0	2217.05	Q6YHK3	Q6YHK3	995	1012	CD109	CD109 antigen	yes	yes	3	2.7942e-17	101.39	By MS/MS	By MS/MS	By matching	By MS/MS	By MS/MS
CFQVQGQEPQSR	ALGGCPSDWIQFLNKCFQVQGQEPQSRVKW	LNKCFQVQGQEPQSRVKWSEAQFSCEQQEA	K	C	F	S	R	V	0	1	0	0	1	4	1	1	0	0	0	0	0	1	1	1	0	0	0	1	0	0	12	0	1462.66	Q9UBG0	Q9UBG0	983	994	MRC2	C-type mannose receptor 2	yes	yes	2	3.1646e-10	117.7	By MS/MS	By MS/MS	By MS/MS	By MS/MS	By MS/MS
CFYTTDTECDLTDEIVK	YTVQISTKSGDWKSKCFYTTDTECDLTDEI	YTTDTECDLTDEIVKDVKQTYLARVFSYPA	K	C	F	V	K	D	0	0	0	3	2	0	2	0	0	1	1	1	0	1	0	0	4	0	1	1	0	0	17	0	2108.89	P13726	P13726	81	97	F3	Tissue factor	yes	yes	2;3	0.053511	19.132				By MS/MS
CIELCCGSVK	KRAVAGDASESALLKCIELCCGSVKEMRER	SALLKCIELCCGSVKEMRERYAKIVEIPFN	K	C	I	V	K	E	0	0	0	0	3	0	1	1	0	1	1	1	0	0	0	1	0	0	0	1	0	0	10	0	1224.53	P05023	P05023	459	468	ATP1A1	Sodium/potassium-transporting ATPase subunit alpha-1	yes	yes	2	3.7182e-05	92.439	By MS/MS	By MS/MS	By MS/MS	By MS/MS	By MS/MS
CIPALDSLTPANEDQK	VEEGIVLGGGCALLRCIPALDSLTPANEDQ	IPALDSLTPANEDQKIGIEIIKRTLKIPAM	R	C	I	Q	K	I	2	0	1	2	1	1	1	0	0	1	2	1	0	0	2	1	1	0	0	0	0	0	16	0	1770.85	P10809	P10809	447	462	HSPD1	60 kDa heat shock protein, mitochondrial	yes	yes	2	0.0038334	48.741	By MS/MS	By MS/MS			By MS/MS
CIQMWFDPAQGNPNEEVAR	THSYKVSNYSRGSGRCIQMWFDPAQGNPNE	WFDPAQGNPNEEVARFYAAAMSGAGPWAAW	R	C	I	A	R	F	2	1	2	1	1	2	2	1	0	1	0	0	1	1	2	0	0	1	0	1	0	0	19	0	2261	P15328	P15328	209	227	FOLR1	Folate receptor alpha	yes	yes	2;3	8.3026e-32	133.86	By MS/MS	By MS/MS	By MS/MS	By MS/MS	By MS/MS
CISDLSLHVATTEK	HEYIPFAKDCGNKEKCISDLSLHVATTEKD	KCISDLSLHVATTEKDLLIVRSQNDKFNVS	K	C	I	E	K	D	1	0	0	1	1	0	1	0	1	1	2	1	0	0	0	2	2	0	0	1	0	0	14	0	1572.78	P56199	P56199	814	827	ITGA1	Integrin alpha-1	yes	yes	3	4.6166e-06	78.814	By MS/MS	By MS/MS	By MS/MS	By MS/MS	By MS/MS
CITPTGTHPLAK	HCCPHGAFCDLVHTRCITPTGTHPLAKKLP	HTRCITPTGTHPLAKKLPAQRTNRAVALSS	R	C	I	A	K	K	1	0	0	0	1	0	0	1	1	1	1	1	0	0	2	0	3	0	0	0	0	0	12	0	1294.67	P28799;K7EMR1	P28799	178	189	GRN	Granulins;Acrogranin;Paragranulin;Granulin-1;Granulin-2;Granulin-3;Granulin-4;Granulin-5;Granulin-6;Granulin-7	yes	no	3	0.00043484	61.435	By MS/MS	By MS/MS	By MS/MS	By MS/MS	By MS/MS
CIVSEWIAEQGNWQEIQEK	LSVSRALSADQGSYRCIVSEWIAEQGNWQE	EWIAEQGNWQEIQEKAVEVATVVIQPSVLR	R	C	I	E	K	A	1	0	1	0	1	3	4	1	0	3	0	1	0	0	0	1	0	2	0	1	0	0	19	0	2346.09	Q9P2B2	Q9P2B2	247	265	PTGFRN	Prostaglandin F2 receptor negative regulator	yes	yes	3	1.3935e-12	84.653	By MS/MS	By MS/MS	By MS/MS	By MS/MS	By MS/MS
CLADGNPPPHFSISK	EPVGMLKEGDRVEIRCLADGNPPPHFSISK	CLADGNPPPHFSISKQNPSTREAEEETTND	R	C	L	S	K	Q	1	0	1	1	1	0	0	1	1	1	1	1	0	1	3	2	0	0	0	0	0	0	15	0	1638.78	P43121	P43121	272	286	MCAM	Cell surface glycoprotein MUC18	yes	yes	3	1.4439e-06	76.759	By MS/MS	By MS/MS	By MS/MS	By MS/MS	By MS/MS
CLAENSLGSAR	LQLLKVGEEDDGEYRCLAENSLGSARHAYY	GEYRCLAENSLGSARHAYYVTVEAAPYWLH	R	C	L	A	R	H	2	1	1	0	1	0	1	1	0	0	2	0	0	0	0	2	0	0	0	0	0	0	11	0	1176.56	P32004	P32004	312	322	L1CAM	Neural cell adhesion molecule L1	yes	yes	2	8.7489e-10	119.75	By MS/MS	By MS/MS	By MS/MS	By MS/MS	By MS/MS
CLDANEAEPVFDER	RMVVLTRIFTDREMKCLDANEAEPVFDERE	KCLDANEAEPVFDEREGVDEYNEMPMPV__	K	C	L	E	R	E	2	1	1	2	1	0	3	0	0	0	1	0	0	1	1	0	0	0	0	1	0	0	14	0	1663.71	P04920	P04920	1215	1228	SLC4A2	Anion exchange protein 2	yes	yes	2	0.010008	34.721		By matching	By matching	By MS/MS
CLDNLCVNR	YKRGATCSACPNNDKCLDNLCVNRQRDQVK	CPNNDKCLDNLCVNRQRDQVKRYYSVVYPG	K	C	L	N	R	Q	0	1	2	1	2	0	0	0	0	0	2	0	0	0	0	0	0	0	0	1	0	0	9	0	1162.52	P48060	P48060	201	209	GLIPR1	Glioma pathogenesis-related protein 1	yes	yes	2	0.00010742	112.17	By MS/MS	By MS/MS	By MS/MS	By MS/MS	By MS/MS
CLELFSELAEDKENYKK	QSKILKVIRKNIVKKCLELFSELAEDKENY	ELFSELAEDKENYKKFYEAFSKNLKLGIHE	K	C	L	K	K	F	1	0	1	1	1	0	4	0	0	0	3	3	0	1	0	1	0	0	1	0	0	0	17	2	2115.02	P08238	P08238	412	428	HSP90AB1	Heat shock protein HSP 90-beta	yes	yes	4	0.00014117	46.926	By MS/MS		By MS/MS	By MS/MS
CLGLTEAQTR	KRAKEIGFSDKQISKCLGLTEAQTRELRLK	KQISKCLGLTEAQTRELRLKKNIHPWVKQI	K	C	L	T	R	E	1	1	0	0	1	1	1	1	0	0	2	0	0	0	0	0	2	0	0	0	0	0	10	0	1147.57	P31327	P31327	920	929	CPS1	Carbamoyl-phosphate synthase [ammonia], mitochondrial	yes	yes	2	0.028343	47.198	By MS/MS		By MS/MS
CLGNGNPPPEEFLFYLPGQPEGIR	PPKNAIKEGDNITLKCLGNGNPPPEEFLFY	EEFLFYLPGQPEGIRSSNTYTLTDVRRNAT	K	C	L	I	R	S	0	1	2	0	1	1	3	4	0	1	3	0	0	2	5	0	0	0	1	0	0	0	24	0	2700.3	Q13740;F5GXJ9	Q13740	270	293	ALCAM	CD166 antigen	yes	no	3	0.0019231	31.621	By MS/MS	By MS/MS	By MS/MS	By MS/MS	By matching
CLPGFAGER	NGGQCMDRIGGYSCRCLPGFAGERCEGDIN	GGYSCRCLPGFAGERCEGDINECLSNPCSS	R	C	L	E	R	C	1	1	0	0	1	0	1	2	0	0	1	0	0	1	1	0	0	0	0	0	0	0	9	0	1005.47	Q04721	Q04721	1252	1260	NOTCH2	Neurogenic locus notch homolog protein 2;Notch 2 extracellular truncation;Notch 2 intracellular domain	yes	yes	2	0.0014663	72.485	By MS/MS	By MS/MS	By matching	By MS/MS
CLSHHVADAYTSSQK	TIIFTAAREGRETLKCLSHHVADAYTSSQK	CLSHHVADAYTSSQKVSPIQIDGAGRTWQD	K	C	L	Q	K	V	2	0	0	1	1	1	0	0	2	0	1	1	0	0	0	3	1	0	1	1	0	0	15	0	1702.77	Q8NFQ8	Q8NFQ8	310	324	TOR1AIP2	Torsin-1A-interacting protein 2	yes	yes	3	0.00039326	50.155	By MS/MS		By MS/MS	By matching
CLTAIVK	MNKVLDLELKGDIEKCLTAIVKCATSKPAF	ELKGDIEKCLTAIVKCATSKPAFFAEKLHQ	K	C	L	V	K	C	1	0	0	0	1	0	0	0	0	1	1	1	0	0	0	0	1	0	0	1	0	0	7	0	803.458	P04083	P04083	263	269	ANXA1	Annexin A1	yes	yes	2	0.06943	49.59					By MS/MS
CLTALPYICK	CVYMTASREDWGDQRCLTALPYICKRSNVT	WGDQRCLTALPYICKRSNVTKETQPPDLPT	R	C	L	C	K	R	1	0	0	0	2	0	0	0	0	1	2	1	0	0	1	0	1	0	1	0	0	0	10	0	1237.62	Q9UBG0;J3QQZ6	Q9UBG0	942	951	MRC2	C-type mannose receptor 2	yes	no	2	0.0010065	73.26	By MS/MS		By MS/MS
CMVTAWSPVR	YRMYQTQVSDAGLYRCMVTAWSPVRGSLWR	AGLYRCMVTAWSPVRGSLWREAATSLSNPI	R	C	M	V	R	G	1	1	0	0	1	0	0	0	0	0	0	0	1	0	1	1	1	1	0	2	0	0	10	0	1205.57	Q9P2B2	Q9P2B2	655	664	PTGFRN	Prostaglandin F2 receptor negative regulator	yes	yes	2	0.0046986	57.598	By MS/MS	By MS/MS		By MS/MS	By MS/MS
CNPGFSSFSEIITTPTETCDDINECATPSK	WCPQNSSCVNATACRCNPGFSSFSEIITTP	TETCDDINECATPSKVSCGKFSDCWNTEGS	R	C	N	S	K	V	1	0	2	2	3	0	3	1	0	3	0	1	0	2	3	4	5	0	0	0	0	0	30	0	3377.44	P48960;K7EKV5;K7EPE8;K7EPP8	P48960	44	73	CD97;ADGRE5	CD97 antigen;CD97 antigen subunit alpha;CD97 antigen subunit beta	yes	no	3	8.2851e-09	63.323	By MS/MS	By MS/MS	By MS/MS	By MS/MS	By MS/MS
CNVENLPR	YSLAKSCKSDLKKYRCNVENLPRSREARLS	SDLKKYRCNVENLPRSREARLSYLLMCLES	R	C	N	P	R	S	0	1	2	0	1	0	1	0	0	0	1	0	0	0	1	0	0	0	0	1	0	0	8	0	1000.48	Q92896;H3BM42	Q92896	385	392	GLG1	Golgi apparatus protein 1	yes	no	2	0.0060359	70.912				By MS/MS	By MS/MS
CPASEIQCGSGECIHK	ESLEQCGRQPVIHTKCPASEIQCGSGECIH	PASEIQCGSGECIHKKWRCDGDPDCKDGSD	K	C	P	H	K	K	1	0	0	0	3	1	2	2	1	2	0	1	0	0	1	2	0	0	0	0	0	0	16	0	1831.77	P98155	P98155	239	254	VLDLR	Very low-density lipoprotein receptor	yes	yes	3	0.0037452	33.796			By MS/MS
CPEAECFR	APSRSSASSGPQILKCPEAECFRLRCELGP	SGPQILKCPEAECFRLRCELGPLHQQESQS	K	C	P	F	R	L	1	1	0	0	2	0	2	0	0	0	0	0	0	1	1	0	0	0	0	0	0	0	8	0	1067.42	P08648	P08648	911	918	ITGA5	Integrin alpha-5;Integrin alpha-5 heavy chain;Integrin alpha-5 light chain	yes	yes	2	0.0016938	117.18	By MS/MS	By MS/MS	By MS/MS
CPEALFQPSFLGMESCGIHETTFNSIMK	LPDGQVITIGNERFRCPEALFQPSFLGMES	ESCGIHETTFNSIMKCDVDIRKDLYANTVL	R	C	P	M	K	C	1	0	1	0	2	1	3	2	1	2	2	1	2	3	2	3	2	0	0	0	0	0	28	0	3230.45	P60709;P63261	P60709	257	284	ACTB;ACTG1	Actin, cytoplasmic 1;Actin, cytoplasmic 1, N-terminally processed;Actin, cytoplasmic 2;Actin, cytoplasmic 2, N-terminally processed	no	no	3	3.0115e-05	40.428	By MS/MS	By MS/MS	By MS/MS	By MS/MS	By MS/MS
CPFPSRPDNGFVNHPANPVLYYK	EHGNWTQLPECREVRCPFPSRPDNGFVNHP	NGFVNHPANPVLYYKDTATFGCHETYSLDG	R	C	P	Y	K	D	1	1	3	1	1	0	0	1	1	0	1	1	0	2	5	1	0	0	2	2	0	0	23	1	2688.29	CON__P17690	CON__P17690	205	227			yes	yes	4	0.0029888	35.992	By MS/MS	By MS/MS	By MS/MS		By MS/MS
CPGESSHICDFIR	ISVGGQHQGVFGLPRCPGESSHICDFIRKT	PRCPGESSHICDFIRKTLNAGAYSKVVQER	R	C	P	I	R	K	0	1	0	1	2	0	1	1	1	2	0	0	0	1	1	2	0	0	0	0	0	0	13	0	1576.68	A0A2C9F2P4;A0A286YFF7;P50897;A0A286YFL6;Q5T0S4;A0A286YFE3;A0A286YFL8	A0A2C9F2P4	151	163	PPT1	Palmitoyl-protein thioesterase 1	yes	no	3	0.000198	62.14	By MS/MS	By MS/MS	By MS/MS
CPLQDFLR	DKAPWPLSLPGCPHRCPLQDFLRLTEPVVP	LPGCPHRCPLQDFLRLTEPVVPKDWQQECQ	R	C	P	L	R	L	0	1	0	1	1	1	0	0	0	0	2	0	0	1	1	0	0	0	0	0	0	0	8	0	1047.52	P11117;E9PHY0;E9PQY3;B7Z7D2	P11117	349	356	ACP2	Lysosomal acid phosphatase	yes	no	2	0.001049	96.19	By MS/MS	By MS/MS	By MS/MS	By MS/MS	By MS/MS
CPPGSPMNPPHK	IGSLSNSKEFSEHFRCPPGSPMNPPHKCEV	HFRCPPGSPMNPPHKCEVW___________	R	C	P	H	K	C	0	0	1	0	1	0	0	1	1	0	0	1	1	0	5	1	0	0	0	0	0	0	12	0	1317.6	P42892;B4DKB2	P42892	755	766	ECE1	Endothelin-converting enzyme 1	yes	no	3	0.0046429	38.402	By MS/MS	By MS/MS	By MS/MS
CPSIAAAIAAVNALHGR	IYVDKNSAQGNVYVKCPSIAAAIAAVNALH	SIAAAIAAVNALHGRWFAGKMITAAYVPLP	K	C	P	G	R	W	6	1	1	0	1	0	0	1	1	2	1	0	0	0	1	1	0	0	0	1	0	0	17	0	1690.89	Q14498	Q14498	478	494	RBM39	RNA-binding protein 39	yes	yes	3	4.7589e-08	73.834	By MS/MS	By MS/MS		By matching	By matching
CPSIILHDR	KKPWLAYPHYKPPEKCPSIILHDRLYYLNG	YKPPEKCPSIILHDRLYYLNGIECAASAME	K	C	P	D	R	L	0	1	0	1	1	0	0	0	1	2	1	0	0	0	1	1	0	0	0	0	0	0	9	0	1109.57	Q9UHG3	Q9UHG3	445	453	PCYOX1	Prenylcysteine oxidase 1	yes	yes	3	0.013342	46.406	By MS/MS	By MS/MS		By MS/MS	By MS/MS
CPTCPDACTFK	CVCIQPGSYGDTCEKCPTCPDACTFKKECV	TCEKCPTCPDACTFKKECVECKKFDRGALH	K	C	P	F	K	K	1	0	0	1	3	0	0	0	0	0	0	1	0	1	2	0	2	0	0	0	0	0	11	0	1355.53	P05106;H3BM21	P05106	627	637	ITGB3	Integrin beta-3;Integrin beta	yes	no	2	0.0039025	56.729				By MS/MS
CPVDLSTATCEK	PWSGFPENRMGDVYKCPVDLSTATCEKLNL	VYKCPVDLSTATCEKLNLQTSTSIPNVTEM	K	C	P	E	K	L	1	0	0	1	2	0	1	0	0	0	1	1	0	0	1	1	2	0	0	1	0	0	12	0	1379.61	E7ESP4;E7EMF1;E9PB77;D6RG08;P17301	P17301	83	94	ITGA2	Integrin alpha-2	no	no	2	1.4995e-06	86.898	By MS/MS	By MS/MS	By MS/MS	By MS/MS	By MS/MS
CPVGYVLR	CAFRCVNTYGSYECKCPVGYVLREDRRMCK	YGSYECKCPVGYVLREDRRMCKDEDECEEG	K	C	P	L	R	E	0	1	0	0	1	0	0	1	0	0	1	0	0	0	1	0	0	0	1	2	0	0	8	0	962.501	P35555;H0YND0	P35555	2232	2239	FBN1	Fibrillin-1	yes	no	2	0.047608	47.067			By MS/MS
CQCPSPGLQLAPDGR	ANCQYGCDVVKGQIRCQCPSPGLQLAPDGR	CQCPSPGLQLAPDGRTCVDVDECATGRASC	R	C	Q	G	R	T	1	1	0	1	2	2	0	2	0	0	2	0	0	0	3	1	0	0	0	0	0	0	15	0	1654.76	H0YAK9;Q6UXI9;D6RH31;D6RE63	H0YAK9	128	142	NPNT	Nephronectin	yes	no	2	0.00042262	58.676	By matching	By matching		By MS/MS	By MS/MS
CQFAFYGGESGYHR	TFPSSNESRQCPNARCQFAFYGGESGYHRA	RCQFAFYGGESGYHRALLGLQIFNAFMFFW	R	C	Q	H	R	A	1	1	0	0	1	1	1	3	1	0	0	0	0	2	0	1	0	0	2	0	0	0	14	0	1677.7	Q8IWA5	Q8IWA5	427	440	SLC44A2	Choline transporter-like protein 2	yes	yes	3	0.00024913	50.843		By MS/MS		By MS/MS	By matching
CQPIEFDATGNR	EGGQVLKCDWSSTRRCQPIEFDATGNRDYA	TRRCQPIEFDATGNRDYAKDDPLEFKSHQW	R	C	Q	N	R	D	1	1	1	1	1	1	1	1	0	1	0	0	0	1	1	0	1	0	0	0	0	0	12	0	1406.62	P06756	P06756	97	108	ITGAV	Integrin alpha-V;Integrin alpha-V heavy chain;Integrin alpha-V light chain	yes	yes	2	2.1216e-08	98.943	By MS/MS	By MS/MS	By MS/MS	By MS/MS	By MS/MS
CRDPTLGVVHR	DGRSYESMCEYQRAKCRDPTLGVVHRGRCK	QRAKCRDPTLGVVHRGRCKDAGQSKCRLER	K	C	R	H	R	G	0	2	0	1	1	0	0	1	1	0	1	0	0	0	1	0	1	0	0	2	0	0	11	1	1308.67	Q9H4F8	Q9H4F8	74	84	SMOC1	SPARC-related modular calcium-binding protein 1	yes	yes	3	0.0037012	46.73	By matching			By MS/MS	By matching
CSCPLGYTGK	CLNEGTCVDGLGTYRCSCPLGYTGKNCQTL	LGTYRCSCPLGYTGKNCQTLVNLCSRSPCK	R	C	S	G	K	N	0	0	0	0	2	0	0	2	0	0	1	1	0	0	1	1	1	0	1	0	0	0	10	0	1141.49	Q04721	Q04721	1049	1058	NOTCH2	Neurogenic locus notch homolog protein 2;Notch 2 extracellular truncation;Notch 2 intracellular domain	yes	yes	2	4.7491e-05	85.731	By MS/MS	By MS/MS	By MS/MS	By MS/MS	By MS/MS
CSGPLGIEGGIISNQQITASSTHR	CECPGEFMGRNCQYKCSGPLGIEGGIISNQ	GIISNQQITASSTHRALFGLQKWYPYYARL	K	C	S	H	R	A	1	1	1	0	1	2	1	4	1	4	1	0	0	0	1	4	2	0	0	0	0	0	24	0	2482.22	O43854	O43854	158	181	EDIL3	EGF-like repeat and discoidin I-like domain-containing protein 3	yes	yes	3	1.4891e-53	154.65	By matching	By MS/MS	By MS/MS	By MS/MS	By MS/MS
CSTPSTDATVQGNYEDTVQVK	LHIKNVQPSDQGHYKCSTPSTDATVQGNYE	DATVQGNYEDTVQVKVLADSLHVGPSARPP	K	C	S	V	K	V	1	0	1	2	1	2	1	1	0	0	0	1	0	0	1	2	4	0	1	3	0	0	21	0	2299.03	Q9P2B2	Q9P2B2	119	139	PTGFRN	Prostaglandin F2 receptor negative regulator	yes	yes	3	0.064151	7.8038	By matching	By matching	By matching	By MS/MS	By matching
CSYTEDAQCIDGTIEIPK	HGQKVSFFCKHKEKKCSYTEDAQCIDGTIE	TEDAQCIDGTIEIPKCFKEHSSLAFWKTDA	K	C	S	P	K	C	1	0	0	2	2	1	2	1	0	3	0	1	0	0	1	1	2	0	1	0	0	0	18	0	2098.92	CON__P17690	CON__P17690	307	324			yes	yes	2	0.0048861	45.257		By MS/MS		By MS/MS
CTACPQGCLQCSHR	QECGKGYFADHAKHKCTACPQGCLQCSHRD	KCTACPQGCLQCSHRDRCHLCDHGFFLKSG	K	C	T	H	R	D	1	1	0	0	4	2	0	1	1	0	1	0	0	0	1	1	1	0	0	0	0	0	14	0	1733.69	Q86XX4	Q86XX4	1049	1062	FRAS1	Extracellular matrix protein FRAS1	yes	yes	3	0.00010069	58.831	By MS/MS	By MS/MS	By matching
CTEIVDQFVCK	CHCKFHWCCYVKCKKCTEIVDQFVCK____	KCKKCTEIVDQFVCK_______________	K	C	T	C	K	-	0	0	0	1	2	1	1	0	0	1	0	1	0	1	0	0	1	0	0	2	0	0	11	0	1397.63	P41221	P41221	370	380	WNT5A	Protein Wnt-5a	yes	yes	2	0.00050801	68.224				By MS/MS	By MS/MS
CTITGLTFWDPSCEAEDR	AMTLVLKKELVAHLKCTITGLTFWDPSCEA	TGLTFWDPSCEAEDRGDKFVLRSAYSSCGM	K	C	T	D	R	G	1	1	0	2	2	0	2	1	0	1	1	0	0	1	1	1	3	1	0	0	0	0	18	0	2156.91	P17813;F5GX88	P17813	382	399	ENG	Endoglin	yes	no	2	1.6895e-05	57.802	By MS/MS	By MS/MS	By MS/MS	By MS/MS	By MS/MS
CTITGLTFWDPSCEAEDRGDK	AMTLVLKKELVAHLKCTITGLTFWDPSCEA	TFWDPSCEAEDRGDKFVLRSAYSSCGMQVS	K	C	T	D	K	F	1	1	0	3	2	0	2	2	0	1	1	1	0	1	1	1	3	1	0	0	0	0	21	1	2457.06	P17813;F5GX88	P17813	382	402	ENG	Endoglin	yes	no	3	7.8349e-05	46.702	By matching	By matching	By matching	By MS/MS
CTTSILHNLSHHR	VVRTMQNTSDLDTARCTTSILHNLSHHREG	ARCTTSILHNLSHHREGLLAIFKSGGIPAL	R	C	T	H	R	E	0	1	1	0	1	0	0	0	3	1	2	0	0	0	0	2	2	0	0	0	0	0	13	0	1574.77	P14923;C9JK18;C9JKY1;C9JTX4;C9J826	P14923	204	216	JUP	Junction plakoglobin	yes	no	4	0.010916	33.685	By matching			By MS/MS	By MS/MS
CVVVGDGAVGK	______________________________	QAIKCVVVGDGAVGKTCLLISYTTNAFPGE	K	C	V	G	K	T	1	0	0	1	1	0	0	3	0	0	0	1	0	0	0	0	0	0	0	4	0	0	11	0	1059.54	P63000;P60763;P15153;B1AH78;F8WET9;B1AH79;Q5JYX0;G3V4H1;G3V476;P17081;Q9H4E5;P84095;P60953	P63000	6	16	RAC1;RAC3;RAC2;RHOQ;CDC42;RHOJ;RHOG	Ras-related C3 botulinum toxin substrate 1;Ras-related C3 botulinum toxin substrate 3;Ras-related C3 botulinum toxin substrate 2;Rho-related GTP-binding protein RhoQ;Rho-related GTP-binding protein RhoJ;Rho-related GTP-binding protein RhoG;Cell division control protein 42 homolog	no	no	2	0.0001117	76.827	By MS/MS		By MS/MS
CYVDGSEEIGSDFK	KKIHLVVLVKPSGARCYVDGSEEIGSDFKI	RCYVDGSEEIGSDFKIKCEPKEGSLPLQYE	R	C	Y	F	K	I	0	0	0	2	1	0	2	2	0	1	0	1	0	1	0	2	0	0	1	1	0	0	14	0	1604.67	P78310	P78310	146	159	CXADR	Coxsackievirus and adenovirus receptor	yes	yes	2	0.013942	34.695	By MS/MS	By MS/MS	By matching	By matching	By MS/MS
CYVLSQNLR	QHVNTKQESRDIFGRCYVLSQNLRIEDDMD	RDIFGRCYVLSQNLRIEDDMDGGDWSFCDG	R	C	Y	L	R	I	0	1	1	0	1	1	0	0	0	0	2	0	0	0	0	1	0	0	1	1	0	0	9	0	1151.58	P23229;C9JXX7	P23229	154	162	ITGA6	Integrin alpha-6;Integrin alpha-6 heavy chain;Integrin alpha-6 light chain;Processed integrin alpha-6	yes	no	2	0.011294	59.245			By MS/MS
DAAQVILSAIDEHDK	DHGASVTDTQLQIAKDAAQVILSAIDEHDK	DAAQVILSAIDEHDKISVLTVADTVRTCSL	K	D	A	D	K	I	3	0	0	3	0	1	1	0	1	2	1	1	0	0	0	1	0	0	0	1	0	0	15	0	1623.81	A0A0A0MQY7;Q5VU97	A0A0A0MQY7	198	212	CACHD1	VWFA and cache domain-containing protein 1	yes	no	3	1.6266e-05	62.377		By MS/MS	By MS/MS	By matching	By MS/MS
DAAQVILSAIDEHDKISVLTVADTVR	DHGASVTDTQLQIAKDAAQVILSAIDEHDK	EHDKISVLTVADTVRTCSLDQCYKTFLSPA	K	D	A	V	R	T	4	1	0	4	0	1	1	0	1	3	2	1	0	0	0	2	2	0	0	4	0	0	26	1	2778.48	A0A0A0MQY7;Q5VU97	A0A0A0MQY7	198	223	CACHD1	VWFA and cache domain-containing protein 1	yes	no	4	0.048026	8.8496	By MS/MS	By matching	By MS/MS
DACFGDSGGPLACNK	IFGDMVCAGNAQGGKDACFGDSGGPLACNK	DACFGDSGGPLACNKNGLWYQIGVVSWGVG	K	D	A	N	K	N	2	0	1	2	2	0	0	3	0	0	1	1	0	1	1	1	0	0	0	0	0	0	15	0	1567.64	Q9Y6M0;I3L3C7	Q9Y6M0	232	246	PRSS21	Testisin	yes	no	2	1.326e-05	69.721	By MS/MS	By MS/MS
DACVISSDFHER	GFPIGCYITDKGHAKDACVISSDFHERDTF	HAKDACVISSDFHERDTFYIFNHVDIKIYY	K	D	A	E	R	D	1	1	0	2	1	0	1	0	1	1	0	0	0	1	0	2	0	0	0	1	0	0	12	0	1434.62	Q99805	Q99805	192	203	TM9SF2	Transmembrane 9 superfamily member 2	yes	yes	2;3	2.8821e-05	75.479	By MS/MS	By MS/MS	By MS/MS	By MS/MS	By MS/MS
DAEAFYASEVLSTNFK	MFVSEELKLLDKFRKDAEAFYASEVLSTNF	AEAFYASEVLSTNFKDSEAAVKLINEYVKN	K	D	A	F	K	D	3	0	1	1	0	0	2	0	0	0	1	1	0	2	0	2	1	0	1	1	0	0	16	0	1790.84	CON__REFSEQ:XP_001252647;CON__A2I7N3	CON__REFSEQ:XP_001252647	153	168			yes	no	3	0.0026292	41.378		By MS/MS		By MS/MS	By MS/MS
DAEEWFFTK	EMRDQYEKMAEKNRKDAEEWFFTKTEELNR	AEKNRKDAEEWFFTKTEELNREVATNSELV	K	D	A	T	K	T	1	0	0	1	0	0	2	0	0	0	0	1	0	2	0	0	1	1	0	0	0	0	9	0	1171.52	CON__P02533;P02533;CON__Q6IFX2	CON__P02533	301	309	KRT14	Keratin, type I cytoskeletal 14	yes	no	2	0.0050068	66.692	By MS/MS
DAEGILEDLQSYR	ESEKEIYNQVNVVLKDAEGILEDLQSYRGA	LKDAEGILEDLQSYRGAGHEI_________	K	D	A	Y	R	G	1	1	0	2	0	1	2	1	0	1	2	0	0	0	0	1	0	0	1	0	0	0	13	0	1507.72	E5RK61;E5RFS4;E5RHU5;E5RGI7;E5RJE1;E5RIR8;E5RJL8;E5RI16;Q9NUQ9	E5RK61	45	57	FAM49B	Protein FAM49B	yes	no	2	0.00014524	67.726	By MS/MS	By MS/MS	By MS/MS	By MS/MS	By MS/MS
DAETWFLSK	EMRDQYEQMAEKNRRDAETWFLSKTEELNK	AEKNRRDAETWFLSKTEELNKEVASNSELV	R	D	A	S	K	T	1	0	0	1	0	0	1	0	0	0	1	1	0	1	0	1	1	1	0	0	0	0	9	0	1095.52	CON__P08779;P08779;K7ENW6	CON__P08779	303	311	KRT16	Keratin, type I cytoskeletal 16	yes	no	2	0.0039087	67.993	By MS/MS
DAFFNPATR	PFEKNRMNDFYIVDRDAFFNPATRSRIVYF	FYIVDRDAFFNPATRSRIVYFILSRVKYQV	R	D	A	T	R	S	2	1	1	1	0	0	0	0	0	0	0	0	0	2	1	0	1	0	0	0	0	0	9	0	1037.49	Q4KMQ2	Q4KMQ2	200	208	ANO6	Anoctamin-6	yes	yes	2	0.001707	69.825	By MS/MS	By MS/MS	By MS/MS	By MS/MS	By MS/MS
DAFLGSFLYEYSR	FAEDKDVCKNYQEAKDAFLGSFLYEYSRRH	AKDAFLGSFLYEYSRRHPEYAVSVLLRLAK	K	D	A	S	R	R	1	1	0	1	0	0	1	1	0	0	2	0	0	2	0	2	0	0	2	0	0	0	13	0	1566.74	CON__P02769	CON__P02769	347	359			yes	yes	2	6.4562e-09	90.685	By MS/MS	By MS/MS	By MS/MS	By MS/MS	By MS/MS
DAFQNAYLELGGLGER	ILLHGKEQPLDEELKDAFQNAYLELGGLGE	AFQNAYLELGGLGERVLGFCHLFLPDEQFP	K	D	A	E	R	V	2	1	1	1	0	1	2	3	0	0	3	0	0	1	0	0	0	0	1	0	0	0	16	0	1751.85	P05023	P05023	536	551	ATP1A1	Sodium/potassium-transporting ATPase subunit alpha-1	yes	yes	2;3	1.1321e-06	91.858	By MS/MS	By MS/MS	By MS/MS	By MS/MS	By MS/MS
DAFSHVVENTAFFGDVVLR	DVLPDGPFPQDEKLKDAFSHVVENTAFFGD	HVVENTAFFGDVVLRFPRIVHYYFDHNSNW	K	D	A	L	R	F	2	1	1	2	0	0	1	1	1	0	1	0	0	3	0	1	1	0	0	4	0	0	19	0	2122.05	Q9H6E4	Q9H6E4	103	121	CCDC134	Coiled-coil domain-containing protein 134	yes	yes	3	0.0091377	25.508				By MS/MS	By MS/MS
DAFVAIVQSVK	DVEHTIKKEMSGDVRDAFVAIVQSVKNKPL	GDVRDAFVAIVQSVKNKPLFFADKLYKSMK	R	D	A	V	K	N	2	0	0	1	0	1	0	0	0	1	0	1	0	1	0	1	0	0	0	3	0	0	11	0	1175.65	P08133;E5RK69;E7EMC6	P08133	588	598	ANXA6	Annexin A6;Annexin	yes	no	2	1.8836e-07	98.044	By MS/MS	By MS/MS	By MS/MS	By MS/MS	By MS/MS
DAFVILVENALR	TATAINSTNFCTSAKDAFVILVENALRVAT	SAKDAFVILVENALRVATINTVGDFMLFLG	K	D	A	L	R	V	2	1	1	1	0	0	1	0	0	1	2	0	0	1	0	0	0	0	0	2	0	0	12	0	1358.76	Q8WWI5	Q8WWI5	517	528	SLC44A1	Choline transporter-like protein 1	yes	yes	2	0.00013223	70.1	By MS/MS	By matching	By MS/MS	By MS/MS	By MS/MS
DAFVYAIK	MPATYCEIDLDKEKRDAFVYAIKNHYWYQM	DLDKEKRDAFVYAIKNHYWYQMYIDDLPIW	R	D	A	I	K	N	2	0	0	1	0	0	0	0	0	1	0	1	0	1	0	0	0	0	1	1	0	0	8	0	925.491	Q9HD45;Q5TB53	Q9HD45	118	125	TM9SF3	Transmembrane 9 superfamily member 3	yes	no	2	0.010779	62.717	By MS/MS	By MS/MS	By MS/MS	By MS/MS	By MS/MS
DAGAGLLAAAMIAVVPGYISR	SFTTIVTYHLTKELKDAGAGLLAAAMIAVV	LAAAMIAVVPGYISRSVAGSYDNEGIAIFC	K	D	A	S	R	S	6	1	0	1	0	0	0	3	0	2	2	0	1	0	1	1	0	0	1	2	0	0	21	0	2015.09	P46977	P46977	140	160	STT3A	Dolichyl-diphosphooligosaccharide--protein glycosyltransferase subunit STT3A	yes	yes	3	1.004e-24	118.19	By MS/MS	By MS/MS	By MS/MS	By MS/MS	By MS/MS
DAGEGGLSLAIEGPSK	HGVVNKPATFTVNTKDAGEGGLSLAIEGPS	AGEGGLSLAIEGPSKAEISCTDNQDGTCSV	K	D	A	S	K	A	2	0	0	1	0	0	2	4	0	1	2	1	0	0	1	2	0	0	0	0	0	0	16	0	1499.75	P21333;Q5HY54;Q60FE5;A0A087WWY3	P21333	1892	1907	FLNA	Filamin-A	yes	no	2	5.7647e-19	115.14	By MS/MS	By MS/MS	By MS/MS	By MS/MS	By MS/MS
DAGEGLLAVQITDPEGKPK	GVPASLPVEFTIDAKDAGEGLLAVQITDPE	GLLAVQITDPEGKPKKTHIQDNHDGTYTVA	K	D	A	P	K	K	2	0	0	2	0	1	2	3	0	1	2	2	0	0	2	0	1	0	0	1	0	0	19	1	1937.01	P21333;Q5HY54;Q60FE5;A0A087WWY3	P21333	1574	1592	FLNA	Filamin-A	yes	no	3	1.1454e-12	89.982	By MS/MS	By MS/MS	By MS/MS	By MS/MS	By MS/MS
DAGFQAFADK	GIILEVNCQTDFVAKDAGFQAFADKVLDAA	DFVAKDAGFQAFADKVLDAAVAGKITDVEV	K	D	A	D	K	V	3	0	0	2	0	1	0	1	0	0	0	1	0	2	0	0	0	0	0	0	0	0	10	0	1068.49	A0A0F6F102	A0A0F6F102	86	95			yes	yes	2	0.03182	46.001					By MS/MS
DAGGPRPESPVPAGR	______________________________	DAGGPRPESPVPAGRASLEEPPDGPSAGQA	R	D	A	G	R	A	2	2	0	1	0	0	1	3	0	0	0	0	0	0	4	1	0	0	0	1	0	0	15	1	1461.73	E9PS47;E9PLE4;Q9BVG9	E9PS47	8	22	PTDSS2	Phosphatidylserine synthase 2	yes	no	3	0.003528	46.481			By MS/MS
DAGIEPGPDTYLALLNAYAEK	AGDMENAENILTVMRDAGIEPGPDTYLALL	GPDTYLALLNAYAEKGDIDHVKQTLEKVEK	R	D	A	E	K	G	4	0	1	2	0	0	2	2	0	1	3	1	0	0	2	0	1	0	2	0	0	0	21	0	2220.09	P42704;B8ZZ38;A0A0C4DG06;C9JCA9	P42704	260	280	LRPPRC	Leucine-rich PPR motif-containing protein, mitochondrial	yes	no	3	0.0049512	28.813	By MS/MS	By matching	By matching	By MS/MS	By MS/MS
DAGMQLQGYR	FLPKPTWGNHTPIFRDAGMQLQGYRYYDPK	TPIFRDAGMQLQGYRYYDPKTCGFDFTGAV	R	D	A	Y	R	Y	1	1	0	1	0	2	0	2	0	0	1	0	1	0	0	0	0	0	1	0	0	0	10	0	1137.52	P00505	P00505	171	180	GOT2	Aspartate aminotransferase, mitochondrial	yes	yes	2	2.9033e-06	121.62	By MS/MS	By MS/MS	By MS/MS		By MS/MS
DAGTIAGLNVLR	TVPAYFNDSQRQATKDAGTIAGLNVLRIIN	ATKDAGTIAGLNVLRIINEPTAAAIAYGLD	K	D	A	L	R	I	2	1	1	1	0	0	0	2	0	1	2	0	0	0	0	0	1	0	0	1	0	0	12	0	1198.67	P11142;E9PKE3;E9PN89;E9PQQ4;E9PQK7;E9PLF4;E9PI65;E9PK54	P11142	160	171	HSPA8	Heat shock cognate 71 kDa protein	no	no	2	3.5514e-11	142.92	By MS/MS	By MS/MS	By MS/MS	By MS/MS	By MS/MS
DAGTIAGLNVMR	TVPAYFNDAQRQATKDAGTIAGLNVMRIIN	ATKDAGTIAGLNVMRIINEPTAAAIAYGLD	K	D	A	M	R	I	2	1	1	1	0	0	0	2	0	1	1	0	1	0	0	0	1	0	0	1	0	0	12	0	1216.62	P11021	P11021	186	197	HSPA5	78 kDa glucose-regulated protein	yes	yes	2	1.7208e-10	129.38	By MS/MS	By MS/MS	By MS/MS	By MS/MS	By MS/MS
DAGVIAGLNVLR	TVPAYFNDSQRQATKDAGVIAGLNVLRIIN	ATKDAGVIAGLNVLRIINEPTAAAIAYGLD	K	D	A	L	R	I	2	1	1	1	0	0	0	2	0	1	2	0	0	0	0	0	0	0	0	2	0	0	12	0	1196.69	A0A0G2JIW1;P0DMV9;P0DMV8;Q53FA3;P34931	A0A0G2JIW1	161	172	HSPA1B;HSPA1A;HSPA1L	Heat shock 70 kDa protein 1B;Heat shock 70 kDa protein 1A;Heat shock 70 kDa protein 1-like	yes	no	2	1.8721e-06	83.948	By MS/MS	By MS/MS	By MS/MS	By matching	By matching
DAGYGGLSLSIEGPSK	EGHTFEPAEFIIDTRDAGYGGLSLSIEGPS	AGYGGLSLSIEGPSKVDINTEDLEDGTCRV	R	D	A	S	K	V	1	0	0	1	0	0	1	4	0	1	2	1	0	0	1	3	0	0	1	0	0	0	16	0	1549.76	P21333;Q5HY54;Q60FE5;H0Y5C6	P21333	2074	2089	FLNA	Filamin-A	yes	no	2	0.00028545	49.448					By MS/MS
DAHQSLLATR	VRNHPGLLLMDTTFRDAHQSLLATRVRTHD	DTTFRDAHQSLLATRVRTHDLKKIAPYVAH	R	D	A	T	R	V	2	1	0	1	0	1	0	0	1	0	2	0	0	0	0	1	1	0	0	0	0	0	10	0	1110.58	P11498	P11498	572	581	PC	Pyruvate carboxylase, mitochondrial	yes	yes	2;3	0.00094133	74.165	By MS/MS	By MS/MS	By matching	By matching	By matching
DAICGQLQCQTGR	CGRNPSGSYVSCTPRDAICGQLQCQTGRTQ	PRDAICGQLQCQTGRTQPLLGSIRDLLWET	R	D	A	G	R	T	1	1	0	1	2	3	0	2	0	1	1	0	0	0	0	0	1	0	0	0	0	0	13	0	1505.67	Q13444	Q13444	575	587	ADAM15	Disintegrin and metalloproteinase domain-containing protein 15	yes	yes	2	0.00054549	58.676	By MS/MS		By MS/MS
DAIPENLPPLTADFAEDK	KPLLEKSHCIAEVEKDAIPENLPPLTADFA	PENLPPLTADFAEDKDVCKNYQEAKDAFLG	K	D	A	D	K	D	3	0	1	3	0	0	2	0	0	1	2	1	0	1	3	0	1	0	0	0	0	0	18	0	1954.95	CON__P02769	CON__P02769	319	336			yes	yes	2;3	0.030901	48.659	By matching	By MS/MS			By MS/MS
DAIPENLPPLTADFAEDKDVCK	KPLLEKSHCIAEVEKDAIPENLPPLTADFA	PPLTADFAEDKDVCKNYQEAKDAFLGSFLY	K	D	A	C	K	N	3	0	1	4	1	0	2	0	0	1	2	2	0	1	3	0	1	0	0	1	0	0	22	1	2457.17	CON__P02769	CON__P02769	319	340			yes	yes	3	4.7518e-12	96.881	By MS/MS	By MS/MS	By MS/MS	By MS/MS	By MS/MS
DALEFWLQAGVDGFQVR	SWFSTQVDTVATKVKDALEFWLQAGVDGFQ	LEFWLQAGVDGFQVRDIENLKDASSFLAEW	K	D	A	V	R	D	2	1	0	2	0	2	1	2	0	0	2	0	0	2	0	0	0	1	0	2	0	0	17	0	1949.96	F5GZS6;J3KPF3;P08195	F5GZS6	301	317	SLC3A2	4F2 cell-surface antigen heavy chain	yes	no	2;3	2.4148e-44	147.12		By MS/MS		By MS/MS	By MS/MS
DALHLLVFTTDDVPHIALDGK	VLQAAVCKEKIGWRKDALHLLVFTTDDVPH	VFTTDDVPHIALDGKLGGLVQPHDGQCHLN	K	D	A	G	K	L	2	0	0	4	0	0	0	1	2	1	4	1	0	1	1	0	2	0	0	2	0	0	21	0	2289.2	P18084;H7C4W1;H7C5U2	P18084	268	288	ITGB5	Integrin beta-5;Integrin beta	yes	no	3;4	7.4234e-06	54.117	By MS/MS	By MS/MS	By MS/MS	By MS/MS	By MS/MS
DALNIETAIK	AYGSVKAYTNFDAERDALNIETAIKTKGVD	FDAERDALNIETAIKTKGVDEVTIVNILTN	R	D	A	I	K	T	2	0	1	1	0	0	1	0	0	2	1	1	0	0	0	0	1	0	0	0	0	0	10	0	1086.59	P07355;H0YN42;H0YMD0;H0YMU9;A6NMY6;H0YKS4;H0YMM1;H0YKZ7;H0YLV6;H0YMT9;H0YKX9;H0YKL9;H0YMW4;H0YKV8;H0YMD9;H0YNB8;H0YKN4	P07355	38	47	ANXA2;ANXA2P2	Annexin A2;Annexin;Putative annexin A2-like protein	yes	no	2	3.0505e-06	118.18	By MS/MS	By MS/MS	By MS/MS	By MS/MS	By MS/MS
DALRDEYDDLSDLNAVQMESVR	GRDASRGLATFCLDKDALRDEYDDLSDLNA	DDLSDLNAVQMESVREWEMQFKEKYDYVGR	K	D	A	V	R	E	2	2	1	5	0	1	2	0	0	0	3	0	1	0	0	2	0	0	1	2	0	0	22	1	2553.17	O15173;U3KQM0	O15173	163	184	PGRMC2	Membrane-associated progesterone receptor component 2	yes	no	3	0.037093	27.408		By MS/MS
DALSDLALHFLNK	KTGCNVLLIQKSILRDALSDLALHFLNKMK	LRDALSDLALHFLNKMKIMVIKDIEREDIE	R	D	A	N	K	M	2	0	1	2	0	0	0	0	1	0	4	1	0	1	0	1	0	0	0	0	0	0	13	0	1455.77	P50991	P50991	307	319	CCT4	T-complex protein 1 subunit delta	yes	yes	3	0.00018358	60.49	By MS/MS	By MS/MS	By MS/MS	By MS/MS	By MS/MS
DALSSVQESQVAQQAR	SFMQGYMKHATKTAKDALSSVQESQVAQQA	ALSSVQESQVAQQARGWVTDGFSSLKDYWS	K	D	A	A	R	G	3	1	0	1	0	4	1	0	0	0	1	0	0	0	0	3	0	0	0	2	0	0	16	0	1715.84	B0YIW2;P02656	B0YIW2	63	78	APOC3	Apolipoprotein C-III	yes	no	2;3	3.8506e-26	118.48	By MS/MS	By MS/MS	By MS/MS	By MS/MS	By MS/MS
DALVSQPTR	EPGTFNVFPCYQLHKDALVSQPTRYLHPEG	CYQLHKDALVSQPTRYLHPEGLPSDYTISF	K	D	A	T	R	Y	1	1	0	1	0	1	0	0	0	0	1	0	0	0	1	1	1	0	0	1	0	0	9	0	985.519	Q05707;A0A0A0MQT7	Q05707	1267	1275	COL14A1	Collagen alpha-1(XIV) chain	yes	no	2	0.024107	51.346	By MS/MS	By MS/MS
DAPEGGFDAIMQATVCDEK	RFNEEVKKQSVSRNRDAPEGGFDAIMQATV	GGFDAIMQATVCDEKIGWRNDASHLLVFTT	R	D	A	E	K	I	3	0	0	3	1	1	2	2	0	1	0	1	1	1	1	0	1	0	0	1	0	0	19	0	2052.88	P05106;H3BM21;I3L4X8	P05106	243	261	ITGB3	Integrin beta-3;Integrin beta	yes	no	2;3	1.2873e-05	60.628	By MS/MS	By MS/MS	By MS/MS	By MS/MS	By MS/MS
DAPEGGFDAVLQAAVCK	SFNEEVRKQRVSRNRDAPEGGFDAVLQAAV	PEGGFDAVLQAAVCKEKIGWRKDALHLLVF	R	D	A	C	K	E	4	0	0	2	1	1	1	2	0	0	1	1	0	1	1	0	0	0	0	2	0	0	17	0	1746.82	P18084;V9GZ57;H7C4W1	P18084	244	260	ITGB5	Integrin beta-5;Integrin beta	yes	no	2;3	1.8223e-11	97.911	By MS/MS	By MS/MS	By MS/MS	By MS/MS	By MS/MS
DAPQDFHPDR	NSEDIRLSPFMADIRDAPQDFHPDRVKARG	MADIRDAPQDFHPDRVKARGPGLEKTGVAV	R	D	A	D	R	V	1	1	0	3	0	1	0	0	1	0	0	0	0	1	2	0	0	0	0	0	0	0	10	0	1196.52	P21333;Q5HY54;Q60FE5;A0A087WWY3	P21333	665	674	FLNA	Filamin-A	yes	no	3	0.038209	31.843	By MS/MS	By MS/MS	By matching
DAPSPVDAAFR	KGHAWARQLISERWKDAPSPVDAAFRYDRN	ERWKDAPSPVDAAFRYDRNSVLLIKGDKFW	K	D	A	F	R	Y	3	1	0	2	0	0	0	0	0	0	0	0	0	1	2	1	0	0	0	1	0	0	11	0	1144.55	CON__Q3SZV7	CON__Q3SZV7	94	104			yes	yes	2	0.0066447	52.725	By MS/MS	By MS/MS	By MS/MS	By MS/MS	By MS/MS
DAQFYCELNYR	TLQSILKAQLVKEDKDAQFYCELNYRLPSG	KEDKDAQFYCELNYRLPSGNHMKESREVTV	K	D	A	Y	R	L	1	1	1	1	1	1	1	0	0	0	1	0	0	1	0	0	0	0	2	0	0	0	11	0	1477.63	P43121	P43121	218	228	MCAM	Cell surface glycoprotein MUC18	yes	yes	2	2.1511e-06	89.247	By MS/MS	By MS/MS	By MS/MS	By MS/MS
DAQHYGGWEHR	NEPSVFNGPEVTMLKDAQHYGGWEHRDVHN	TMLKDAQHYGGWEHRDVHNIYGLYVHMATA	K	D	A	H	R	D	1	1	0	1	0	1	1	2	2	0	0	0	0	0	0	0	0	1	1	0	0	0	11	0	1354.58	E9PKU7;Q14697;F5H6X6	Q14697	559	569	GANAB	Neutral alpha-glucosidase AB	no	no	3	0.00022906	64.64	By MS/MS	By MS/MS	By MS/MS
DAQLSLNTLDLQLEHGDITLK	EEVKIPLVNISLLPKDAQLSLNTLDLQLEH	NTLDLQLEHGDITLKGYNLSKSALLRSFLM	K	D	A	L	K	G	1	0	1	3	0	2	1	1	1	1	6	1	0	0	0	1	2	0	0	0	0	0	21	0	2336.22	Q3T906	Q3T906	706	726	GNPTAB	N-acetylglucosamine-1-phosphotransferase subunits alpha/beta;N-acetylglucosamine-1-phosphotransferase subunit alpha;N-acetylglucosamine-1-phosphotransferase subunit beta	yes	yes	3	0.0041798	36.111	By MS/MS			By MS/MS	By MS/MS
DASFHCAAHYSLPEGR	SLTSTLYLRLRKDDRDASFHCAAHYSLPEG	ASFHCAAHYSLPEGRHGRLDSPTFHLTLHY	R	D	A	G	R	H	3	1	0	1	1	0	1	1	2	0	1	0	0	1	1	2	0	0	1	0	0	0	16	0	1816.8	A0A087WXM8;P50895;K7ENU8;K7ERB7	A0A087WXM8	232	247	BCAM	Basal cell adhesion molecule	yes	no	4	8.0531e-06	63.29	By MS/MS	By MS/MS	By MS/MS	By MS/MS	By MS/MS
DASIVGFFDDSFSEAHSEFLK	PLRTEEEFKKFISDKDASIVGFFDDSFSEA	FFDDSFSEAHSEFLKAASNLRDNYRFAHTN	K	D	A	L	K	A	2	0	0	3	0	0	2	1	1	1	1	1	0	4	0	4	0	0	0	1	0	0	21	0	2347.06	P30101	P30101	153	173	PDIA3	Protein disulfide-isomerase A3	yes	yes	3	1.5374e-28	128.32	By MS/MS	By MS/MS	By MS/MS	By MS/MS	By MS/MS
DASSFLAEWQNITK	AGVDGFQVRDIENLKDASSFLAEWQNITKG	KDASSFLAEWQNITKGFSEDRLLIAGTNSS	K	D	A	T	K	G	2	0	1	1	0	1	1	0	0	1	1	1	0	1	0	2	1	1	0	0	0	0	14	0	1608.78	F5GZS6;J3KPF3;P08195	F5GZS6	324	337	SLC3A2	4F2 cell-surface antigen heavy chain	yes	no	2	2.0965e-07	89.403	By MS/MS	By MS/MS	By MS/MS	By MS/MS	By MS/MS
DASVHTLLDALETLGER	TLYTMLIKWVNKTGRDASVHTLLDALETLG	SVHTLLDALETLGERLAKQKIEDHLLSSGK	R	D	A	E	R	L	2	1	0	2	0	0	2	1	1	0	4	0	0	0	0	1	2	0	0	1	0	0	17	0	1838.94	O14763	O14763	396	412	TNFRSF10B	Tumor necrosis factor receptor superfamily member 10B	yes	yes	3	6.9035e-08	69.729	By MS/MS	By MS/MS	By MS/MS	By MS/MS	By MS/MS
DATFHYGEQAAK	KPNHPERETVARLSRDATFHYGEQAAKNNL	LSRDATFHYGEQAAKNNLKGRLHLESPSPG	R	D	A	A	K	N	3	0	0	1	0	1	1	1	1	0	0	1	0	1	0	0	1	0	1	0	0	0	12	0	1336.6	O75054	O75054	873	884	IGSF3	Immunoglobulin superfamily member 3	yes	yes	2;3	0.00038742	62.463	By MS/MS	By MS/MS	By MS/MS	By MS/MS	By MS/MS
DATLTALDR	IAQVSVDKGLKTILKDATLTALDRGQQQVF	LKTILKDATLTALDRGQQQVFKGLNDKVKK	K	D	A	D	R	G	2	1	0	2	0	0	0	0	0	0	2	0	0	0	0	0	2	0	0	0	0	0	9	0	974.503	P40939	P40939	391	399	HADHA	Trifunctional enzyme subunit alpha, mitochondrial;Long-chain enoyl-CoA hydratase;Long chain 3-hydroxyacyl-CoA dehydrogenase	yes	yes	2	0.00043501	89.355		By MS/MS		By MS/MS	By MS/MS
DATNVGDEGGFAPNILENK	VYHNLKNVIKEKYGKDATNVGDEGGFAPNI	VGDEGGFAPNILENKEGLELLKTAIGKAGY	K	D	A	N	K	E	2	0	3	2	0	0	2	3	0	1	1	1	0	1	1	0	1	0	0	1	0	0	19	0	1959.92	P06733	P06733	203	221	ENO1	Alpha-enolase	yes	yes	2;3	5.6992e-24	161.21	By MS/MS	By MS/MS	By MS/MS	By MS/MS	By MS/MS
DATQITQGPR	NDQNNVTIMANLKVKDATQITQGPRSTIEK	NLKVKDATQITQGPRSTIEKKGSRVTFTCQ	K	D	A	P	R	S	1	1	0	1	0	2	0	1	0	1	0	0	0	0	1	0	2	0	0	0	0	0	10	0	1085.55	P32004	P32004	516	525	L1CAM	Neural cell adhesion molecule L1	yes	yes	2	4.5763e-15	190.26	By MS/MS	By MS/MS	By MS/MS	By MS/MS
DATSRPTDNILIPQLIR	MVLAGASEFDPQYNKDATSRPTDNILIPQL	TSRPTDNILIPQLIREIGSINLKKNEPPLT	K	D	A	I	R	E	1	2	1	2	0	1	0	0	0	3	2	0	0	0	2	1	2	0	0	0	0	0	17	1	1922.06	Q9UGP8	Q9UGP8	263	279	SEC63	Translocation protein SEC63 homolog	yes	yes	3	1.128e-06	65.943	By MS/MS	By MS/MS	By MS/MS	By MS/MS	By matching
DAVITVPVFFNQAER	YSRSLAEDFAEQPIKDAVITVPVFFNQAER	DAVITVPVFFNQAERRAVLQAARMAGLKVL	K	D	A	E	R	R	2	1	1	1	0	1	1	0	0	1	0	0	0	2	1	0	1	0	0	3	0	0	15	0	1704.88	Q9Y4L1;A0A087X054;E9PJ21;A0A087WWI4;K7EQK2;J3KTF1;J3QL06	Q9Y4L1	171	185	HYOU1	Hypoxia up-regulated protein 1	yes	no	2	7.8381e-13	100.93	By MS/MS	By MS/MS	By MS/MS	By MS/MS	By MS/MS
DAVLLLFANK	VADELQKMLLVDELRDAVLLLFANKQDLPN	VDELRDAVLLLFANKQDLPNAMAISEMTDK	R	D	A	N	K	Q	2	0	1	1	0	0	0	0	0	0	3	1	0	1	0	0	0	0	0	1	0	0	10	0	1102.64	P18085;C9JPM4;C9JAK5;U3KQF2	P18085	118	127	ARF4	ADP-ribosylation factor 4	yes	no	2	2.5346e-05	96.253	By MS/MS	By MS/MS	By MS/MS	By MS/MS	By MS/MS
DAVLLVFANK	AREELMRMLAEDELRDAVLLVFANKQDLPN	EDELRDAVLLVFANKQDLPNAMNAAEITDK	R	D	A	N	K	Q	2	0	1	1	0	0	0	0	0	0	2	1	0	1	0	0	0	0	0	2	0	0	10	0	1088.62	P84077;P61204;F5H423;C9J1Z8;P84085	P84077	118	127	ARF1;ARF3;ARF5	ADP-ribosylation factor 1;ADP-ribosylation factor 3;ADP-ribosylation factor 5	yes	no	2	3.0036e-06	119.27	By MS/MS	By MS/MS	By MS/MS	By MS/MS	By MS/MS
DAVQLETLELPPGCVR	SLVFHVLLIDVHNPKDAVQLETLELPPGCV	AVQLETLELPPGCVRRAGAGDFMRYHYNGS	K	D	A	V	R	R	1	1	0	1	1	1	2	1	0	0	3	0	0	0	2	0	1	0	0	2	0	0	16	0	1795.91	Q96AY3;H0Y827	Q96AY3	266	281	FKBP10	Peptidyl-prolyl cis-trans isomerase FKBP10	yes	no	2;3	7.3496e-10	97.86	By MS/MS	By MS/MS	By MS/MS	By MS/MS	By MS/MS
DAVVTYTAESK	FEDGFANGEESTPTRDAVVTYTAESKGVVK	TPTRDAVVTYTAESKGVVKFGWIKGVLVRC	R	D	A	S	K	G	2	0	0	1	0	0	1	0	0	0	0	1	0	0	0	1	2	0	1	2	0	0	11	0	1182.58	P55011;G3XAL9	P55011	270	280	SLC12A2	Solute carrier family 12 member 2	yes	no	2	6.3289e-08	98.943	By MS/MS	By MS/MS	By MS/MS	By MS/MS	By matching
DAVVYPILVEFTR	AALSKAFKVKPFVVRDAVVYPILVEFTREV	VRDAVVYPILVEFTREVEEEPGIHSLKHNK	R	D	A	T	R	E	1	1	0	1	0	0	1	0	0	1	1	0	0	1	1	0	1	0	1	3	0	0	13	0	1520.82	Q9Y4L1;A0A087X054;E9PJ21;A0A087WWI4;K7EQK2	Q9Y4L1	439	451	HYOU1	Hypoxia up-regulated protein 1	yes	no	2;3	6.0037e-07	104.79	By MS/MS	By MS/MS	By MS/MS	By MS/MS	By MS/MS
DCEECIQLEPTFIK	AACYTKLLEFQLALKDCEECIQLEPTFIKG	KDCEECIQLEPTFIKGYTRKAAALEAMKDY	K	D	C	I	K	G	0	0	0	1	2	1	3	0	0	2	1	1	0	1	1	0	1	0	0	0	0	0	14	0	1780.8	P31948;H0YGI8	P31948	416	429	STIP1	Stress-induced-phosphoprotein 1	yes	no	2	0.020027	32.606	By matching	By matching	By matching
DCFIEVNSK	QCQVIFGSKAKAAPKDCFIEVNSKGDRFGN	AKAAPKDCFIEVNSKGDRFGNCGFSGNEYK	K	D	C	S	K	G	0	0	1	1	1	0	1	0	0	1	0	1	0	1	0	1	0	0	0	1	0	0	9	0	1110.5	Q13443;A0AVL1;F8WC54	Q13443	538	546	ADAM9	Disintegrin and metalloproteinase domain-containing protein 9	yes	no	2	0.00099173	77.732	By MS/MS	By matching	By MS/MS	By matching	By MS/MS
DCGEDGLCISDLVLDVR	AYSETAKVFSIPFHKDCGEDGLCISDLVLD	GEDGLCISDLVLDVRQIPAAQEQPFIVSNQ	K	D	C	V	R	Q	0	1	0	4	2	0	1	2	0	1	3	0	0	0	0	1	0	0	0	2	0	0	17	0	1934.87	E7ESP4;E7EMF1;P17301	P17301	788	804	ITGA2	Integrin alpha-2	no	no	2;3	1.867e-08	81.494	By MS/MS	By MS/MS	By MS/MS	By MS/MS	By MS/MS
DCLINAAK	YINENLIVNTDELGRDCLINAAKTSMSSKI	NTDELGRDCLINAAKTSMSSKIIGINGDFF	R	D	C	A	K	T	2	0	1	1	1	0	0	0	0	1	1	1	0	0	0	0	0	0	0	0	0	0	8	0	903.448	P17987;E7ERF2;F5H136;F5H7Y1	P17987	146	153	TCP1	T-complex protein 1 subunit alpha	yes	no	2	0.05519	38.806	By matching	By MS/MS
DCLQDPGGGFR	INECRSGACHAAHTRDCLQDPGGGFRCLCH	AHTRDCLQDPGGGFRCLCHAGFSGPRCQTV	R	D	C	F	R	C	0	1	0	2	1	1	0	3	0	0	1	0	0	1	1	0	0	0	0	0	0	0	11	0	1220.52	Q9UM47;M0R3C9	Q9UM47	1221	1231	NOTCH3	Neurogenic locus notch homolog protein 3;Notch 3 extracellular truncation;Notch 3 intracellular domain	yes	no	2	0.00025773	66.621	By MS/MS	By MS/MS	By MS/MS	By matching	By MS/MS
DCNSFPGGASSCK	GEAERIFIELKFTVRDCNSFPGGASSCKET	VRDCNSFPGGASSCKETFNLYYAESDLDYG	R	D	C	C	K	E	1	0	1	1	2	0	0	2	0	0	0	1	0	1	1	3	0	0	0	0	0	0	13	0	1385.53	P29317	P29317	104	116	EPHA2	Ephrin type-A receptor 2	yes	yes	2	0.0049637	42.336	By MS/MS	By MS/MS	By MS/MS
DCNSLPGGLGTCK	EGASRIFIELKFTLRDCNSLPGGLGTCKET	LRDCNSLPGGLGTCKETFNMYYFESDDQNG	R	D	C	C	K	E	0	0	1	1	2	0	0	3	0	0	2	1	0	0	1	1	1	0	0	0	0	0	13	0	1377.6	F8W9W0;B7ZKW7;B7ZKJ3;P54756;F8VP57	F8W9W0	136	148	EPHA5	Receptor protein-tyrosine kinase;Ephrin type-A receptor 5	yes	no	2	9.2723e-07	83.081	By MS/MS	By MS/MS	By MS/MS	By MS/MS	By MS/MS
DCNSLPGVLGTCK	GNAQRIFVELKFTLRDCNSLPGVLGTCKET	LRDCNSLPGVLGTCKETFNLYYYETDYDTG	R	D	C	C	K	E	0	0	1	1	2	0	0	2	0	0	2	1	0	0	1	1	1	0	0	1	0	0	13	0	1419.65	Q15375	Q15375	108	120	EPHA7	Ephrin type-A receptor 7	yes	yes	2	2.1916e-05	79.82	By MS/MS	By MS/MS	By MS/MS	By MS/MS	By MS/MS
DCPAQLQQLLELGR	RHKIRARQNRAYLERDCPAQLQQLLELGRG	RDCPAQLQQLLELGRGVLDQQEGSESSSLP	R	D	C	G	R	G	1	1	0	1	1	3	1	1	0	0	4	0	0	0	1	0	0	0	0	0	0	0	14	0	1639.84	Q6B0J5;Q30201;F8W7W8	Q6B0J5	186	199	HFE	Hereditary hemochromatosis protein	yes	no	2	0.039003	34.887	By MS/MS	By MS/MS
DCPDGSDEAPEICPQSK	QITCISKGWRCDGERDCPDGSDEAPEICPQ	PDGSDEAPEICPQSKAQRCQPNEHNCLGTE	R	D	C	S	K	A	1	0	0	3	2	1	2	1	0	1	0	1	0	0	3	2	0	0	0	0	0	0	17	0	1903.76	Q07954;Q6PJ72;Q7Z7K9	Q07954	52	68	LRP1	Prolow-density lipoprotein receptor-related protein 1;Low-density lipoprotein receptor-related protein 1 85 kDa subunit;Low-density lipoprotein receptor-related protein 1 515 kDa subunit;Low-density lipoprotein receptor-related protein 1 intracellular domain	yes	no	2	0.061692	31.228	By MS/MS
DCSIALPYVCK	CGVIRTESSGGWQNRDCSIALPYVCKKKPN	WQNRDCSIALPYVCKKKPNATAEPTPPDRW	R	D	C	C	K	K	1	0	0	1	2	0	0	0	0	1	1	1	0	0	1	1	0	0	1	1	0	0	11	0	1324.62	Q9UBG0	Q9UBG0	350	360	MRC2	C-type mannose receptor 2	yes	yes	2	0.00012169	76.064					By MS/MS
DCSLPYATESK	EACCADGHRMATHQKDCSLPYATESKECRM	THQKDCSLPYATESKECRMVQEQCCHSQLE	K	D	C	S	K	E	1	0	0	1	1	0	1	0	0	0	1	1	0	0	1	2	1	0	1	0	0	0	11	0	1269.55	P23142;B1AHM7;B1AHM9;B1AHM6;B1AHN3	P23142	49	59	FBLN1	Fibulin-1	no	no	2	3.3544e-05	79.986	By MS/MS			By MS/MS	By MS/MS
DDAFAEWTEMAHER	RENAEVSMDVSLAYRDDAFAEWTEMAHERV	RDDAFAEWTEMAHERVPRKLKCTFTSPKTP	R	D	D	E	R	V	3	1	0	2	0	0	3	0	1	0	0	0	1	1	0	0	1	1	0	0	0	0	14	0	1706.7	E9PM62;Q5T9L3;E9PKJ0;E9PJW4;H0YCG9;E9PQK1	E9PM62	97	110	WLS	Protein wntless homolog	yes	no	3	1.9358e-09	85.457				By MS/MS	By MS/MS
DDAMLLK	QPHDLGKVGEVIVTKDDAMLLKGKGDKAQI	VGEVIVTKDDAMLLKGKGDKAQIEKRIQEI	K	D	D	L	K	G	1	0	0	2	0	0	0	0	0	0	2	1	1	0	0	0	0	0	0	0	0	0	7	0	804.405	P10809	P10809	353	359	HSPD1	60 kDa heat shock protein, mitochondrial	yes	yes	2	0.0048633	83.614	By MS/MS	By MS/MS	By MS/MS	By MS/MS	By MS/MS
DDDIAALVVDNGSGMCK	______________________________	DIAALVVDNGSGMCKAGFAGDDAPRAVFPS	M	D	D	C	K	A	2	0	1	4	1	0	0	2	0	1	1	1	1	0	0	1	0	0	0	2	0	0	17	0	1778.78	P60709;G5E9R0;E7EVS6;C9JZR7;C9JTX5	P60709	2	18	ACTB	Actin, cytoplasmic 1;Actin, cytoplasmic 1, N-terminally processed	yes	no	2	1.029e-31	174.9	By MS/MS	By MS/MS	By MS/MS	By MS/MS	By MS/MS
DDDRTPGLHGDCDDDKYR	PEPLTHAPRKVYDTRDDDRTPGLHGDCDDD	RTPGLHGDCDDDKYRRRPALGWLARLLRSR	R	D	D	Y	R	R	0	2	0	7	1	0	0	2	1	0	1	1	0	0	1	0	1	0	1	0	0	0	18	2	2148.88	O95159	O95159	219	236	ZFPL1	Zinc finger protein-like 1	yes	yes	4	0.05222	14.472		By matching	By matching	By matching
DDDYAGFVFGYQSSSR	NAVDFSGTFFINTERDDDYAGFVFGYQSSS	DDYAGFVFGYQSSSRFYVVMWKQVTQSYWD	R	D	D	S	R	F	1	1	0	3	0	1	0	2	0	0	0	0	0	2	0	3	0	0	2	1	0	0	16	0	1812.76	CON__Q28194;P35442;P07996	P07996	1019	1034	THBS2;THBS1	Thrombospondin-2;Thrombospondin-1	no	no	2	0.0014427	38.021		By MS/MS	By matching	By matching	By MS/MS
DDFDFGTMGHVIR	KAISPDKDNFYFDVKDDFDFGTMGHVIRGT	VKDDFDFGTMGHVIRGTVVMKDGKVIFPAP	K	D	D	I	R	G	0	1	0	3	0	0	0	2	1	1	0	0	1	2	0	0	1	0	0	1	0	0	13	0	1508.67	Q13423;E9PCX7	Q13423	412	424	NNT	NAD(P) transhydrogenase, mitochondrial	yes	no	3	0.0028143	47.062					By MS/MS
DDFVQIGK	VFHAHSSVLNFATNRDDFVQIGKGPTNNTC	LNFATNRDDFVQIGKGPTNNTCVVRTVSVG	R	D	D	G	K	G	0	0	0	2	0	1	0	1	0	1	0	1	0	1	0	0	0	0	0	1	0	0	8	0	920.46	Q8TEM1	Q8TEM1	1430	1437	NUP210	Nuclear pore membrane glycoprotein 210	yes	yes	2	0.0096275	62.717					By MS/MS
DDGLFSGDPNWFPK	VQRTLMNLGGLAVARDDGLFSGDPNWFPKK	RDDGLFSGDPNWFPKKSKENPRNFSDNQLQ	R	D	D	P	K	K	0	0	1	3	0	0	0	2	0	0	1	1	0	2	2	1	0	1	0	0	0	0	14	0	1593.71	X6RJP6;P37802	X6RJP6	140	153	TAGLN2	Transgelin-2	yes	no	2	0.00028455	57.348	By MS/MS	By MS/MS	By MS/MS	By MS/MS	By MS/MS
DDGSWEVIEGYR	KPCNHVLSLSFPIRRDDGSWEVIEGYRAQH	IRRDDGSWEVIEGYRAQHSQHRTPCKGGIR	R	D	D	Y	R	A	0	1	0	2	0	0	2	2	0	1	0	0	0	0	0	1	0	1	1	1	0	0	12	0	1424.62	P00367;P49448	P00367	125	136	GLUD1;GLUD2	Glutamate dehydrogenase 1, mitochondrial;Glutamate dehydrogenase 2, mitochondrial	yes	no	2	1.6622e-05	81.338	By MS/MS	By MS/MS	By MS/MS	By MS/MS	By MS/MS
DDGVSWSTPR	KAGCQVASTMLVWSKDDGVSWSTPRNLSLD	LVWSKDDGVSWSTPRNLSLDIGTEVFAPGP	K	D	D	P	R	N	0	1	0	2	0	0	0	1	0	0	0	0	0	0	1	2	1	1	0	1	0	0	10	0	1118.5	Q99519;E9PIF4	Q99519	176	185	NEU1	Sialidase-1	yes	no	2	0.054271	38.276			By MS/MS
DDILILTVR	YDNVQSDLLHKYQSKDDILILTVRLAVIVA	HKYQSKDDILILTVRLAVIVAVILTVPVLF	K	D	D	V	R	L	0	1	0	2	0	0	0	0	0	2	2	0	0	0	0	0	1	0	0	1	0	0	9	0	1056.62	F8VX04;Q9H2H9	F8VX04	349	357	SLC38A1	Sodium-coupled neutral amino acid transporter 1	yes	no	2	0.00037743	101.54	By matching	By MS/MS	By MS/MS	By MS/MS	By MS/MS
DDLDEEEDTHL	ELGDSWIVPLDNLTKDDLDEEEDTHL____	NLTKDDLDEEEDTHL_______________	K	D	D	H	L	-	0	0	0	4	0	0	3	0	1	0	2	0	0	0	0	0	1	0	0	0	0	0	11	0	1329.52	O00592	O00592	548	558	PODXL	Podocalyxin	yes	yes	2	1.5875e-06	96.253	By MS/MS	By MS/MS	By MS/MS
DDLQAVMAMVR	AQIQGDEIRVTGKSRDDLQAVMAMVRGGDL	GKSRDDLQAVMAMVRGGDLGQPFQFKNFRD	R	D	D	V	R	G	2	1	0	2	0	1	0	0	0	0	1	0	2	0	0	0	0	0	0	2	0	0	11	0	1247.6	A0A0F6F1X1	A0A0F6F1X1	138	148			yes	yes	2	0.00098881	79.906	By MS/MS		By MS/MS		By MS/MS
DDLWSIQNLGTK	PVDIYYLMDLSYSMKDDLWSIQNLGTKLAT	SMKDDLWSIQNLGTKLATQMRKLTSNLRIG	K	D	D	T	K	L	0	0	1	2	0	1	0	1	0	1	2	1	0	0	0	1	1	1	0	0	0	0	12	0	1388.69	P05106;H3BM21;I3L4X8	P05106	152	163	ITGB3	Integrin beta-3;Integrin beta	yes	no	2	1.2743e-06	88.681		By matching	By MS/MS	By MS/MS	By MS/MS
DDMIFEDCGDVPSEPK	NIVRFLEKYKDSAQRDDMIFEDCGDVPSEP	DMIFEDCGDVPSEPKERGDFNHERGERKVC	R	D	D	P	K	E	0	0	0	4	1	0	2	1	0	1	0	1	1	1	2	1	0	0	0	1	0	0	16	0	1852.75	P05026;V9GYR2	P05026	119	134	ATP1B1	Sodium/potassium-transporting ATPase subunit beta-1	yes	no	2	3.5588e-10	96.745	By MS/MS	By MS/MS	By MS/MS	By MS/MS	By MS/MS
DDNMFQIGK	TSRALSSSKQSSSSRDDNMFQIGKMRYVSV	QSSSSRDDNMFQIGKMRYVSVRDFKGKVLI	R	D	D	G	K	M	0	0	1	2	0	1	0	1	0	1	0	1	1	1	0	0	0	0	0	0	0	0	9	0	1066.48	P53999	P53999	60	68	SUB1	Activated RNA polymerase II transcriptional coactivator p15	yes	yes	2	0.0013178	74.127	By matching	By matching	By MS/MS	By matching	By matching
DDPHACYSTVFDK	LAKEYEATLEECCAKDDPHACYSTVFDKLK	AKDDPHACYSTVFDKLKHLVDEPQNLIKQN	K	D	D	D	K	L	1	0	0	3	1	0	0	0	1	0	0	1	0	1	1	1	1	0	1	1	0	0	13	0	1553.65	CON__P02769	CON__P02769	387	399			yes	yes	2;3	2.3451e-06	88.441	By MS/MS	By MS/MS	By MS/MS	By MS/MS	By MS/MS
DDPLEFK	QPIEFDATGNRDYAKDDPLEFKSHQWFGAS	TGNRDYAKDDPLEFKSHQWFGASVRSKQDK	K	D	D	F	K	S	0	0	0	2	0	0	1	0	0	0	1	1	0	1	1	0	0	0	0	0	0	0	7	0	862.407	P06756	P06756	113	119	ITGAV	Integrin alpha-V;Integrin alpha-V heavy chain;Integrin alpha-V light chain	yes	yes	2	0.037901	60.788	By MS/MS	By MS/MS	By MS/MS	By MS/MS	By MS/MS
DDQEAVLCFYK	LCRDEVITWVDTIVKDDQEAVLCFYKTAKD	TIVKDDQEAVLCFYKTAKDCVMMFTYVELP	K	D	D	Y	K	T	1	0	0	2	1	1	1	0	0	0	1	1	0	1	0	0	0	0	1	1	0	0	11	0	1386.61	P18084;H7C5U2	P18084	675	685	ITGB5	Integrin beta-5;Integrin beta	yes	no	2	2.9357e-06	85.731		By MS/MS	By MS/MS		By MS/MS
DDVAQTDLLQIDPNFGSK	KVKGLVLGPIHKNQKDDVAQTDLLQIDPNF	AQTDLLQIDPNFGSKEDFDSLLQSAKKKSI	K	D	D	S	K	E	1	0	1	4	0	2	0	1	0	1	2	1	0	1	1	1	1	0	0	1	0	0	18	0	1974.95	F5GZS6;J3KPF3;P08195;F5H0E2	F5GZS6	239	256	SLC3A2	4F2 cell-surface antigen heavy chain	no	no	2;3	9.3879e-64	215.87	By MS/MS	By MS/MS	By MS/MS	By MS/MS	By MS/MS
DDVAQTDLLQIDPNFGSKEDFDSLLQSAK	KVKGLVLGPIHKNQKDDVAQTDLLQIDPNF	FGSKEDFDSLLQSAKKKSIRVILDLTPNYR	K	D	D	A	K	K	2	0	1	6	0	3	1	1	0	1	4	2	0	2	1	3	1	0	0	1	0	0	29	1	3208.54	F5GZS6;J3KPF3;P08195	F5GZS6	239	267	SLC3A2	4F2 cell-surface antigen heavy chain	yes	no	3;4	2.9973e-19	87.439	By MS/MS	By MS/MS	By MS/MS	By MS/MS	By MS/MS
DEACFPSPGAGALHWELLSR	VAYSVLFETFGYHFRDEACFPSPGAGALHW	PSPGAGALHWELLSRGLLHGCIHAIGVHLF	R	D	E	S	R	G	3	1	0	1	1	0	2	2	1	0	3	0	0	1	2	2	0	1	0	0	0	0	20	0	2212.04	O60503	O60503	265	284	ADCY9	Adenylate cyclase type 9	yes	yes	3	0.0036732	31.462	By matching	By MS/MS	By matching	By matching	By matching
DEADVLEVDQGFDDHNLPCDVIWLDIEHADGK	PLFSLGYHQSRWNYRDEADVLEVDQGFDDH	PCDVIWLDIEHADGKRYFTWDPSRFPQPRT	R	D	E	G	K	R	2	0	1	8	1	1	3	2	2	2	3	1	0	1	1	0	0	1	0	3	0	0	32	0	3678.64	E9PKU7;Q14697;F5H6X6	Q14697	405	436	GANAB	Neutral alpha-glucosidase AB	no	no	4	0.00044966	34.821		By matching		By matching	By MS/MS
DEEVHAGLGELLR	TASQAKAVLSAEQLRDEEVHAGLGELLRSL	LRDEEVHAGLGELLRSLSNSTARNVTWKLG	R	D	E	L	R	S	1	1	0	1	0	0	3	2	1	0	3	0	0	0	0	0	0	0	0	1	0	0	13	0	1436.73	P50454;E9PPV6;E9PR70;E9PK86;E9PMI5;E9PNX1;E9PJH8;E9PIG2;E9PRS3;E9PQ34	P50454	104	116	SERPINH1	Serpin H1	yes	no	2;3	2.1154e-22	134.75	By MS/MS	By MS/MS	By MS/MS	By MS/MS	By MS/MS
DEFEGLFK	KNFPNAIEHTLQWARDEFEGLFKQPAENVN	HTLQWARDEFEGLFKQPAENVNQYLTDPKF	R	D	E	F	K	Q	0	0	0	1	0	0	2	1	0	0	1	1	0	2	0	0	0	0	0	0	0	0	8	0	983.46	P22314;Q5JRR6	P22314	650	657	UBA1	Ubiquitin-like modifier-activating enzyme 1	yes	no	2	0.017969	56.011		By MS/MS		By MS/MS
DEFLIQASPR	DVTAPNTFKTLDSWRDEFLIQASPRDPENF	LDSWRDEFLIQASPRDPENFPFVVLGNKID	R	D	E	P	R	D	1	1	0	1	0	1	1	0	0	1	1	0	0	1	1	1	0	0	0	0	0	0	10	0	1174.6	P51149;C9J592	P51149	104	113	RAB7A	Ras-related protein Rab-7a	yes	no	2	0.00033052	82.645	By MS/MS	By MS/MS			By MS/MS
DEILPTTPISEQK	PKKPLPDHVSIVEPKDEILPTTPISEQKGG	PKDEILPTTPISEQKGGKPEPPAMPQPVPT	K	D	E	Q	K	G	0	0	0	1	0	1	2	0	0	2	1	1	0	0	2	1	2	0	0	0	0	0	13	0	1469.76	P23396;E9PL09;E9PPU1;H0YEU2;E9PSF4	P23396	215	227	RPS3	40S ribosomal protein S3	yes	no	2	2.5718e-07	95.573	By MS/MS	By MS/MS	By MS/MS	By MS/MS	By MS/MS
DEITFVSGAPR	YLGFSLDSGKGIVSKDEITFVSGAPRANHS	IVSKDEITFVSGAPRANHSGAVVLLKRDMK	K	D	E	P	R	A	1	1	0	1	0	0	1	1	0	1	0	0	0	1	1	1	1	0	0	1	0	0	11	0	1190.59	P23229;C9JXX7	P23229	311	321	ITGA6	Integrin alpha-6;Integrin alpha-6 heavy chain;Integrin alpha-6 light chain;Processed integrin alpha-6	yes	no	2	3.7669e-09	113.62	By MS/MS	By MS/MS	By MS/MS	By MS/MS	By MS/MS
DELHIVEAEAMNYEGSPIK	HQLSLRTVSLGAGAKDELHIVEAEAMNYEG	IVEAEAMNYEGSPIKVTLATLKMSVQPTVS	K	D	E	I	K	V	2	0	1	1	0	0	4	1	1	2	1	1	1	0	1	1	0	0	1	1	0	0	19	0	2144.01	P06748	P06748	55	73	NPM1	Nucleophosmin	yes	yes	3	0.00022033	40.432		By MS/MS	By matching	By matching	By matching
DELILEGNDIELVSNSAALIQQATTVK	RMRPGVACSVSQAQKDELILEGNDIELVSN	VSNSAALIQQATTVKNKDIRKFLDGIYVSE	K	D	E	V	K	N	3	0	2	2	0	2	3	1	0	3	4	1	0	0	0	2	2	0	0	2	0	0	27	0	2883.51	H0Y9V9;P32969;D6RAN4;H0Y9R4	H0Y9V9	139	165	RPL9	60S ribosomal protein L9	yes	no	3	0.056008	6.0301	By MS/MS	By MS/MS	By matching	By MS/MS	By MS/MS
DELLAAIK	SDTRTEFNLNQYYQRDELLAAIKKIPYKGG	LNQYYQRDELLAAIKKIPYKGGNTMTGDAI	R	D	E	I	K	K	2	0	0	1	0	0	1	0	0	1	2	1	0	0	0	0	0	0	0	0	0	0	8	0	871.501	D6RGG3;Q99715	D6RGG3	201	208	COL12A1	Collagen alpha-1(XII) chain	yes	no	2	0.013095	60.788				By MS/MS
DELMPLESAYR	GRAQYERYSFRSFPRDELMPLESAYRHALD	SFPRDELMPLESAYRHALDKYSGEHWAESV	R	D	E	Y	R	H	1	1	0	1	0	0	2	0	0	0	2	0	1	0	1	1	0	0	1	0	0	0	11	0	1322.62	C9JP16;O75718	C9JP16	39	49	CRTAP	Cartilage-associated protein	yes	no	2	7.0487e-09	102.07	By MS/MS	By MS/MS	By MS/MS	By MS/MS	By MS/MS
DENLALYVENQFR	LNENSYVPREAGSQKDENLALYVENQFREF	QKDENLALYVENQFREFKLSKVWRDQHFVK	K	D	E	F	R	E	1	1	2	1	0	1	2	0	0	0	2	0	0	1	0	0	0	0	1	1	0	0	13	0	1609.77	P02786;G3V0E5	P02786	162	174	TFRC	Transferrin receptor protein 1;Transferrin receptor protein 1, serum form	yes	no	2;3	5.8892e-27	187.42	By MS/MS	By MS/MS	By MS/MS	By MS/MS	By MS/MS
DENSVELTMAEGPYK	LVADPPIARLSVSGRDENSVELTMAEGPYK	DENSVELTMAEGPYKIILTARPFRLDLLED	R	D	E	Y	K	I	1	0	1	1	0	0	3	1	0	0	1	1	1	0	1	1	1	0	1	1	0	0	15	0	1681.75	E9PKU7;E9PNH1;Q14697;F5H6X6	Q14697	134	148	GANAB	Neutral alpha-glucosidase AB	no	no	2	7.8642e-21	117.98	By MS/MS	By MS/MS	By MS/MS	By MS/MS	By MS/MS
DEPGAWEETFK	RDGDKPEETQGKAEKDEPGAWEETFKTHSD	KAEKDEPGAWEETFKTHSDSKPYGPMSVGL	K	D	E	F	K	T	1	0	0	1	0	0	3	1	0	0	0	1	0	1	1	0	1	1	0	0	0	0	11	0	1307.57	E9PKU7;Q14697;F5H6X6	Q14697	221	231	GANAB	Neutral alpha-glucosidase AB	no	no	2	0.0031061	59.426		By MS/MS			By MS/MS
DEPGEQVELKEEAEAPVEDGSQPPPPEPK	DTVQEEEESPAEGSKDEPGEQVELKEEAEA	APVEDGSQPPPPEPKGDATPEGEKATEKEN	K	D	E	P	K	G	2	0	0	2	0	2	8	2	0	0	1	2	0	0	7	1	0	0	0	2	0	0	29	1	3126.45	Q9Y4L1;E9PJ21;A0A087WWI4;K7EQK2	Q9Y4L1	614	642	HYOU1	Hypoxia up-regulated protein 1	yes	no	3	0.029624	29.346	By MS/MS
DEPIHILNVAIK	EAGHTSLYDEDKVPRDEPIHILNVAIKTDC	VPRDEPIHILNVAIKTDCDIEDDRLAAMFR	R	D	E	I	K	T	1	0	1	1	0	0	1	0	1	3	1	1	0	0	1	0	0	0	0	1	0	0	12	0	1360.77	Q13085	Q13085	1283	1294	ACACA	Acetyl-CoA carboxylase 1;Biotin carboxylase	yes	yes	3	0.00087376	53.211	By MS/MS
DEPSVAAMVYPFTGDHK	RAVQGMLDFDYVCSRDEPSVAAMVYPFTGD	PSVAAMVYPFTGDHKQKFYWGHKEILIPVF	R	D	E	H	K	Q	2	0	0	2	0	0	1	1	1	0	0	1	1	1	2	1	1	0	1	2	0	0	17	0	1862.85	P53396	P53396	522	538	ACLY	ATP-citrate synthase	yes	yes	3	8.0839e-06	56.407	By MS/MS	By MS/MS	By MS/MS	By MS/MS	By MS/MS
DEQQQLDFR	GVAETLVLVKSLQSKDEQQQLDFRRELEMF	KSLQSKDEQQQLDFRRELEMFGKLNHANVV	K	D	E	F	R	R	0	1	0	2	0	3	1	0	0	0	1	0	0	1	0	0	0	0	0	0	0	0	9	0	1177.54	Q13308;H0Y8F1;C9JQR6	Q13308	836	844	PTK7	Inactive tyrosine-protein kinase 7	yes	no	2	5.8284e-06	131.06	By MS/MS	By MS/MS	By MS/MS	By MS/MS	By MS/MS
DEQYLFLVR	SLTTSLHNKTVIVSKDEQYLFLVRVVVPYQ	TVIVSKDEQYLFLVRVVVPYQGPSSDYVVV	K	D	E	V	R	V	0	1	0	1	0	1	1	0	0	0	2	0	0	1	0	0	0	0	1	1	0	0	9	0	1181.61	Q92673;E9PKB0;E9PS32;E9PP43;E9PPB3	Q92673	1902	1910	SORL1	Sortilin-related receptor	yes	no	2	0.00012683	100.45		By MS/MS	By MS/MS	By MS/MS	By MS/MS
DETNYGIPQR	SASRDKTIIMWKLTRDETNYGIPQRALRGH	WKLTRDETNYGIPQRALRGHSHFVSDVVIS	R	D	E	Q	R	A	0	1	1	1	0	1	1	1	0	1	0	0	0	0	1	0	1	0	1	0	0	0	10	0	1191.55	P63244;D6RAC2;D6R9Z1;D6R9L0;D6REE5;D6RFX4;D6RHH4;D6RBD0;D6RFZ9;D6RAU2;E9PD14;D6RGK8;D6R909	P63244	48	57	GNB2L1	Guanine nucleotide-binding protein subunit beta-2-like 1;Guanine nucleotide-binding protein subunit beta-2-like 1, N-terminally processed	yes	no	2	6.0469e-08	109.86	By MS/MS			By MS/MS	By MS/MS
DEVDGGPPCAPGGTAK	______________________________	EVDGGPPCAPGGTAKTRRPDNTAFKQQRLP	K	D	E	A	K	T	2	0	0	2	1	0	1	4	0	0	0	1	0	0	3	0	1	0	0	1	0	0	16	0	1526.67	Q9NV96	Q9NV96	9	24	TMEM30A	Cell cycle control protein 50A	yes	yes	2	1.2755e-09	95.401	By MS/MS	By MS/MS	By MS/MS	By MS/MS	By MS/MS
DEVITWVDTIVK	HSGKPDNQTCHSLCRDEVITWVDTIVKDDQ	LCRDEVITWVDTIVKDDQEAVLCFYKTAKD	R	D	E	V	K	D	0	0	0	2	0	0	1	0	0	2	0	1	0	0	0	0	2	1	0	3	0	0	12	0	1416.75	P18084;H7C5U2	P18084	663	674	ITGB5	Integrin beta-5;Integrin beta	yes	no	2	0.0057716	45.997	By MS/MS	By matching	By MS/MS		By MS/MS
DEVLENVSPSCPK	LLLLLFLDAANAQARDEVLENVSPSCPKDA	ARDEVLENVSPSCPKDAVRFKHLRKYVYNY	R	D	E	P	K	D	0	0	1	1	1	0	2	0	0	0	1	1	0	0	2	2	0	0	0	2	0	0	13	0	1472.68	CON__ENSEMBL:ENSBTAP00000032840	CON__ENSEMBL:ENSBTAP00000032840	26	38			yes	yes	2	9.2016e-09	103.34	By MS/MS	By MS/MS		By MS/MS	By MS/MS
DEVLYVFPSDFCR	INGTDGDSFHPLITKDEVLYVFPSDFCRSV	TKDEVLYVFPSDFCRSVYITFSDYESVQGL	K	D	E	C	R	S	0	1	0	2	1	0	1	0	0	0	1	0	0	2	1	1	0	0	1	2	0	0	13	0	1645.74	A0A1W2PPX5;A0A1W2PQR6;A0A1W2PQB7;A0A1W2PS43;A0A1W2PRS1;Q14108;A0A1W2PRF6	A0A1W2PPX5	263	275	SCARB2	Lysosome membrane protein 2	yes	no	2	2.0482e-17	121.9			By MS/MS		By MS/MS
DEYPSNPMVLR	VQTWSTQNLSMTITRDEYPSNPMVLRGINQ	TITRDEYPSNPMVLRGINQKAAFPQYQPVV	R	D	E	L	R	G	0	1	1	1	0	0	1	0	0	0	1	0	1	0	2	1	0	0	1	1	0	0	11	0	1319.62	Q9UHN6;B4E1B9;H3BLX9;H3BLY0	Q9UHN6	1013	1023	TMEM2	Transmembrane protein 2	yes	no	2	0.0036458	57.598	By MS/MS	By MS/MS	By MS/MS	By MS/MS	By MS/MS
DFASFPSINLQQMLK	QKTLSCPTKEPQIAKDFASFPSINLQQMLK	DFASFPSINLQQMLKEVPKRFGDERGAIVH	K	D	F	L	K	E	1	0	1	1	0	2	0	0	0	1	2	1	1	2	1	2	0	0	0	0	0	0	15	0	1737.88	Q7Z4H8	Q7Z4H8	166	180	KDELC2	KDEL motif-containing protein 2	yes	yes	2	0.0097885	33.961	By matching	By matching		By matching	By MS/MS
DFATVYVEAIK	FWQQDDPQSSWDRVKDFATVYVEAIKDSGR	DRVKDFATVYVEAIKDSGRDYVAQFEASAL	K	D	F	I	K	D	2	0	0	1	0	0	1	0	0	1	0	1	0	1	0	0	1	0	1	2	0	0	11	0	1254.65	CON__P15497	CON__P15497	36	46			yes	yes	2	3.2781e-06	91.584	By MS/MS			By MS/MS	By MS/MS
DFDDGVLGLAWVGAPSGSSGGICEK	QNHDDYCLAYVFTDRDFDDGVLGLAWVGAP	WVGAPSGSSGGICEKSKLYSDGKKKSLNTG	R	D	F	E	K	S	2	0	0	3	1	0	1	6	0	1	2	1	0	1	1	3	0	1	0	2	0	0	25	0	2493.15	O14672;H0YNC5;B5MC71	O14672	322	346	ADAM10	Disintegrin and metalloproteinase domain-containing protein 10	yes	no	3	2.2488e-05	37.228	By MS/MS	By MS/MS	By MS/MS	By MS/MS	By MS/MS
DFEALMNQHQDPLEVTQDVTR	IASGWRPHEPITIGRDFEALMNQHQDPLEV	NQHQDPLEVTQDVTREWAKKVVWKREKASK	R	D	F	T	R	E	1	1	1	3	0	3	2	0	1	0	2	0	1	1	1	0	2	0	0	2	0	0	21	0	2485.15	Q02763;B5A954	Q02763	60	80	TEK	Angiopoietin-1 receptor	yes	no	3	0.00098947	40.81				By MS/MS
DFELDVLEEAYTTEHWLVR	PPGFDRVRNAEIGNKDFELDVLEEAYTTEH	DVLEEAYTTEHWLVRIYKVKDLDNRGLSRT	K	D	F	V	R	I	1	1	0	2	0	0	4	0	1	0	3	0	0	1	0	0	2	1	1	2	0	0	19	0	2364.13	P46977	P46977	672	690	STT3A	Dolichyl-diphosphooligosaccharide--protein glycosyltransferase subunit STT3A	yes	yes	3	0.0002427	39.237				By MS/MS	By MS/MS
DFETIGQNK	GIPLDFSSSLGIIVKDFETIGQNKLIGTAT	LGIIVKDFETIGQNKLIGTATVALKDLTGD	K	D	F	N	K	L	0	0	1	1	0	1	1	1	0	1	0	1	0	1	0	0	1	0	0	0	0	0	9	0	1050.5	Q9NZM1	Q9NZM1	71	79	MYOF	Myoferlin	yes	yes	2	0.00028312	113.5	By MS/MS	By MS/MS	By matching	By MS/MS	By MS/MS
DFFQSYGNVVELR	FIGNLPHEVDKSELKDFFQSYGNVVELRIN	LKDFFQSYGNVVELRINSGGKLPNFGFVVF	K	D	F	L	R	I	0	1	1	1	0	1	1	1	0	0	1	0	0	2	0	1	0	0	1	2	0	0	13	0	1572.76	Q13283	Q13283	358	370	G3BP1	Ras GTPase-activating protein-binding protein 1	yes	yes	2	0.00061079	62.303			By MS/MS		By MS/MS
DFGHVQFVGSYK	LVPTKVTGIITQGAKDFGHVQFVGSYKLAY	GAKDFGHVQFVGSYKLAYSNDGEHWTVYQD	K	D	F	Y	K	L	0	0	0	1	0	1	0	2	1	0	0	1	0	2	0	1	0	0	1	2	0	0	12	0	1382.66	O43854	O43854	398	409	EDIL3	EGF-like repeat and discoidin I-like domain-containing protein 3	yes	yes	2;3	9.6999e-11	107.03	By MS/MS	By MS/MS	By MS/MS	By MS/MS	By MS/MS
DFGSAAVSLQVAAPYSK	RVADEGSFTCFVSIRDFGSAAVSLQVAAPY	GSAAVSLQVAAPYSKPSMTLEPNKDLRPGD	R	D	F	S	K	P	4	0	0	1	0	1	0	1	0	0	1	1	0	1	1	3	0	0	1	2	0	0	17	0	1709.86	A0A0C4DGH0;Q5ZPR3;H0YK40;H0YK59;H0YL10	A0A0C4DGH0	200	216	CD276	CD276 antigen	yes	no	2	1.2803e-14	107.17	By matching	By MS/MS	By MS/MS	By MS/MS	By MS/MS
DFGSAAVSLQVAAPYSKPSMTLEPNK	RVADEGSFTCFVSIRDFGSAAVSLQVAAPY	AAPYSKPSMTLEPNKDLRPGDTVTITCSSY	R	D	F	N	K	D	4	0	1	1	0	1	1	1	0	0	2	2	1	1	3	4	1	0	1	2	0	0	26	1	2707.35	A0A0C4DGH0;Q5ZPR3;H0YK40;H0YK59;H0YL10	A0A0C4DGH0	200	225	CD276	CD276 antigen	yes	no	3	0.01539	17.943	By matching	By matching	By MS/MS	By matching
DFGSVDNFK	KGTTLQGDLKAAIERDFGSVDNFKAEFEKA	KAAIERDFGSVDNFKAEFEKAAASRFGSGW	R	D	F	F	K	A	0	0	1	2	0	0	0	1	0	0	0	1	0	2	0	1	0	0	0	1	0	0	9	0	1027.46	A0A0F6FF25	A0A0F6FF25	106	114			yes	yes	2	0.001295	79.906	By MS/MS	By MS/MS	By MS/MS	By MS/MS	By MS/MS
DFHKDILKPSPGK	QTKEMATKEKLQCLKDFHKDILKPSPGKSP	LKDFHKDILKPSPGKSPGTRPEDEAEGKPP	K	D	F	G	K	S	0	0	0	2	0	0	0	1	1	1	1	3	0	1	2	1	0	0	0	0	0	0	13	2	1480.8	A0A087WY96;P31641;A0A087WYN0;C9JPV1	A0A087WY96	113	125	SLC6A6	Transporter;Sodium- and chloride-dependent taurine transporter	yes	no	3;4	3.4086e-05	72.891	By MS/MS	By matching	By MS/MS	By MS/MS	By MS/MS
DFHVDEQTTVK	GKWEKPFEMKHTTERDFHVDEQTTVKVPMM	TTERDFHVDEQTTVKVPMMNRLGMFDLHYC	R	D	F	V	K	V	0	0	0	2	0	1	1	0	1	0	0	1	0	1	0	0	2	0	0	2	0	0	11	0	1317.62	CON__P34955	CON__P34955	229	239			yes	yes	2;3	9.5152e-16	152.07	By MS/MS	By MS/MS	By MS/MS	By MS/MS	By MS/MS
DFHYIVFGAPGTYNWK	KFGSCQQGVAATFTKDFHYIVFGAPGTYNW	FHYIVFGAPGTYNWKGIVRVEQKNNTFFDM	K	D	F	W	K	G	1	0	1	1	0	0	0	2	1	1	0	1	0	2	1	0	1	1	2	1	0	0	16	0	1913.91	P23229;C9JXX7	P23229	199	214	ITGA6	Integrin alpha-6;Integrin alpha-6 heavy chain;Integrin alpha-6 light chain;Processed integrin alpha-6	yes	no	2;3	1.3318e-09	90.367	By MS/MS	By MS/MS	By MS/MS	By MS/MS	By MS/MS
DFILPISDVR	HLSLSHQPDKKGVPRDFILPISDVRASIGA	KGVPRDFILPISDVRASIGAGFIYPLVGTM	R	D	F	V	R	A	0	1	0	2	0	0	0	0	0	2	1	0	0	1	1	1	0	0	0	1	0	0	10	0	1173.64	A0A087WVM4;B7ZM99;Q6UB35;Q4VXM1;Q4VXM0	A0A087WVM4	861	870	MTHFD1L	Monofunctional C1-tetrahydrofolate synthase, mitochondrial	yes	no	2	0.0001974	78.334	By MS/MS	By MS/MS	By MS/MS	By MS/MS	By MS/MS
DFINFISDK	KDGEFRRYQGPRTKKDFINFISDKEWKSIE	GPRTKKDFINFISDKEWKSIEPVSSWFGPG	K	D	F	D	K	E	0	0	1	2	0	0	0	0	0	2	0	1	0	2	0	1	0	0	0	0	0	0	9	0	1097.54	Q9H3N1	Q9H3N1	122	130	TMX1	Thioredoxin-related transmembrane protein 1	yes	yes	2	0.00079507	79.906	By MS/MS	By MS/MS	By MS/MS	By MS/MS	By MS/MS
DFINFISDKEWK	KDGEFRRYQGPRTKKDFINFISDKEWKSIE	TKKDFINFISDKEWKSIEPVSSWFGPGSVL	K	D	F	W	K	S	0	0	1	2	0	0	1	0	0	2	0	2	0	2	0	1	0	1	0	0	0	0	12	1	1540.76	Q9H3N1	Q9H3N1	122	133	TMX1	Thioredoxin-related transmembrane protein 1	yes	yes	3	0.014712	42.031	By MS/MS
DFLAGGIAAAISK	______________________________	AKDFLAGGIAAAISKTAVAPIERVKLLLQV	K	D	F	S	K	T	4	0	0	1	0	0	0	2	0	2	1	1	0	1	0	1	0	0	0	0	0	0	13	0	1232.68	P12236	P12236	11	23	SLC25A6	ADP/ATP translocase 3;ADP/ATP translocase 3, N-terminally processed	yes	yes	2	5.4952e-07	89.403	By MS/MS	By MS/MS	By MS/MS	By MS/MS	By MS/MS
DFLAGGVAAAISK	______________________________	AKDFLAGGVAAAISKTAVAPIERVKLLLQV	K	D	F	S	K	T	4	0	0	1	0	0	0	2	0	1	1	1	0	1	0	1	0	0	0	1	0	0	13	0	1218.66	P05141	P05141	11	23	SLC25A5	ADP/ATP translocase 2;ADP/ATP translocase 2, N-terminally processed	yes	yes	2	2.1916e-05	79.82	By MS/MS	By MS/MS	By MS/MS	By MS/MS	By MS/MS
DFLIPIGK	MYGVPFEFPPEAQSKDFLIPIGKAKIERQG	PPEAQSKDFLIPIGKAKIERQGTHITVVSH	K	D	F	G	K	A	0	0	0	1	0	0	0	1	0	2	1	1	0	1	1	0	0	0	0	0	0	0	8	0	901.527	P11177;F8WF02;C9J634	P11177	220	227	PDHB	Pyruvate dehydrogenase E1 component subunit beta, mitochondrial	yes	no	2	0.013869	58.981	By MS/MS	By MS/MS	By MS/MS	By MS/MS	By MS/MS
DFLLKPELLR	DIKGSYVSIHSSGFRDFLLKPELLRAIVDC	SSGFRDFLLKPELLRAIVDCGFEHPSEVQH	R	D	F	L	R	A	0	1	0	1	0	0	1	0	0	0	4	1	0	1	1	0	0	0	0	0	0	0	10	1	1242.73	O00148;K7EPJ3;K7EQN7;Q5STU3;Q13838;F6WLT2;K7EN69;F6QYI9;A0A0G2JJL7;F6R6M7;F6S4E6;A0A0A0MT12;F6TRA5;K7ENP6;A0A0G2JHN7;K7EL56;K7EIL8;F6U6E2;F6S2B7;F6SXL5	O00148	48	57	DDX39A;DDX39B	ATP-dependent RNA helicase DDX39A;Spliceosome RNA helicase DDX39B	yes	no	3	0.00020278	70.1	By matching	By matching	By MS/MS		By MS/MS
DFLLSDK	WNRHAGRLHLLYGKRDFLLSDKASSLLCFQ	LHLLYGKRDFLLSDKASSLLCFQHQEESLA	R	D	F	D	K	A	0	0	0	2	0	0	0	0	0	0	2	1	0	1	0	1	0	0	0	0	0	0	7	0	836.428	Q9Y653;H3BRH0;H3BNH4;H3BV52;H3BSB8;A0A1B0GX62;H3BMF8;H3BUH2;H3BM73;H3BS94;H3BRZ4;H3BVA0;H3BMY9;H3BTH7;H3BRI7;H3BQZ1;H3BVD3;H3BUU6;H3BQ46;H3BP67;H3BQ11;H3BSF7	Q9Y653	109	115	GPR56;ADGRG1	G-protein coupled receptor 56;GPR56 N-terminal fragment;GPR56 C-terminal fragment	yes	no	2	0.013162	97.473	By MS/MS	By MS/MS	By MS/MS	By MS/MS	By MS/MS
DFLVGQDR	AIFMLRDGSYAWEIKDFLVGQDRCADVTLE	SYAWEIKDFLVGQDRCADVTLEGQVYPGKG	K	D	F	D	R	C	0	1	0	2	0	1	0	1	0	0	1	0	0	1	0	0	0	0	0	1	0	0	8	0	948.466	Q14696	Q14696	172	179	MESDC2	LDLR chaperone MESD	yes	yes	2	0.019229	54.776		By MS/MS	By MS/MS	By MS/MS	By matching
DFMATNPEHLEILK	EESFRSGAKPPLRARDFMATNPEHLEILKK	RDFMATNPEHLEILKKMGVSLIHLKDGRVQ	R	D	F	L	K	K	1	0	1	1	0	0	2	0	1	1	2	1	1	1	1	0	1	0	0	0	0	0	14	0	1656.82	Q9BZQ6;H0Y498	Q9BZQ6	580	593	EDEM3	ER degradation-enhancing alpha-mannosidase-like protein 3	yes	no	3	0.0010721	50.562	By MS/MS
DFMIQGGDFTR	KGFGYKNSKFHRVIKDFMIQGGDFTRGDGT	RVIKDFMIQGGDFTRGDGTGGKSIYGERFP	K	D	F	T	R	G	0	1	0	2	0	1	0	2	0	1	0	0	1	2	0	0	1	0	0	0	0	0	11	0	1285.58	P23284	P23284	99	109	PPIB	Peptidyl-prolyl cis-trans isomerase B	yes	yes	2	1.0027e-09	116.3	By MS/MS	By MS/MS	By MS/MS	By MS/MS	By MS/MS
DFMLHSSSEYAQR	QKVGEKPVEVISLSRDFMLHSSSEYAQRQS	SRDFMLHSSSEYAQRQSLGEVRLDKLGRTT	R	D	F	Q	R	Q	1	1	0	1	0	1	1	0	1	0	1	0	1	1	0	3	0	0	1	0	0	0	13	0	1569.69	O75054	O75054	201	213	IGSF3	Immunoglobulin superfamily member 3	yes	yes	3	0.0026786	40.725	By MS/MS			By matching	By matching
DFMYVSQDPK	EKALAMGYKPKAYLRDFMYVSQDPKDQLLL	KAYLRDFMYVSQDPKDQLLLGPTYATPKVL	R	D	F	P	K	D	0	0	0	2	0	1	0	0	0	0	0	1	1	1	1	1	0	0	1	1	0	0	10	0	1228.54	P55084;B5MD38;F5GZQ3	P55084	339	348	HADHB	Trifunctional enzyme subunit beta, mitochondrial;3-ketoacyl-CoA thiolase	yes	no	2	0.047157	40.724
DFNIPGFPTVR	AALDCAEETNSAVCRDFNIPGFPTVRFFKA	AVCRDFNIPGFPTVRFFKAFTKNGSGAVFP	R	D	F	V	R	F	0	1	1	1	0	0	0	1	0	1	0	0	0	2	2	0	1	0	0	1	0	0	11	0	1261.65	O00391;A8MXT8	O00391	112	122	QSOX1	Sulfhydryl oxidase 1	yes	no	2	0.017462	47.823	By MS/MS
DFPLNDLLSATELDK	KQALETVNDYNPLMKDFPLNDLLSATELDK	DFPLNDLLSATELDKIRQALVAIFTHLRKI	K	D	F	D	K	I	1	0	1	3	0	0	1	0	0	0	4	1	0	1	1	1	1	0	0	0	0	0	15	0	1689.85	Q14204	Q14204	338	352	DYNC1H1	Cytoplasmic dynein 1 heavy chain 1	yes	yes	2	0.018858	36.847					By MS/MS
DFQDCPLQK	RLGLREAEEKSLLTRDFQDCPLQKNSSSFL	KSLLTRDFQDCPLQKNSSSFLVLFLINTKD	R	D	F	Q	K	N	0	0	0	2	1	2	0	0	0	0	1	1	0	1	1	0	0	0	0	0	0	0	9	0	1149.51	M0QYF6;M0R1G1;Q9NPR9;M0QZY1	M0QYF6	83	91	GPR108	Protein GPR108	yes	no	2	0.00088833	82.671	By MS/MS	By MS/MS	By MS/MS		By MS/MS
DFSALESQLQDTQELLQEENR	GLLSQSDSKSSKLTKDFSALESQLQDTQEL	SQLQDTQELLQEENRQKLSLSTKLKQVEDE	K	D	F	N	R	Q	1	1	1	2	0	4	4	0	0	0	4	0	0	1	0	2	1	0	0	0	0	0	21	0	2492.17	P35579	P35579	1302	1322	MYH9	Myosin-9	yes	yes	3	0.0053626	28.202					By MS/MS
DFSHPNVLSLLGICLR	IGEVSQFLTEGIIMKDFSHPNVLSLLGICL	FSHPNVLSLLGICLRSEGSPLVVLPYMKHG	K	D	F	L	R	S	0	1	1	1	1	0	0	1	1	1	4	0	0	1	1	2	0	0	0	1	0	0	16	0	1839.97	P08581	P08581	1133	1148	MET	Hepatocyte growth factor receptor	yes	yes	3	0.029154	27.643	By matching	By matching	By MS/MS	By MS/MS	By matching
DFSLEQLR	GEESPATSLPRMKKRDFSLEQLRQYDGSRN	LPRMKKRDFSLEQLRQYDGSRNPRILLAVN	R	D	F	L	R	Q	0	1	0	1	0	1	1	0	0	0	2	0	0	1	0	1	0	0	0	0	0	0	8	0	1006.51	O15173	O15173	102	109	PGRMC2	Membrane-associated progesterone receptor component 2	yes	yes	2	0.0021585	102.72	By MS/MS	By matching		By MS/MS	By matching
DFSPSGIFGAFQR	LEVKLGELPSWILMRDFSPSGIFGAFQRGP	MRDFSPSGIFGAFQRGPGGTGKPEMDFVRL	R	D	F	Q	R	G	1	1	0	1	0	1	0	2	0	1	0	0	0	3	1	2	0	0	0	0	0	0	13	0	1427.68	G3V325;C9JJT5;C9JU26;P56134	G3V325	28	40	ATP5J2-PTCD1;ATP5J2	ATP synthase subunit f, mitochondrial	yes	no	2	0.00014788	66.435	By MS/MS	By MS/MS	By MS/MS	By MS/MS	By MS/MS
DFSTYRPLPDPSVWSR	ASFKFDAGEVSYLPRDFSTYRPLPDPSVWS	FSTYRPLPDPSVWSRRYTEMALPFFSLAEV	R	D	F	S	R	R	0	2	0	2	0	0	0	0	0	0	1	0	0	1	3	3	1	1	1	1	0	0	16	1	1921.93	Q6NSJ0	Q6NSJ0	473	488	KIAA1161	Uncharacterized family 31 glucosidase KIAA1161	yes	yes	3	4.4291e-06	78.285	By MS/MS	By MS/MS	By MS/MS	By MS/MS	By MS/MS
DFSVFFQK	EMALKNKAAKGSATKDFSVFFQKIRETGER	AKGSATKDFSVFFQKIRETGERPSNEEIMR	K	D	F	Q	K	I	0	0	0	1	0	1	0	0	0	0	0	1	0	3	0	1	0	0	0	1	0	0	8	0	1016.5	O95202	O95202	285	292	LETM1	LETM1 and EF-hand domain-containing protein 1, mitochondrial	yes	yes	2	0.016389	57.559	By MS/MS
DFSYNYFGFK	LANKDRLNSAIIYDRDFSYNYFGFKTLERS	IIYDRDFSYNYFGFKTLERSYLLKINGKVA	R	D	F	F	K	T	0	0	1	1	0	0	0	1	0	0	0	1	0	3	0	1	0	0	2	0	0	0	10	0	1286.56	P23921	P23921	140	149	RRM1	Ribonucleoside-diphosphate reductase large subunit	yes	yes	2	0.056749	50.607	By matching	By matching	By matching	By matching	By MS/MS
DFTATFGPLDSLNTR	VLSAAMYPDVFAHFKDFTATFGPLDSLNTR	DFTATFGPLDSLNTRLFLQGPKIAEEFEVE	K	D	F	T	R	L	1	1	1	2	0	0	0	1	0	0	2	0	0	2	1	1	3	0	0	0	0	0	15	0	1653.8	P11498;E9PS68	P11498	1022	1036	PC	Pyruvate carboxylase, mitochondrial	yes	no	2;3	2.3824e-06	88.441	By MS/MS	By MS/MS	By MS/MS	By MS/MS	By MS/MS
DFTPAELR	SDDDEPPPLPRLKRRDFTPAELRRFDGVQD	LPRLKRRDFTPAELRRFDGVQDPRILMAIN	R	D	F	L	R	R	1	1	0	1	0	0	1	0	0	0	1	0	0	1	1	0	1	0	0	0	0	0	8	0	947.471	O00264	O00264	72	79	PGRMC1	Membrane-associated progesterone receptor component 1	yes	yes	2	0.0015639	87.323	By MS/MS	By MS/MS	By MS/MS	By MS/MS	By MS/MS
DFTVASPAEFVTR	LVKQGRDRKKIDSQRDFTVASPAEFVTRFG	QRDFTVASPAEFVTRFGGNKVIEKVLIANN	R	D	F	T	R	F	2	1	0	1	0	0	1	0	0	0	0	0	0	2	1	1	2	0	0	2	0	0	13	0	1438.71	Q13085;O00763;A0A087X0W4;A0A0C4DGT1;S4R3S7;A0A087WVR6	Q13085	99	111	ACACA;ACACB	Acetyl-CoA carboxylase 1;Biotin carboxylase;Acetyl-CoA carboxylase 2;Biotin carboxylase	yes	no	2	0.00048567	78.655				By MS/MS	By MS/MS
DFTVSAMHGDMDQK	TRRKVDWLTEKMHARDFTVSAMHGDMDQKE	RDFTVSAMHGDMDQKERDVIMREFRSGSSR	R	D	F	Q	K	E	1	0	0	3	0	1	0	1	1	0	0	1	2	1	0	1	1	0	0	1	0	0	14	0	1580.66	P60842;J3KT12;J3KSZ0;J3QL52	P60842	296	309	EIF4A1	Eukaryotic initiation factor 4A-I	yes	no	3	0.021721	25.53	By MS/MS	By MS/MS	By matching	By matching	By matching
DFVAEPMGEKPVGSLAGIGEVLGK	______________________________	KPVGSLAGIGEVLGKKLEERGFDKAYVVLG	R	D	F	G	K	K	2	0	0	1	0	0	3	5	0	1	2	2	1	1	2	1	0	0	0	3	0	0	24	1	2399.24	O75531	O75531	9	32	BANF1	Barrier-to-autointegration factor;Barrier-to-autointegration factor, N-terminally processed	yes	yes	3	9.1936e-05	51.029				By MS/MS
DFVFDLYR	QEVPPAVTTAPPGSRDFVFDLYRALAAAAP	TAPPGSRDFVFDLYRALAAAAPAQNIFFSP	R	D	F	Y	R	A	0	1	0	2	0	0	0	0	0	0	1	0	0	2	0	0	0	0	1	1	0	0	8	0	1073.52	CON__Q9N2I2	CON__Q9N2I2	43	50			yes	yes	2	6.114e-05	117.93	By MS/MS	By MS/MS	By MS/MS	By MS/MS	By MS/MS
DFVHFDDTSEPPTETVR	ERVWFFFAPEMGRNRDFVHFDDTSEPPTET	VHFDDTSEPPTETVRKYFPETWIWDLVVVS	R	D	F	V	R	K	0	1	0	3	0	0	2	0	1	0	0	0	0	2	2	1	3	0	0	2	0	0	17	0	1990.89	CON__ENSEMBL:ENSBTAP00000024146	CON__ENSEMBL:ENSBTAP00000024146	721	737			yes	yes	3	3.0965e-10	96.993	By MS/MS	By MS/MS			By MS/MS
DFVQPPTR	RISSFSQKCDLYPVKDFVQPPTRLCAGCPK	CDLYPVKDFVQPPTRLCAGCPKPIPVDSPD	K	D	F	T	R	L	0	1	0	1	0	1	0	0	0	0	0	0	0	1	2	0	1	0	0	1	0	0	8	0	958.487	CON__Q2KJ62;CON__P01044-1	CON__Q2KJ62	254	261			yes	no	2	0.0041089	71.342			By MS/MS
DFVSALPDK	SDEEVWTSLELAHLKDFVSALPDKLDHECA	ELAHLKDFVSALPDKLDHECAEGGENLSVG	K	D	F	D	K	L	1	0	0	2	0	0	0	0	0	0	1	1	0	1	1	1	0	0	0	1	0	0	9	0	990.502	P33527;I3L4X2;A0A0A0MS99	P33527	1410	1418	ABCC1	Multidrug resistance-associated protein 1	yes	no	2	0.0048722	60.436	By MS/MS	By MS/MS	By MS/MS	By matching	By matching
DFVSALPDKLDHECAEGGENLSVGQR	SDEEVWTSLELAHLKDFVSALPDKLDHECA	HECAEGGENLSVGQRQLVCLARALLRKTKI	K	D	F	Q	R	Q	2	1	1	3	1	1	3	3	1	0	3	1	0	1	1	2	0	0	0	2	0	0	26	1	2842.32	P33527;I3L4X2;A0A0A0MS99	P33527	1410	1435	ABCC1	Multidrug resistance-associated protein 1	yes	no	3;4	5.9146e-11	72.033	By MS/MS	By MS/MS	By MS/MS	By MS/MS	By MS/MS
DFVTVLAK	AAHKSLAGAELKTLKDFVTVLAKLFPGRPP	AELKTLKDFVTVLAKLFPGRPPVKKLLEML	K	D	F	A	K	L	1	0	0	1	0	0	0	0	0	0	1	1	0	1	0	0	1	0	0	2	0	0	8	0	891.507	Q6ZRP7;H0Y430	Q6ZRP7	355	362	QSOX2	Sulfhydryl oxidase 2;Sulfhydryl oxidase	yes	no	2	0.019812	54.205	By MS/MS	By MS/MS	By MS/MS	By MS/MS	By MS/MS
DFYDIYEVAALK	FKALNQNNTPLLSLKDFYDIYEVAALKWKA	SLKDFYDIYEVAALKWKAKKNREHWFDELP	K	D	F	L	K	W	2	0	0	2	0	0	1	0	0	1	1	1	0	1	0	0	0	0	2	1	0	0	12	0	1445.71	B7Z3R2;Q9ULQ1;H0YIK4	B7Z3R2	330	341	TPCN1	Two pore calcium channel protein 1	yes	no	2	5.6116e-05	74.162	By MS/MS	By MS/MS	By MS/MS	By MS/MS	By MS/MS
DGAATGVDAICTHR	PLYSGCRLTLLRPEKDGAATGVDAICTHRL	KDGAATGVDAICTHRLDPKSPGLNREQLYW	K	D	G	H	R	L	3	1	0	2	1	0	0	2	1	1	0	0	0	0	0	0	2	0	0	1	0	0	14	0	1442.66	Q8WXI7	Q8WXI7	12292	12305	MUC16	Mucin-16	yes	no	3	2.5729e-06	72.891	By MS/MS	By MS/MS		By MS/MS	By MS/MS
DGACSVPGVTENLGQSLWEVSESHFK	RAIKAAKSARDLDMRDGACSVPGVTENLGQ	NLGQSLWEVSESHFKYPIVEQYLKTKKNSN	R	D	G	F	K	Y	1	0	1	1	1	1	3	3	1	0	2	1	0	1	1	4	1	1	0	3	0	0	26	0	2832.3	Q96RD7	Q96RD7	167	192	PANX1	Pannexin-1	yes	yes	3	0.0045979	23.74	By MS/MS	By MS/MS	By MS/MS	By MS/MS	By matching
DGAFAEFLR	GKISEMGSYQELLARDGAFAEFLRTYASTE	QELLARDGAFAEFLRTYASTEQEQDAEENG	R	D	G	L	R	T	2	1	0	1	0	0	1	1	0	0	1	0	0	2	0	0	0	0	0	0	0	0	9	0	1024.5	P33527;I3L4X2;A0A0A0MS99	P33527	859	867	ABCC1	Multidrug resistance-associated protein 1	yes	no	2	0.00027319	116.37	By MS/MS	By MS/MS	By MS/MS	By MS/MS	By MS/MS
DGAGNSFDLSSLSR	QYACPPFDLTECSFKDGAGNSFDLSSLSRY	KDGAGNSFDLSSLSRYSDNWEAITGTGDPE	K	D	G	S	R	Y	1	1	1	2	0	0	0	2	0	0	2	0	0	1	0	4	0	0	0	0	0	0	14	0	1424.65	P11717	P11717	1373	1386	IGF2R	Cation-independent mannose-6-phosphate receptor	yes	yes	2	3.5615e-16	129.84	By MS/MS	By MS/MS	By MS/MS	By MS/MS	By MS/MS
DGALESQDTENVPVTLSEENR	ESSVWSQQSSRPSLKDGALESQDTENVPVT	QDTENVPVTLSEENRSEGKVGFQAYKNYFR	K	D	G	N	R	S	1	1	2	2	0	1	4	1	0	0	2	0	0	0	1	2	2	0	0	2	0	0	21	0	2302.06	O15439	O15439	671	691	ABCC4	Multidrug resistance-associated protein 4	yes	yes	3	0.0096306	21.865	By matching	By MS/MS	By MS/MS	By matching	By MS/MS
DGALLGCSLTADGLPLHFFIQTVR	LAFRSGALDLDSCSRDGALLGCSLTADGLP	TADGLPLHFFIQTVRPKDTVMCYRVRWEEA	R	D	G	V	R	P	2	1	0	2	1	1	0	3	1	1	5	0	0	2	1	1	2	0	0	1	0	0	24	0	2600.34	Q6NSJ0	Q6NSJ0	128	151	KIAA1161	Uncharacterized family 31 glucosidase KIAA1161	yes	yes	3	0.0068594	20.426	By MS/MS	By matching	By MS/MS	By matching	By MS/MS
DGALLGCSLTADGLPLHFFIQTVRPK	LAFRSGALDLDSCSRDGALLGCSLTADGLP	DGLPLHFFIQTVRPKDTVMCYRVRWEEAAP	R	D	G	P	K	D	2	1	0	2	1	1	0	3	1	1	5	1	0	2	2	1	2	0	0	1	0	0	26	1	2825.49	Q6NSJ0	Q6NSJ0	128	153	KIAA1161	Uncharacterized family 31 glucosidase KIAA1161	yes	yes	4	0.0045134	24.153	By MS/MS	By MS/MS	By MS/MS	By MS/MS	By matching
DGAPCIFGGTVYR	FGSPANRKIGVCTAKDGAPCIFGGTVYRSG	AKDGAPCIFGGTVYRSGESFQSSCKYQCTC	K	D	G	Y	R	S	1	1	0	1	1	0	0	3	0	1	0	0	0	1	1	0	1	0	1	1	0	0	13	0	1411.66	P29279	P29279	99	111	CTGF	Connective tissue growth factor	yes	yes	2	0.00077123	60.434				By MS/MS	By MS/MS
DGAPVATNAFHSPR	YVPELAHSPLYIQDKDGAPVATNAFHSPRW	KDGAPVATNAFHSPRWGGIMVYNVDSKTYN	K	D	G	P	R	W	3	1	1	1	0	0	0	1	1	0	0	0	0	1	2	1	1	0	0	1	0	0	14	0	1438.7	Q96S52	Q96S52	342	355	PIGS	GPI transamidase component PIG-S	yes	yes	3	0.0023588	67.115				By MS/MS
DGARPDVTESESGSPEYR	YTVLLYGNGPGYVLKDGARPDVTESESGSP	RPDVTESESGSPEYRQQSAVPLDEETHAGE	K	D	G	Y	R	Q	1	2	0	2	0	0	3	2	0	0	0	0	0	0	2	3	1	0	1	1	0	0	18	1	1950.86	P05187;P10696	P05187	425	442	ALPP;ALPPL2	Alkaline phosphatase, placental type;Alkaline phosphatase, placental-like	yes	no	3	0.00041834	58.024
DGATELLLLAR	CPTGVKLLENGKTCKDGATELLLLARRTDL	KTCKDGATELLLLARRTDLRRISLDTPDFT	K	D	G	A	R	R	2	1	0	1	0	0	1	1	0	0	4	0	0	0	0	0	1	0	0	0	0	0	11	0	1170.66	F5H7J9;O75581;H0YGW5	F5H7J9	325	335	LRP6	Low-density lipoprotein receptor-related protein 6	yes	no	2	2.2179e-06	88.948	By MS/MS	By MS/MS	By matching	By matching	By MS/MS
DGATLILSK	GRWKRVNTLMHYNVRDGATLILSKVGVSQQ	MHYNVRDGATLILSKVGVSQQPEDSQQDLP	R	D	G	S	K	V	1	0	0	1	0	0	0	1	0	1	2	1	0	0	0	1	1	0	0	0	0	0	9	0	916.523	O15031;A6QRG9	O15031	1552	1560	PLXNB2	Plexin-B2	yes	no	2	0.0037137	68.224	By matching		By MS/MS	By MS/MS	By MS/MS
DGDDVIIIGVFK	SKEILTLKQVQEFLKDGDDVIIIGVFKGES	FLKDGDDVIIIGVFKGESDPAYQQYQDAAN	K	D	G	F	K	G	0	0	0	3	0	0	0	2	0	3	0	1	0	1	0	0	0	0	0	2	0	0	12	0	1289.69	P13667	P13667	302	313	PDIA4	Protein disulfide-isomerase A4	yes	yes	2	5.3888e-07	96.034	By MS/MS	By MS/MS	By MS/MS	By MS/MS	By MS/MS
DGDFENPVPYTGAVK	YKLDKESYPVFYLFRDGDFENPVPYTGAVK	DGDFENPVPYTGAVKVGAIQRWLKGQGVYL	R	D	G	V	K	V	1	0	1	2	0	0	1	2	0	0	0	1	0	1	2	0	1	0	1	2	0	0	15	0	1607.75	P30040;F8VY02	P30040	123	137	ERP29	Endoplasmic reticulum resident protein 29	yes	no	2	2.7737e-06	70.685	By MS/MS	By MS/MS	By MS/MS	By MS/MS	By MS/MS
DGEATGVDAICTHRPDPTGPGLDR	PLYSGCRLTLLRPEKDGEATGVDAICTHRP	ICTHRPDPTGPGLDREQLYLELSQLTHSIT	K	D	G	D	R	E	2	2	0	4	1	0	1	4	1	1	1	0	0	0	3	0	3	0	0	1	0	0	24	1	2506.15	Q8WXI7;M0R2S7;M0QZZ9;M0R2Y5	Q8WXI7	13852	13875	MUC16	Mucin-16	yes	no	4	2.325e-05	45.413		By MS/MS	By matching	By MS/MS	By MS/MS
DGEDQTQDTELVETRPAGDGTFQK	ALSFYPAEITLTWQRDGEDQTQDTELVETR	ELVETRPAGDGTFQKWVAVVVPSGQEQRYT	R	D	G	Q	K	W	1	1	0	4	0	3	3	3	0	0	1	1	0	1	1	0	4	0	0	1	0	0	24	1	2636.18	A0A140T9J9;Q29963;A0A1W2PR11;A0A140T962;A0A140T9B3;A0A1W2PRX1;A0A1W2PP77;A0A1W2PS56;P01893;P30508;A0A140T912;A0A1W2PRZ0;A0A140T937;A0A140T930;Q07000;Q29960;P30505;A0A0G2JH50;Q9TNN7;A0A0G2JIF0;A2BF26;P30501;Q95604;A0A140T921;A0A140T9U8;O19617;A2AEA2;A0A140T9H5;P10321;A0A1W2PRU9;P01891;P16190;P30459;P16189;A0A140T975;A0A140T941;A0A1W2PQS8;Q9GJ45;A0A1W2PS39;A0A140T9Z6;B0UXQ0;P30512;P10314;P10316;A0A…	P01891	244	267	HLA-C;HLA-H;HLA-A	HLA class I histocompatibility antigen, Cw-6 alpha chain;Putative HLA class I histocompatibility antigen, alpha chain H;HLA class I histocompatibility antigen, Cw-12 alpha chain;HLA class I histocompatibility antigen, Cw-15 alpha chain;HLA class I histocompatibility antigen, Cw-16 alpha chain;HLA class I histocompatibility antigen, Cw-8 alpha chain;HLA class I histocompatibility antigen, Cw-5 alp…	no	no	3;4	3.126e-43	145.58	By MS/MS	By MS/MS	By MS/MS	By MS/MS	By MS/MS
DGEDQTQDTELVETRPAGDR	ALGFYPAEITLTWQRDGEDQTQDTELVETR	TQDTELVETRPAGDRTFQKWAAVVVPSGEE	R	D	G	D	R	T	1	2	0	4	0	2	3	2	0	0	1	0	0	0	1	0	3	0	0	1	0	0	20	1	2230.99	P30484;P30464;P30481	P30484	244	263	HLA-B	HLA class I histocompatibility antigen, B-46 alpha chain;HLA class I histocompatibility antigen, B-15 alpha chain;HLA class I histocompatibility antigen, B-44 alpha chain	no	no	3	2.8956e-37	133.47	By MS/MS	By MS/MS	By MS/MS	By MS/MS	By MS/MS
DGEFSVLQLVGMLR	EYMENGALDKFLREKDGEFSVLQLVGMLRG	KDGEFSVLQLVGMLRGIAAGMKYLANMNYV	K	D	G	L	R	G	0	1	0	1	0	1	1	2	0	0	3	0	1	1	0	1	0	0	0	2	0	0	14	0	1562.81	P29317	P29317	708	721	EPHA2	Ephrin type-A receptor 2	yes	yes	2	8.0334e-09	98.249	By MS/MS		By MS/MS
DGELPVEDDIDLSDVELDDLGKDEL	GAFPTIVEREPWDGRDGELPVEDDIDLSDV	DLSDVELDDLGKDEL_______________	R	D	G	E	L	-	0	0	0	8	0	0	4	2	0	1	5	1	0	0	1	1	0	0	0	2	0	0	25	1	2757.26	Q15084	Q15084	416	440	PDIA6	Protein disulfide-isomerase A6	yes	yes	3	0.0061735	18.904	By matching	By matching	By matching	By MS/MS	By MS/MS
DGENYVVLLDSTLPR	SLGQSLFFHFPPLLRDGENYVVLLDSTLPR	DGENYVVLLDSTLPRSQYDYILPQVSFTAV	R	D	G	P	R	S	0	1	1	2	0	0	1	1	0	0	3	0	0	0	1	1	1	0	1	2	0	0	15	0	1689.86	Q5JPE7;J3KN36;P69849;A0A0G2JN29;A0A087X117;Q15155;A0A0G2JP90;A0A087WW46;A0A087WTD5;H3BUC9	Q5JPE7	1106	1120	NOMO2;NOMO3;NOMO1	Nodal modulator 2;Nodal modulator 3;Nodal modulator 1	yes	no	2;3	8.3661e-07	73.834	By MS/MS	By MS/MS	By MS/MS	By MS/MS	By MS/MS
DGETLEELMK	DIELSRNEALAALLRDGETLEELMKLSPEE	AALLRDGETLEELMKLSPEELLLRWANFHL	R	D	G	M	K	L	0	0	0	1	0	0	3	1	0	0	2	1	1	0	0	0	1	0	0	0	0	0	10	0	1163.54	A0A0A0MSQ0;P13797	A0A0A0MSQ0	235	244	PLS3	Plastin-3	yes	no	2	0.013466	46.158		By MS/MS	By matching		By matching
DGEVPPEEFSTFIK	KDPPANLFEDMDLNKDGEVPPEEFSTFIKA	KDGEVPPEEFSTFIKAQVSEGKGRLMPGQD	K	D	G	I	K	A	0	0	0	1	0	0	3	1	0	1	0	1	0	2	2	1	1	0	0	1	0	0	14	0	1593.76	Q96AY3;H0Y827	Q96AY3	514	527	FKBP10	Peptidyl-prolyl cis-trans isomerase FKBP10	yes	no	2	0.00071424	55.401	By MS/MS	By MS/MS	By MS/MS	By MS/MS	By MS/MS
DGFFGLSISDR	RCKEHVVGTRCQQCRDGFFGLSISDRLGCR	QQCRDGFFGLSISDRLGCRRCQCNARGTVP	R	D	G	D	R	L	0	1	0	2	0	0	0	2	0	1	1	0	0	2	0	2	0	0	0	0	0	0	11	0	1212.58	P55268	P55268	454	464	LAMB2	Laminin subunit beta-2	yes	yes	2	0.021494	45.997	By MS/MS			By MS/MS
DGFIDKEDLHDMLASLGK	IQEFKEAFNMIDQNRDGFIDKEDLHDMLAS	IDKEDLHDMLASLGKNPTDEYLDAMMNEAP	R	D	G	G	K	N	1	0	0	4	0	0	1	2	1	1	3	2	1	1	0	1	0	0	0	0	0	0	18	1	2002.97	J3QRS3;P19105;O14950;J3KTJ1;P24844	J3QRS3	51	68	MYL12A;MYL12B;MYL9	Myosin regulatory light chain 12A;Myosin regulatory light chain 12B;Myosin regulatory light polypeptide 9	yes	no	4	0.0023827	33.697	By MS/MS	By matching	By MS/MS	By matching	By matching
DGFMFLTDQSYIDVLPEFR	HPLHSISVRRLKETKDGFMFLTDQSYIDVL	FLTDQSYIDVLPEFRDSYPIKYVHAFESNN	K	D	G	F	R	D	0	1	0	3	0	1	1	1	0	1	2	0	1	3	1	1	1	0	1	1	0	0	19	0	2292.08	P08581	P08581	224	242	MET	Hepatocyte growth factor receptor	yes	yes	2;3	2.9965e-18	111.77	By MS/MS	By MS/MS		By MS/MS	By MS/MS
DGFVTVDELKDWIK	KERLGKIVSKIDGDKDGFVTVDELKDWIKF	KDGFVTVDELKDWIKFAQKRWIYEDVERQW	K	D	G	I	K	F	0	0	0	3	0	0	1	1	0	1	1	2	0	1	0	0	1	1	0	2	0	0	14	1	1663.85	O43852	O43852	85	98	CALU	Calumenin	yes	yes	3	0.0017889	42.789	By MS/MS	By MS/MS			By matching
DGGFCEVCK	GTRLPALTVHVTQPKDGGFCEVCKKLVGYL	HVTQPKDGGFCEVCKKLVGYLDRNLEKNST	K	D	G	C	K	K	0	0	0	1	2	0	1	2	0	0	0	1	0	1	0	0	0	0	0	1	0	0	9	0	1070.42	C9JIZ6;P07602;Q5BJH1	C9JIZ6	408	416	PSAP	Prosaposin;Saposin-A;Saposin-B-Val;Saposin-B;Saposin-C;Saposin-D	yes	no	2	0.0010906	81.296	By MS/MS		By MS/MS
DGGGVRDEGPAAAGDGLGR	TAVPSVPEDAAPASRDGGGVRDEGPAAAGD	VRDEGPAAAGDGLGRPLGPTPSQSRFQVDL	R	D	G	G	R	P	3	2	0	3	0	0	1	7	0	0	1	0	0	0	1	0	0	0	0	1	0	0	19	1	1725.8	P55011;G3XAL9	P55011	52	70	SLC12A2	Solute carrier family 12 member 2	yes	no	3	3.3122e-07	66.874	By MS/MS	By matching	By MS/MS	By matching	By matching
DGGGVRDEGPAAAGDGLGRPLGPTPSQSR	TAVPSVPEDAAPASRDGGGVRDEGPAAAGD	DGLGRPLGPTPSQSRFQVDLVSENAGRAAA	R	D	G	S	R	F	3	3	0	3	0	1	1	8	0	0	2	0	0	0	4	2	1	0	0	1	0	0	29	2	2746.34	P55011;G3XAL9	P55011	52	80	SLC12A2	Solute carrier family 12 member 2	yes	no	4	6.027e-13	70.465	By MS/MS	By MS/MS	By MS/MS	By MS/MS	By MS/MS
DGGVCLLSGTK	GVCTFAVGPEQGGCKDGGVCLLSGTKGASF	GGCKDGGVCLLSGTKGASFGRLQSMKLDYR	K	D	G	T	K	G	0	0	0	1	1	0	0	3	0	0	2	1	0	0	0	1	1	0	0	1	0	0	11	0	1105.54	P11717	P11717	1852	1862	IGF2R	Cation-independent mannose-6-phosphate receptor	yes	yes	2	4.3293e-06	88.681	By MS/MS	By MS/MS	By MS/MS	By MS/MS	By MS/MS
DGGVQACFSR	VMTPELAGVIKRLWRDGGVQACFSRSREYQ	KRLWRDGGVQACFSRSREYQLNDSASYYLN	R	D	G	S	R	S	1	1	0	1	1	1	0	2	0	0	0	0	0	1	0	1	0	0	0	1	0	0	10	0	1095.48	P08754	P08754	133	142	GNAI3	Guanine nucleotide-binding protein G(k) subunit alpha	yes	yes	2	1.6796e-05	101.9	By MS/MS	By MS/MS	By MS/MS	By MS/MS	By MS/MS
DGHFTLFAPTNEAFEK	RAAAITSDILETLGRDGHFTLFAPTNEAFE	GHFTLFAPTNEAFEKLPRGVLERIMGDKVA	R	D	G	E	K	L	2	0	1	1	0	0	2	1	1	0	1	1	0	3	1	0	2	0	0	0	0	0	16	0	1822.85	CON__Q2KJC7;B1ALD9;Q15063	CON__Q2KJC7	266	281	POSTN	Periostin	yes	no	3	1.8825e-05	68.413	By MS/MS		By MS/MS	By MS/MS	By MS/MS
DGIHNVEGVAVDWMGDNLYWTDDGPKK	GRQKIDGTERETILKDGIHNVEGVAVDWMG	WMGDNLYWTDDGPKKTISVARLEKAAQTRK	K	D	G	K	K	T	1	0	2	5	0	0	1	4	1	1	1	2	1	0	1	0	1	2	1	3	0	0	27	1	3030.38	Q07954	Q07954	599	625	LRP1	Prolow-density lipoprotein receptor-related protein 1;Low-density lipoprotein receptor-related protein 1 85 kDa subunit;Low-density lipoprotein receptor-related protein 1 515 kDa subunit;Low-density lipoprotein receptor-related protein 1 intracellular domain	yes	yes	4	0.054153	4.8309	By matching	By matching	By matching	By matching	By MS/MS
DGIIVLK	KPVNLGRVRDGPQWRDGIIVLKYVDGDLCP	VRDGPQWRDGIIVLKYVDGDLCPDGIRKKS	R	D	G	L	K	Y	0	0	0	1	0	0	0	1	0	2	1	1	0	0	0	0	0	0	0	1	0	0	7	0	756.475	P11717	P11717	1448	1454	IGF2R	Cation-independent mannose-6-phosphate receptor	yes	yes	2	0.011187	74.439	By MS/MS	By MS/MS	By MS/MS	By MS/MS	By MS/MS
DGILFWTDWDASLPR	AGDIEHPRAIALDPRDGILFWTDWDASLPR	DGILFWTDWDASLPRIEAASMSGAGRRTVH	R	D	G	P	R	I	1	1	0	3	0	0	0	1	0	1	2	0	0	1	1	1	1	2	0	0	0	0	15	0	1790.86	Q07954	Q07954	1398	1412	LRP1	Prolow-density lipoprotein receptor-related protein 1;Low-density lipoprotein receptor-related protein 1 85 kDa subunit;Low-density lipoprotein receptor-related protein 1 515 kDa subunit;Low-density lipoprotein receptor-related protein 1 intracellular domain	yes	yes	2	1.1379e-08	84.289	By matching	By matching		By MS/MS	By MS/MS
DGIPVSSEAER	QLDVEHNLFKQRLDKDGIPVSSEAERHELG	RLDKDGIPVSSEAERHELGKVEVTVFDPDS	K	D	G	E	R	H	1	1	0	1	0	0	2	1	0	1	0	0	0	0	1	2	0	0	0	1	0	0	11	0	1158.55	H0Y621;H0Y5K5;Q9Y282;A6PVJ2;A0A0C4DH46	H0Y621	113	123	ERGIC3	Endoplasmic reticulum-Golgi intermediate compartment protein 3	yes	no	2	0.05396	36.424	By MS/MS	By MS/MS
DGIVMPTNPK	SEQDGSPPSEYTWFKDGIVMPTNPKSTRAF	YTWFKDGIVMPTNPKSTRAFSNSSYVLNPT	K	D	G	P	K	S	0	0	1	1	0	0	0	1	0	1	0	1	1	0	2	0	1	0	0	1	0	0	10	0	1070.54	A0A087WY82;Q9Y624	A0A087WY82	149	158	F11R	Junctional adhesion molecule A	yes	no	2	0.014771	45.368				By MS/MS
DGIVPFLQVFGHGK	QSLTGAPRLLQAIARDGIVPFLQVFGHGKA	RDGIVPFLQVFGHGKANGEPTWALLLTVLI	R	D	G	G	K	A	0	0	0	1	0	1	0	3	1	1	1	1	0	2	1	0	0	0	0	2	0	0	14	0	1512.81	A0A0G2JNW7;Q9Y666;A0A0U1RR18	A0A0G2JNW7	536	549	SLC12A7	Solute carrier family 12 member 7	no	no	3	0.025866	25.322			By matching	By MS/MS	By MS/MS
DGLAFNALIHR	PYKNVNVQNFHISWKDGLAFNALIHRHRPE	ISWKDGLAFNALIHRHRPELIEYDKLRKDD	K	D	G	H	R	H	2	1	1	1	0	0	0	1	1	1	2	0	0	1	0	0	0	0	0	0	0	0	11	0	1225.66	O43707;M0QZQ3;C9JY79;Q9H254	O43707	194	204	ACTN4;SPTBN4	Alpha-actinin-4;Spectrin beta chain, non-erythrocytic 4	yes	no	3	0.00051019	60.167	By MS/MS				By MS/MS
DGLALGMGQGLK	PCVLLNYSGIVQWTKDGLALGMGQGLKAWP	WTKDGLALGMGQGLKAWPRYRVVGSADAGQ	K	D	G	L	K	A	1	0	0	1	0	1	0	4	0	0	3	1	1	0	0	0	0	0	0	0	0	0	12	0	1158.61	Q96J84	Q96J84	56	67	KIRREL	Kin of IRRE-like protein 1	yes	yes	2	0.00039894	60.019	By MS/MS	By MS/MS	By MS/MS	By MS/MS	By MS/MS
DGLILTSR	MNGGHYTYSENRVEKDGLILTSRGPGTSFE	SENRVEKDGLILTSRGPGTSFEFALAIVEA	K	D	G	S	R	G	0	1	0	1	0	0	0	1	0	1	2	0	0	0	0	1	1	0	0	0	0	0	8	0	873.492	K7ELW0;Q99497;K7EN27	K7ELW0	129	136	PARK7	Protein deglycase DJ-1	yes	no	2	0.053145	39.547		By matching	By MS/MS
DGLLPENTFIVGYAR	LAKKKIYPTIWWLFRDGLLPENTFIVGYAR	DGLLPENTFIVGYARSRLTVADIRKQSEPF	R	D	G	A	R	S	1	1	1	1	0	0	1	2	0	1	2	0	0	1	1	0	1	0	1	1	0	0	15	0	1663.86	E7EUI8;P11413;E7EM57;E9PD92	E7EUI8	58	72	G6PD	Glucose-6-phosphate 1-dehydrogenase	yes	no	2	0.017348	32.008		By matching	By MS/MS
DGLTDVYNK	STPYGGVKLEDLIVKDGLTDVYNKIHMGSC	EDLIVKDGLTDVYNKIHMGSCAENTAKKLN	K	D	G	N	K	I	0	0	1	2	0	0	0	1	0	0	1	1	0	0	0	0	1	0	1	1	0	0	9	0	1023.49	P24752;H0YEL7	P24752	182	190	ACAT1	Acetyl-CoA acetyltransferase, mitochondrial	yes	no	2	0.018862	52.786	By MS/MS	By MS/MS	By MS/MS
DGMELVPQPEDSTAICQCHR	LQKYAERQSSKPEVRDGMELVPQPEDSTAI	VPQPEDSTAICQCHRKKPSREEL_______	R	D	G	H	R	K	1	1	0	2	2	2	2	1	1	1	1	0	1	0	2	1	1	0	0	1	0	0	20	0	2342.01	Q7Z4H8;H0YEM3	Q7Z4H8	480	499	KDELC2	KDEL motif-containing protein 2	yes	no	3	0.0044718	30.428				By MS/MS	By MS/MS
DGMEYPFIGEGEPHVDGEPGDLR	NEERTLEVEIEPGVRDGMEYPFIGEGEPHV	GEGEPHVDGEPGDLRFRIKVVKHPIFERRG	R	D	G	L	R	F	0	1	0	3	0	0	4	5	1	1	1	0	1	1	3	0	0	0	1	1	0	0	23	0	2515.1	Q9UBS4;H7C2Y5	Q9UBS4	218	240	DNAJB11	DnaJ homolog subfamily B member 11	yes	no	3	1.6423e-06	51.526		By MS/MS
DGNASGTTLLEALDCILPPTRPTDK	SANMPWFKGWKVTRKDGNASGTTLLEALDC	EALDCILPPTRPTDKPLRLPLQDVYKIGGI	K	D	G	D	K	P	2	1	1	3	1	0	1	2	0	1	4	1	0	0	3	1	4	0	0	0	0	0	25	1	2654.32	Q5VTE0;P68104;A0A087WVQ9;A0A087WV01	Q5VTE0	220	244	EEF1A1P5;EEF1A1	Putative elongation factor 1-alpha-like 3;Elongation factor 1-alpha 1;Elongation factor 1-alpha	yes	no	3	1.5679e-05	47.281	By MS/MS	By MS/MS	By MS/MS	By MS/MS	By MS/MS
DGNASGTTLLEALDCILPPTRPTDKPLR	SANMPWFKGWKVTRKDGNASGTTLLEALDC	DCILPPTRPTDKPLRLPLQDVYKIGGIGTV	K	D	G	L	R	L	2	2	1	3	1	0	1	2	0	1	5	1	0	0	4	1	4	0	0	0	0	0	28	2	3020.56	Q5VTE0;P68104;A0A087WVQ9;A0A087WV01	Q5VTE0	220	247	EEF1A1P5;EEF1A1	Putative elongation factor 1-alpha-like 3;Elongation factor 1-alpha 1;Elongation factor 1-alpha	yes	no	3;4	1.5533e-26	104.89	By MS/MS	By MS/MS	By MS/MS	By MS/MS	By MS/MS
DGPGETDAFGNSEGK	PGVSPPAAPAAPGPKDGPGETDAFGNSEGK	DGPGETDAFGNSEGKELVASGENKIKQGLL	K	D	G	G	K	E	1	0	1	2	0	0	2	4	0	0	0	1	0	1	1	1	1	0	0	0	0	0	15	0	1479.61	O94925	O94925	107	121	GLS	Glutaminase kidney isoform, mitochondrial	yes	yes	2	0.0020549	47.288		By MS/MS	By matching
DGPGFYTTR	VAVGLKQGKVIIVVKDGPGFYTTRCLAPMM	VIIVVKDGPGFYTTRCLAPMMSEVIRILQE	K	D	G	T	R	C	0	1	0	1	0	0	0	2	0	0	0	0	0	1	1	0	2	0	1	0	0	0	9	0	1012.46	P40939;H0YFD6	P40939	541	549	HADHA	Trifunctional enzyme subunit alpha, mitochondrial;Long-chain enoyl-CoA hydratase;Long chain 3-hydroxyacyl-CoA dehydrogenase	yes	no	2	0.014784	55.112	By MS/MS		By MS/MS		By MS/MS
DGPNALTPPPTTPEWIK	SRGLTSARAAEILARDGPNALTPPPTTPEW	PNALTPPPTTPEWIKFCRQLFGGFSMLLWI	R	D	G	I	K	F	1	0	1	1	0	0	1	1	0	1	1	1	0	0	5	0	3	1	0	0	0	0	17	0	1832.93	P05023;Q5TC01;Q5TC02	P05023	75	91	ATP1A1	Sodium/potassium-transporting ATPase subunit alpha-1	yes	no	2	1.2206e-07	73.466	By MS/MS	By MS/MS	By MS/MS	By MS/MS	By MS/MS
DGQAMLWDLNEGK	VTVSPDGSLCASGGKDGQAMLWDLNEGKHL	GKDGQAMLWDLNEGKHLYTLDGGDIINALC	K	D	G	G	K	H	1	0	1	2	0	1	1	2	0	0	2	1	1	0	0	0	0	1	0	0	0	0	13	0	1475.67	P63244;J3KPE3;H0Y8W2;H0YAF8;H0YAM7;D6RAC2;D6R9Z1;D6R9L0;D6REE5;D6RFX4;H0Y8R5	P63244	213	225	GNB2L1	Guanine nucleotide-binding protein subunit beta-2-like 1;Guanine nucleotide-binding protein subunit beta-2-like 1, N-terminally processed	yes	no	2	0.017508	39.625					By MS/MS
DGQERPTILK	GMKHRKTPSHTRMLKDGQERPTILKSTAF_	TRMLKDGQERPTILKSTAF___________	K	D	G	L	K	S	0	1	0	1	0	1	1	1	0	1	1	1	0	0	1	0	1	0	0	0	0	0	10	1	1155.62	O76082	O76082	544	553	SLC22A5	Solute carrier family 22 member 5	yes	yes	3	0.0061285	55.461	By MS/MS	By MS/MS	By MS/MS
DGQVINETSQHHDDLE	THSKRTLLIKTVETRDGQVINETSQHHDDL	GQVINETSQHHDDLE_______________	R	D	G	L	E	-	0	0	1	3	0	2	2	1	2	1	1	0	0	0	0	1	1	0	0	1	0	0	16	0	1835.79	P08670	P08670	451	466	VIM	Vimentin	yes	yes	3	0.0006475	51.695		By MS/MS		By MS/MS	By MS/MS
DGSDYEGWCWPGSAGYPDFTNPTMR	VHEELRNLGLYVKTRDGSDYEGWCWPGSAG	PGSAGYPDFTNPTMRAWWANMFSYDNYEGS	R	D	G	M	R	A	1	1	1	3	1	0	1	4	0	0	0	0	1	1	3	2	2	2	2	0	0	0	25	0	2865.14	E9PKU7;Q14697;F5H6X6	Q14697	494	518	GANAB	Neutral alpha-glucosidase AB	no	no	3	0.019777	24.153		By MS/MS	By MS/MS	By MS/MS	By MS/MS
DGSEASLEWSSER	STFQIDEDGWRAEQRDGSEASLEWSSERQD	QRDGSEASLEWSSERQDIAVISDSYFPRYF	R	D	G	E	R	Q	1	1	0	1	0	0	3	1	0	0	1	0	0	0	0	4	0	1	0	0	0	0	13	0	1451.62	P11047	P11047	532	544	LAMC1	Laminin subunit gamma-1	yes	yes	2	4.6875e-05	76.143	By matching	By MS/MS	By matching	By MS/MS	By matching
DGSIDLVINLPNNNTK	EGQNPSLSSIRKLIRDGSIDLVINLPNNNT	GSIDLVINLPNNNTKFVHDNYVIRRTAVDS	R	D	G	T	K	F	0	0	4	2	0	0	0	1	0	2	2	1	0	0	1	1	1	0	0	1	0	0	16	0	1725.89	P31327	P31327	1429	1444	CPS1	Carbamoyl-phosphate synthase [ammonia], mitochondrial	yes	yes	2	2.6106e-21	124.42			By MS/MS		By MS/MS
DGSNLPILPPQR	CGDVLVTAELILRGKDGSNLPILPPQRAPN	RGKDGSNLPILPPQRAPNLYMVPQGIRPVV	K	D	G	Q	R	A	0	1	1	1	0	1	0	1	0	1	2	0	0	0	3	1	0	0	0	0	0	0	12	0	1305.7	Q9NZM1;H0YD14	Q9NZM1	1275	1286	MYOF	Myoferlin	yes	no	2	0.0090695	47.603
DGSVVVLGYTDR	ALDQLYSQLSNLDPKDGSVVVLGYTDRIGS	DPKDGSVVVLGYTDRIGSDAYNQGLSERRA	K	D	G	D	R	I	0	1	0	2	0	0	0	2	0	0	1	0	0	0	0	1	1	0	1	3	0	0	12	0	1279.64	A0A0F6F3L8	A0A0F6F3L8	252	263			yes	yes	2	1.7449e-06	85.731				By MS/MS
DGSYAWEIK	QRFIVGSDRAIFMLRDGSYAWEIKDFLVGQ	AIFMLRDGSYAWEIKDFLVGQDRCADVTLE	R	D	G	I	K	D	1	0	0	1	0	0	1	1	0	1	0	1	0	0	0	1	0	1	1	0	0	0	9	0	1067.49	Q14696	Q14696	163	171	MESDC2	LDLR chaperone MESD	yes	yes	2	0.00058049	82.279	By MS/MS		By MS/MS	By MS/MS	By MS/MS
DGSYAWEIKDFLVGQDR	QRFIVGSDRAIFMLRDGSYAWEIKDFLVGQ	SYAWEIKDFLVGQDRCADVTLEGQVYPGKG	R	D	G	D	R	C	1	1	0	3	0	1	1	2	0	1	1	1	0	1	0	1	0	1	1	1	0	0	17	1	1997.95	Q14696	Q14696	163	179	MESDC2	LDLR chaperone MESD	yes	yes	3	0.020688	35.329				By MS/MS
DGTAGSHFMASPQCVGYSR	LRIGSDWKNACAMLKDGTAGSHFMASPQCV	GSHFMASPQCVGYSRSTAAPLTMTMCLPDL	K	D	G	S	R	S	2	1	0	1	1	1	0	3	1	0	0	0	1	1	1	3	1	0	1	1	0	0	19	0	2026.86	Q9H488	Q9H488	254	272	POFUT1	GDP-fucose protein O-fucosyltransferase 1	yes	yes	3	0.0018379	40.614			By MS/MS
DGTFPLPIGESVTVTR	CQAWGNPLPELKCLKDGTFPLPIGESVTVT	GTFPLPIGESVTVTRDLEGTYLCRARSTQG	K	D	G	T	R	D	0	1	0	1	0	0	1	2	0	1	1	0	0	1	2	1	3	0	0	2	0	0	16	0	1687.88	P05362;E7ESS4	P05362	434	449	ICAM1	Intercellular adhesion molecule 1	yes	no	2	4.8971e-08	82.543	By MS/MS		By MS/MS	By MS/MS	By MS/MS
DGTIDFTPGSELLITK	NINQGSITFAGGPGRDGTIDFTPGSELLIT	GTIDFTPGSELLITKAKNGHLAVVAPRLNS	R	D	G	T	K	A	0	0	0	2	0	0	1	2	0	2	2	1	0	1	1	1	3	0	0	0	0	0	16	0	1705.88	F5H6E2;O00159	F5H6E2	1008	1023	MYO1C	Unconventional myosin-Ic	yes	no	2	0.0014427	38.634	By MS/MS	By MS/MS	By MS/MS	By MS/MS	By MS/MS
DGTQQEGAVASTELLK	RAFNAKPAATIIWFRDGTQQEGAVASTELL	GTQQEGAVASTELLKDGKRETTVSQLLINP	R	D	G	L	K	D	2	0	0	1	0	2	2	2	0	0	2	1	0	0	0	1	2	0	0	1	0	0	16	0	1645.82	Q96J84;B4DN67	Q96J84	159	174	KIRREL	Kin of IRRE-like protein 1	yes	no	2	9.304e-14	111.12	By MS/MS	By MS/MS	By MS/MS	By MS/MS	By MS/MS
DGTVLCELINALYPEGQAPVK	GRPQPGRENFQNWLKDGTVLCELINALYPE	ELINALYPEGQAPVKKIQASTMAFKQMEQI	K	D	G	V	K	K	2	0	1	1	1	1	2	2	0	1	3	1	0	0	2	0	1	0	1	2	0	0	21	0	2286.16	X6RJP6;P37802	X6RJP6	58	78	TAGLN2	Transgelin-2	yes	no	3	0.00079236	43.12					By MS/MS
DGTVLCELINALYPEGQAPVKK	GRPQPGRENFQNWLKDGTVLCELINALYPE	LINALYPEGQAPVKKIQASTMAFKQMEQIS	K	D	G	K	K	I	2	0	1	1	1	1	2	2	0	1	3	2	0	0	2	0	1	0	1	2	0	0	22	1	2414.25	X6RJP6;P37802	X6RJP6	58	79	TAGLN2	Transgelin-2	yes	no	3	0.033295	13.731	By MS/MS	By MS/MS	By MS/MS	By MS/MS
DGTVQPGSSYWER	VDRQNRRSNIMWLDRDGTVQPGSSYWERSS	DRDGTVQPGSSYWERSSFGGVQMEQVQPNS	R	D	G	E	R	S	0	1	0	1	0	1	1	2	0	0	0	0	0	0	1	2	1	1	1	1	0	0	13	0	1480.66	O75054	O75054	466	478	IGSF3	Immunoglobulin superfamily member 3	yes	yes	2	1.2229e-10	103.7	By MS/MS	By MS/MS	By MS/MS	By MS/MS	By MS/MS
DGTVTAGNASGVADGAGAVIIASEDAVK	TTLEQLQKLPPVFKKDGTVTAGNASGVADG	DGAGAVIIASEDAVKKHNFTPLARIVGYFV	K	D	G	V	K	K	7	0	1	3	0	0	1	5	0	2	0	1	0	0	0	2	2	0	0	4	0	0	28	0	2515.24	A0A0B4J2A4;P42765;K7EME0	A0A0B4J2A4	239	266	ACAA2	3-ketoacyl-CoA thiolase, mitochondrial	yes	no	3	0.068461	11.517		By MS/MS
DGVANVAEDVLVDTPIALVQVSDR	VPSIEIRKIGRIPLKDGVANVAEDVLVDTP	VLVDTPIALVQVSDRDQGENGVVTCTVVGD	K	D	G	D	R	D	3	1	1	4	0	1	1	1	0	1	2	0	0	0	1	1	1	0	0	6	0	0	24	0	2494.29	H0YAH0;O60245	O60245	427	450	PCDH7	Protocadherin-7	no	no	3	0.0041252	26.627		By matching		By matching	By matching
DGVGQEPVHLESPAHEHR	TCQSPLPTQEFQLLKDGVGQEPVHLESPAH	GQEPVHLESPAHEHRFPLGPVTSTTRGLYR	K	D	G	H	R	F	1	1	0	1	0	1	3	2	3	0	1	0	0	0	2	1	0	0	0	2	0	0	18	0	1992.94	CON__Q2KJF1	CON__Q2KJF1	63	80			yes	yes	4	0.009075	35.304				By MS/MS	By MS/MS
DGVLVSTQDSR	CVATGSPVPTILWRKDGVLVSTQDSRIKQL	LWRKDGVLVSTQDSRIKQLENGVLQIRYAK	K	D	G	S	R	I	0	1	0	2	0	1	0	1	0	0	1	0	0	0	0	2	1	0	0	2	0	0	11	0	1175.58	A0A087WTM1;Q9Y6N7;A0A087WZ85;A0A0A0MSX4;H7C4Y7	A0A087WTM1	455	465	ROBO1	Roundabout homolog 1	yes	no	2	0.0012979	59.908	By MS/MS		By MS/MS	By matching	By MS/MS
DGVVLFK	ITSNSDVFSKYQLDKDGVVLFKKFDEGRNN	FSKYQLDKDGVVLFKKFDEGRNNFEGEVTK	K	D	G	F	K	K	0	0	0	1	0	0	0	1	0	0	1	1	0	1	0	0	0	0	0	2	0	0	7	0	776.443	P07237;H7BZ94;I3L312;I3L398;I3L3U6	P07237	201	207	P4HB	Protein disulfide-isomerase	yes	no	2	0.021086	74.439	By MS/MS	By MS/MS	By MS/MS	By MS/MS	By MS/MS
DGVYVLDLAAK	LYFTYLEINPLVVTKDGVYVLDLAAKVDAT	VVTKDGVYVLDLAAKVDATADYICKVKWGD	K	D	G	A	K	V	2	0	0	2	0	0	0	1	0	0	2	1	0	0	0	0	0	0	1	2	0	0	11	0	1162.62	P53396	P53396	210	220	ACLY	ATP-citrate synthase	yes	yes	2	0.00011933	71.614	By MS/MS	By MS/MS	By MS/MS	By MS/MS	By MS/MS
DGWQDIVIGAPQYFDR	ASSFGYDVAVVDLNKDGWQDIVIGAPQYFD	GWQDIVIGAPQYFDRDGEVGGAVYVYMNQQ	K	D	G	D	R	D	1	1	0	3	0	2	0	2	0	2	0	0	0	1	1	0	0	1	1	1	0	0	16	0	1878.89	P23229;C9JXX7	P23229	367	382	ITGA6	Integrin alpha-6;Integrin alpha-6 heavy chain;Integrin alpha-6 light chain;Processed integrin alpha-6	yes	no	2;3	2.2142e-14	90.754	By MS/MS	By MS/MS	By MS/MS	By MS/MS	By MS/MS
DGYADGWAQAGTAR	VEVKHADNTLTFGPRDGYADGWAQAGTARA	RDGYADGWAQAGTARALLNSMVIGVTEGFT	R	D	G	A	R	A	4	1	0	2	0	1	0	3	0	0	0	0	0	0	0	0	1	1	1	0	0	0	14	0	1437.63	A0A0F6FD14	A0A0F6FD14	56	69			yes	yes	2	6.2265e-06	75.695	By MS/MS	By MS/MS	By MS/MS	By MS/MS	By MS/MS
DGYNYTLSK	CIESLIAVFQKYAGKDGYNYTLSKTEFLSF	QKYAGKDGYNYTLSKTEFLSFMNTELAAFT	K	D	G	S	K	T	0	0	1	1	0	0	0	1	0	0	1	1	0	0	0	1	1	0	2	0	0	0	9	0	1059.49	P31949	P31949	28	36	S100A11	Protein S100-A11;Protein S100-A11, N-terminally processed	yes	yes	2	0.00045951	91.069	By MS/MS	By MS/MS	By MS/MS	By MS/MS	By MS/MS
DGYVLSLNR	DIANDILQDINRDRKDGYVLSLNRVSDARE	INRDRKDGYVLSLNRVSDAREHRQEAGLGS	K	D	G	N	R	V	0	1	1	1	0	0	0	1	0	0	2	0	0	0	0	1	0	0	1	1	0	0	9	0	1035.53	CON__Q58D62	CON__Q58D62	58	66			yes	yes	2	0.01335	56.81				By MS/MS
DHADSNIVIMLVGNK	HLTYENVERWLKELRDHADSNIVIMLVGNK	DHADSNIVIMLVGNKSDLRHLRAVPTDEAR	R	D	H	N	K	S	1	0	2	2	0	0	0	1	1	2	1	1	1	0	0	1	0	0	0	2	0	0	15	0	1624.82	H3BMH2;H3BSC1;P62491;Q15907;B4DQU5	H3BMH2	111	125	RAB11A;RAB11B	Ras-related protein Rab-11A;Ras-related protein Rab-11B	yes	no	3	0.034748	25.823			By MS/MS		By MS/MS
DHDTFLAVR	RWTELAGCTADFRNRDHDTFLAVRYSRGRL	ADFRNRDHDTFLAVRYSRGRLTVMTDLEDK	R	D	H	V	R	Y	1	1	0	2	0	0	0	0	1	0	1	0	0	1	0	0	1	0	0	1	0	0	9	0	1072.53	Q12907;D6RBV2;D6RIU4;D6RDX1	Q12907	210	218	LMAN2	Vesicular integral-membrane protein VIP36	yes	no	3	0.000175	80.165
DHEDFFTPQQHDK	YCRSKNKNGYEAGKKDHEDFFTPQQHDKSK	KKDHEDFFTPQQHDKSKKPKKDKKNKKSKQ	K	D	H	D	K	S	0	0	0	3	0	2	1	0	2	0	0	1	0	2	1	0	1	0	0	0	0	0	13	0	1642.7	H0YAH0;A0A087X2C4;O60245	O60245	918	930	PCDH7	Protocadherin-7	no	no	3;4	1.5506e-11	110.98	By matching	By MS/MS	By MS/MS	By MS/MS	By MS/MS
DHGIPPYHDYR	TVALDLAAINIQRGRDHGIPPYHDYRVYCN	QRGRDHGIPPYHDYRVYCNLSAAHTFEDLK	R	D	H	Y	R	V	0	1	0	2	0	0	0	1	2	1	0	0	0	0	2	0	0	0	2	0	0	0	11	0	1368.62	Q92626	Q92626	1164	1174	PXDN	Peroxidasin homolog	yes	yes	3	0.0062195	46.844	By MS/MS	By MS/MS	By MS/MS	By MS/MS	By MS/MS
DHINDIIK	HQARKRYRDRLQYFRDHINDIIKIQAFIRA	DRLQYFRDHINDIIKIQAFIRANKARDDYK	R	D	H	I	K	I	0	0	1	2	0	0	0	0	1	3	0	1	0	0	0	0	0	0	0	0	0	0	8	0	966.513	P46940;A0A0J9YXZ5;H0YLE8	P46940	834	841	IQGAP1	Ras GTPase-activating-like protein IQGAP1	yes	no	2	0.0017342	84.743	By MS/MS		By MS/MS
DHLYGTLDPNTR	VEGVAHIIDPKAISKDHLYGTLDPNTREWT	ISKDHLYGTLDPNTREWTDGLFTHVLRKII	K	D	H	T	R	E	0	1	1	2	0	0	0	1	1	0	2	0	0	0	1	0	2	0	1	0	0	0	12	0	1400.67	Q14204	Q14204	2262	2273	DYNC1H1	Cytoplasmic dynein 1 heavy chain 1	yes	yes	3	0.0019213	40.475
DHPLPEVAHVK	VKSEDFSLPAYMDRRDHPLPEVAHVKHLSA	MDRRDHPLPEVAHVKHLSASQKALKEKEKA	R	D	H	V	K	H	1	0	0	1	0	0	1	0	2	0	1	1	0	0	2	0	0	0	0	2	0	0	11	0	1240.66	P13073;Q86WV2;H3BPG0;H3BN72;H3BNV9	P13073	43	53	COX4I1	Cytochrome c oxidase subunit 4 isoform 1, mitochondrial	yes	no	3	1.1279e-08	95.483	By MS/MS	By MS/MS	By MS/MS	By MS/MS	By MS/MS
DHPPIPITDLADNIER	PVEMRRLNYQTPGMRDHPPIPITDLADNIE	HPPIPITDLADNIERLKANDGLKFSQEYES	R	D	H	E	R	L	1	1	1	3	0	0	1	0	1	3	1	0	0	0	3	0	1	0	0	0	0	0	16	0	1814.92	P10586;H0Y6Z7;H0Y4H1;H0Y7Z9;H0Y380	P10586	1328	1343	PTPRF	Receptor-type tyrosine-protein phosphatase F	yes	no	3	2.5425e-06	57.52		By MS/MS
DHSAIPVINR	YDEENWRKIQTQLQRDHSAIPVINRAQIIN	TQLQRDHSAIPVINRAQIINDAFNLASAHK	R	D	H	N	R	A	1	1	1	1	0	0	0	0	1	2	0	0	0	0	1	1	0	0	0	1	0	0	10	0	1120.6	P15144	P15144	649	658	ANPEP	Aminopeptidase N	yes	yes	2;3	5.2963e-08	150.84	By MS/MS	By MS/MS	By MS/MS	By MS/MS	By MS/MS
DHSPCYGYQWLSEEHQDAYHSANLVFSR	TKIKGTSLSIRVKYKDHSPCYGYQWLSEEH	EHQDAYHSANLVFSRSNSFVYLEPLPRELP	K	D	H	S	R	S	2	1	1	2	1	2	2	1	3	0	2	0	0	1	1	4	0	1	3	1	0	0	28	0	3395.47	CON__ENSEMBL:ENSBTAP00000024146	CON__ENSEMBL:ENSBTAP00000024146	427	454			yes	yes	4;5	2.1219e-26	105.46	By MS/MS	By MS/MS		By MS/MS
DHYIPNTLNPVFGR	PYIKITLGKKVIEDRDHYIPNTLNPVFGRM	RDHYIPNTLNPVFGRMYELSCYLPQEKDLK	R	D	H	G	R	M	0	1	2	1	0	0	0	1	1	1	1	0	0	1	2	0	1	0	1	1	0	0	14	0	1641.83	Q9NZM1;H0YD14	Q9NZM1	1591	1604	MYOF	Myoferlin	yes	no	3	6.4544e-08	91.62	By MS/MS	By MS/MS	By MS/MS	By MS/MS	By MS/MS
DIALGEEFVNK	FEQNALEGMLDTLKKDIALGEEFVNK____	TLKKDIALGEEFVNK_______________	K	D	I	N	K	-	1	0	1	1	0	0	2	1	0	1	1	1	0	1	0	0	0	0	0	1	0	0	11	0	1233.62	A0A0F6FCU7	A0A0F6FCU7	302	312			yes	yes	2	0.00010055	77.677	By MS/MS	By MS/MS	By MS/MS	By MS/MS	By MS/MS
DIAYQLMHNIR	SDNEMPPEALSQGCKDIAYQLMHNIRDIDV	QGCKDIAYQLMHNIRDIDVIMGGGRKYMYP	K	D	I	I	R	D	1	1	1	1	0	1	0	0	1	2	1	0	1	0	0	0	0	0	1	0	0	0	11	0	1372.69	P05186	P05186	203	213	ALPL	Alkaline phosphatase, tissue-nonspecific isozyme	yes	yes	2;3	4.5452e-08	120.99	By MS/MS	By MS/MS	By MS/MS	By MS/MS	By MS/MS
DICEAQVNSLGR	VSLTAFVLIALHEAKDICEAQVNSLGRSIA	EAKDICEAQVNSLGRSIAKAGDFLENHYRE	K	D	I	G	R	S	1	1	1	1	1	1	1	1	0	1	1	0	0	0	0	1	0	0	0	1	0	0	12	0	1360.64	CON__Q2UVX4	CON__Q2UVX4	1155	1166			yes	yes	2	0.00069856	65.5					By MS/MS
DICNDVLSLLEK	QMAREYREKIETELRDICNDVLSLLEKFLI	ELRDICNDVLSLLEKFLIPNASQAESKVFY	R	D	I	E	K	F	0	0	1	2	1	0	1	0	0	1	3	1	0	0	0	1	0	0	0	1	0	0	12	0	1417.71	P63104;E7EX29;B0AZS6;E7ESK7	P63104	92	103	YWHAZ	14-3-3 protein zeta/delta	yes	no	2	0.001833	51.268	By matching	By MS/MS	By matching	By MS/MS	By MS/MS
DIDEVSSLLR	EILPNLVCCSAKNLRDIDEVSSLLRTSIMS	AKNLRDIDEVSSLLRTSIMSKQYGNEVFLA	R	D	I	L	R	T	0	1	0	2	0	0	1	0	0	1	2	0	0	0	0	2	0	0	0	1	0	0	10	0	1145.59	P50990;H7C4C8	P50990	156	165	CCT8	T-complex protein 1 subunit theta	yes	no	2	2.6927e-05	95.502	By MS/MS	By MS/MS	By MS/MS	By MS/MS	By MS/MS
DIDNLVQR	QHFIDIKEHLHIVKRDIDNLVQRNMPSNEK	HLHIVKRDIDNLVQRNMPSNEKPKCPELPP	R	D	I	Q	R	N	0	1	1	2	0	1	0	0	0	1	1	0	0	0	0	0	0	0	0	1	0	0	8	0	971.504	P49257	P49257	449	456	LMAN1	Protein ERGIC-53	yes	yes	2	0.0016103	124.83	By matching	By MS/MS	By MS/MS	By MS/MS	By MS/MS
DIDTLRDPGSQLR	DDSDPDTSLFINVCRDIDTLRDPGSQLRAC	CRDIDTLRDPGSQLRACPPGTAACLVRGHQ	R	D	I	L	R	A	0	2	0	3	0	1	0	1	0	1	2	0	0	0	1	1	1	0	0	0	0	0	13	1	1484.76	P11717	P11717	214	226	IGF2R	Cation-independent mannose-6-phosphate receptor	yes	yes	3	3.8555e-06	81.494	By MS/MS	By MS/MS	By matching	By MS/MS	By matching
DIDVIMGGGR	QGCKDIAYQLMHNIRDIDVIMGGGRKYMYP	MHNIRDIDVIMGGGRKYMYPKNKTDVEYES	R	D	I	G	R	K	0	1	0	2	0	0	0	3	0	2	0	0	1	0	0	0	0	0	0	1	0	0	10	0	1031.51	P05186	P05186	214	223	ALPL	Alkaline phosphatase, tissue-nonspecific isozyme	yes	yes	2	2.5042e-06	130.27	By MS/MS	By MS/MS	By MS/MS	By MS/MS	By MS/MS
DIEALFVSESK	STTCQQQMQELLPAKDIEALFVSESKKTLT	LPAKDIEALFVSESKKTLTRKAVYIKNGDK	K	D	I	S	K	K	1	0	0	1	0	0	2	0	0	1	1	1	0	1	0	2	0	0	0	1	0	0	11	0	1236.62	CON__Q3KUS7	CON__Q3KUS7	626	636			yes	yes	2	5.0739e-06	86.624	By MS/MS	By MS/MS	By MS/MS	By MS/MS	By MS/MS
DIEEAIPR	KWFVPWGPNHCDKIRDIEEAIPREIEANDI	NHCDKIRDIEEAIPREIEANDIVFSVHIPL	R	D	I	P	R	E	1	1	0	1	0	0	2	0	0	2	0	0	0	0	1	0	0	0	0	0	0	0	8	0	941.482	E9PM62;Q5T9L3;E9PQK1;Q7Z430;H0YDL2	E9PM62	31	38	WLS	Protein wntless homolog	yes	no	2	0.0026461	79.597		By MS/MS	By MS/MS
DIENQYETQITQIEHEVSSSGQEVQSSAK	DMRQEYEQLIAKNRKDIENQYETQITQIEH	HEVSSSGQEVQSSAKEVTQLRHGVQELEIE	K	D	I	A	K	E	1	0	1	1	0	5	5	1	1	3	0	1	0	0	0	5	2	0	1	2	0	0	29	0	3263.51	CON__P35527;P35527;K7EQQ3	CON__P35527	340	368	KRT9	Keratin, type I cytoskeletal 9	yes	no	3	0.00010947	39.795	By MS/MS			By MS/MS
DIETFYNTSIEEMPLNVADLI	VAINMVTEEDKRTLRDIETFYNTSIEEMPL	NTSIEEMPLNVADLI_______________	R	D	I	L	I	-	1	0	2	2	0	0	3	0	0	3	2	0	1	1	1	1	2	0	1	1	0	0	21	0	2426.16	P60842	P60842	386	406	EIF4A1	Eukaryotic initiation factor 4A-I	yes	yes	2	0.067505	26.124				By MS/MS
DIFVTSK	RRGRLERAWMDGSHRDIFVTSKTVLWPNGL	AWMDGSHRDIFVTSKTVLWPNGLSLDIPAG	R	D	I	S	K	T	0	0	0	1	0	0	0	0	0	1	0	1	0	1	0	1	1	0	0	1	0	0	7	0	808.433	Q07954	Q07954	690	696	LRP1	Prolow-density lipoprotein receptor-related protein 1;Low-density lipoprotein receptor-related protein 1 85 kDa subunit;Low-density lipoprotein receptor-related protein 1 515 kDa subunit;Low-density lipoprotein receptor-related protein 1 intracellular domain	yes	yes	2	0.011203	74.415	By MS/MS	By MS/MS		By MS/MS
DIFYKPFHGDIQCGGHAPGSSK	EANRNACYTGTREARDIFYKPFHGDIQCGG	HGDIQCGGHAPGSSKSFPCGSEHLPYPLGS	R	D	I	S	K	S	1	0	0	2	1	1	0	4	2	2	0	2	0	2	2	2	0	0	1	0	0	0	22	1	2417.12	O15031;E2PU09	O15031	339	360	PLXNB2	Plexin-B2	yes	no	4	1.1392e-20	112.54	By MS/MS	By MS/MS	By MS/MS	By MS/MS	By MS/MS
DIGLYNLR	FYNYALVIFEMTNLKDIGLYNLRNITRGAI	FEMTNLKDIGLYNLRNITRGAIRIEKNADL	K	D	I	L	R	N	0	1	1	1	0	0	0	1	0	1	2	0	0	0	0	0	0	0	1	0	0	0	8	0	962.519	C9J5X1;P08069;H0YMJ5	C9J5X1	127	134	IGF1R	Tyrosine-protein kinase receptor;Insulin-like growth factor 1 receptor;Insulin-like growth factor 1 receptor alpha chain;Insulin-like growth factor 1 receptor beta chain	yes	no	2	0.0023881	95.793	By matching		By MS/MS	By MS/MS	By MS/MS
DIIALNPLYR	LMVEALTAEIVKTIRDIIALNPLYRESVLQ	VKTIRDIIALNPLYRESVLQMMQAGQRVVD	R	D	I	Y	R	E	1	1	1	1	0	0	0	0	0	2	2	0	0	0	1	0	0	0	1	0	0	0	10	0	1186.67	K7EJE8;K7EKE6;P36776	K7EJE8	172	181	LONP1	Lon protease homolog, mitochondrial	yes	no	2	8.0643e-06	109.86	By MS/MS	By MS/MS	By MS/MS	By MS/MS	By matching
DIIFAIK	PYAKILEDNSIPQVKDIIFAIKKTLNI___	DNSIPQVKDIIFAIKKTLNI__________	K	D	I	I	K	K	1	0	0	1	0	0	0	0	0	3	0	1	0	1	0	0	0	0	0	0	0	0	7	0	818.49	P11177	P11177	348	354	PDHB	Pyruvate dehydrogenase E1 component subunit beta, mitochondrial	yes	yes	2	0.045764	54.525	By MS/MS			By MS/MS	By MS/MS
DIISDTSGDFR	INRVYKEMYKTDLEKDIISDTSGDFRKLMV	DLEKDIISDTSGDFRKLMVALAKGRRAEDG	K	D	I	F	R	K	0	1	0	3	0	0	0	1	0	2	0	0	0	1	0	2	1	0	0	0	0	0	11	0	1224.56	P07355;H0YN42;H0YMD0;H0YMU9;A6NMY6;H0YM50;H0YKS4;H0YNP5;H0YN28;H0YL33;H0YNA0;H0YN52	P07355	158	168	ANXA2;ANXA2P2	Annexin A2;Annexin;Putative annexin A2-like protein	yes	no	2	5.1712e-10	129.38	By MS/MS	By MS/MS	By MS/MS	By MS/MS	By MS/MS
DIISDTSGDFRK	INRVYKEMYKTDLEKDIISDTSGDFRKLMV	LEKDIISDTSGDFRKLMVALAKGRRAEDGS	K	D	I	R	K	L	0	1	0	3	0	0	0	1	0	2	0	1	0	1	0	2	1	0	0	0	0	0	12	1	1352.66	P07355;H0YN42;H0YMD0;H0YMU9;A6NMY6;H0YM50;H0YKS4;H0YNP5;H0YN28;H0YL33;H0YNA0;H0YN52	P07355	158	169	ANXA2;ANXA2P2	Annexin A2;Annexin;Putative annexin A2-like protein	yes	no	2;3	1.7129e-06	84.289	By MS/MS	By MS/MS		By MS/MS
DIIVIGNDITYR	AWKMTFKSPEYPEGRDIIVIGNDITYRIGS	EGRDIIVIGNDITYRIGSFGPQEDLLFLRA	R	D	I	Y	R	I	0	1	1	2	0	0	0	1	0	4	0	0	0	0	0	0	1	0	1	1	0	0	12	0	1390.75	Q13085;Q59FY4	Q13085	1676	1687	ACACA	Acetyl-CoA carboxylase 1;Biotin carboxylase	yes	no	2	5.9276e-07	95.573	By MS/MS	By MS/MS	By MS/MS	By MS/MS	By MS/MS
DIIVLVTSLGK	VGIMFLVGSKIVEMKDIIVLVTSLGKYIFA	VEMKDIIVLVTSLGKYIFASILGHVIHGGI	K	D	I	G	K	Y	0	0	0	1	0	0	0	1	0	2	2	1	0	0	0	1	1	0	0	2	0	0	11	0	1156.71	P43007	P43007	286	296	SLC1A4	Neutral amino acid transporter A	yes	yes	2	1.9689e-05	81.338	By MS/MS	By MS/MS	By MS/MS	By MS/MS	By MS/MS
DIKGESLFQGR	AGDVDIGDAAYYFERDIKGESLFQGRGGLD	YFERDIKGESLFQGRGGLDLRVRGEPLQVE	R	D	I	G	R	G	0	1	0	1	0	1	1	2	0	1	1	1	0	1	0	1	0	0	0	0	0	0	11	1	1248.65	P09758	P09758	229	239	TACSTD2	Tumor-associated calcium signal transducer 2	yes	yes	3	1.1077e-06	87.713	By MS/MS	By MS/MS	By MS/MS	By MS/MS	By MS/MS
DILADLIPK	VLAARHASASSTNLKDILADLIPKEQARIK	SSTNLKDILADLIPKEQARIKTFRQQHGKT	K	D	I	P	K	E	1	0	0	2	0	0	0	0	0	2	2	1	0	0	1	0	0	0	0	0	0	0	9	0	996.586	B4DJV2;O75390;F8W0J2;F8VWQ5;F8VU34;F8VR34;F8VTT8;F8W4S1;F8W031;F8VP03	B4DJV2	22	30	CS	Citrate synthase;Citrate synthase, mitochondrial	no	no	2	0.0027777	69.825	By MS/MS	By MS/MS	By MS/MS	By MS/MS	By MS/MS
DILAQSPAAEPLK	RETVDSVERKVSEIKDILAQSPAAEPLKNI	IKDILAQSPAAEPLKNIGNLFEEAEKLIKD	K	D	I	L	K	N	3	0	0	1	0	1	1	0	0	1	2	1	0	0	2	1	0	0	0	0	0	0	13	0	1351.73	G3XAI2;P07942	G3XAI2	1256	1268	LAMB1	Laminin subunit beta-1	yes	no	2	6.9941e-15	118.4	By MS/MS	By MS/MS	By MS/MS	By MS/MS	By MS/MS
DILATNGVIHYIDELLIPDSAK	GDMLTINGKAIISNKDILATNGVIHYIDEL	VIHYIDELLIPDSAKTLFELAAESDVSTAI	K	D	I	A	K	T	2	0	1	3	0	0	1	1	1	4	3	1	0	0	1	1	1	0	1	1	0	0	22	0	2409.28	Q15582;H0Y8L3;S4R3C6;H0Y9D7	Q15582	356	377	TGFBI	Transforming growth factor-beta-induced protein ig-h3	yes	no	3	2.3147e-09	78.413	By MS/MS		By MS/MS
DILLRPELEELR	DHTVCHLLFANQTEKDILLRPELEELRNKH	TEKDILLRPELEELRNKHSARFKLWYTLDR	K	D	I	L	R	N	0	2	0	1	0	0	3	0	0	1	4	0	0	0	1	0	0	0	0	0	0	0	12	1	1494.84	P00387	P00387	215	226	CYB5R3	NADH-cytochrome b5 reductase 3;NADH-cytochrome b5 reductase 3 membrane-bound form;NADH-cytochrome b5 reductase 3 soluble form	yes	yes	3	2.4092e-06	82.543	By MS/MS	By MS/MS	By MS/MS	By MS/MS	By matching
DILNMEK	EKLTYIDKWFLYKMRDILNMEKTLKGLNSE	KWFLYKMRDILNMEKTLKGLNSESMTEETL	R	D	I	E	K	T	0	0	1	1	0	0	1	0	0	1	1	1	1	0	0	0	0	0	0	0	0	0	7	0	861.427	P31327	P31327	883	889	CPS1	Carbamoyl-phosphate synthase [ammonia], mitochondrial	yes	yes	2	0.020118	76.035		By MS/MS	By MS/MS		By MS/MS
DILSQLGIK	LSLPRFSISSDYQLRDILSQLGIKKIFTSD	SDYQLRDILSQLGIKKIFTSDADFSGITND	R	D	I	I	K	K	0	0	0	1	0	1	0	1	0	2	2	1	0	0	0	1	0	0	0	0	0	0	9	0	985.581	CON__REFSEQ:XP_001252647;CON__A2I7N3	CON__REFSEQ:XP_001252647	322	330			yes	no	2	0.0019853	75.213	By MS/MS	By MS/MS	By MS/MS	By MS/MS	By MS/MS
DILTPIQIEAAYHLGPHVISK	ANCRTHQAFMRKDVRDILTPIQIEAAYHLG	QIEAAYHLGPHVISKRSTEEFPPLQPILQQ	R	D	I	S	K	R	2	0	0	1	0	1	1	1	2	4	2	1	0	0	2	1	1	0	1	1	0	0	21	0	2314.27	P13612;E7EP60	P13612	570	590	ITGA4	Integrin alpha-4	yes	no	4	9.0488e-06	51.524	By MS/MS	By matching	By MS/MS	By MS/MS	By MS/MS
DINAVAASLR	AAFAVKLFKSWINEKDINAVAASLRKVSMD	WINEKDINAVAASLRKVSMDNRLMELFPAN	K	D	I	L	R	K	3	1	1	1	0	0	0	0	0	1	1	0	0	0	0	1	0	0	0	1	0	0	10	0	1028.56	Q7L1Q6;C9IZ80;C9JFN4	Q7L1Q6	198	207	BZW1	Basic leucine zipper and W2 domain-containing protein 1	yes	no	2	0.00033422	73.985	By matching		By MS/MS	By matching	By MS/MS
DINQEVYNFLATAGAK	IEAQVGGEKDLRRAKDINQEVYNFLATAGA	INQEVYNFLATAGAKYGVGFWKPGSGIIHQ	K	D	I	A	K	Y	3	0	2	1	0	1	1	1	0	1	1	1	0	1	0	0	1	0	1	1	0	0	16	0	1752.87	A2A274;Q99798	A2A274	145	160	ACO2	Aconitate hydratase, mitochondrial	yes	no	3	0.045276	17.917	By matching	By matching	By MS/MS	By MS/MS
DIPAMLPAAR	TLEGPNIPPIQRVPRDIPAMLPAARLPTTV	QRVPRDIPAMLPAARLPTTVLNATAKAVAV	R	D	I	A	R	L	3	1	0	1	0	0	0	0	0	1	1	0	1	0	2	0	0	0	0	0	0	0	10	0	1053.56	E7EQR8;Q9GZM5	E7EQR8	327	336	YIPF3	Protein YIPF3;Protein YIPF3, 36 kDa form III	yes	no	2	0.007528	52.716	By MS/MS	By MS/MS	By MS/MS		By MS/MS
DIPGLTDTTVPR	NLSVLNLVIVKKGEKDIPGLTDTTVPRRLG	GEKDIPGLTDTTVPRRLGPKRASRIRKLFN	K	D	I	P	R	R	0	1	0	2	0	0	0	1	0	1	1	0	0	0	2	0	3	0	0	1	0	0	12	0	1283.67	A2A3R5;P62753	A2A3R5	89	100	RPS6	40S ribosomal protein S6	yes	no	2	0.0013856	61.353		By MS/MS
DIPGQASLVFDVALLDLHNPK	TIPPFLAYGEDGDGKDIPGQASLVFDVALL	SLVFDVALLDLHNPKDSISIENKVVPENCE	K	D	I	P	K	D	2	0	1	3	0	1	0	1	1	1	4	1	0	1	2	1	0	0	0	2	0	0	21	0	2261.21	O95302;C9J4P8	O95302	237	257	FKBP9	Peptidyl-prolyl cis-trans isomerase FKBP9;Peptidyl-prolyl cis-trans isomerase	yes	no	3	0.00052261	35.389	By MS/MS	By matching	By MS/MS	By MS/MS	By MS/MS
DIQAAGGIVTAEDLNNYR	AQAFYNGSLTAQIVKDIQAAGGIVTAEDLN	AAGGIVTAEDLNNYRAELIEHPLNISLGDV	K	D	I	Y	R	A	3	1	2	2	0	1	1	2	0	2	1	0	0	0	0	0	1	0	1	1	0	0	18	0	1918.94	P19440;E7ET76;B5MCK8;P36268	P19440	240	257	GGT1;GGT2	Gamma-glutamyltranspeptidase 1;Gamma-glutamyltranspeptidase 1 heavy chain;Gamma-glutamyltranspeptidase 1 light chain;Inactive gamma-glutamyltranspeptidase 2	yes	no	2;3	2.898e-24	128.96	By MS/MS	By MS/MS	By MS/MS	By MS/MS	By MS/MS
DIQGSLQDIFK	PHAEDMAELVIVGGKDIQGSLQDIFKFART	VGGKDIQGSLQDIFKFARTSPVPRQKRSIV	K	D	I	F	K	F	0	0	0	2	0	2	0	1	0	2	1	1	0	1	0	1	0	0	0	0	0	0	11	0	1262.65	P55290	P55290	116	126	CDH13	Cadherin-13	yes	yes	2	2.0457e-11	148.32	By MS/MS	By MS/MS	By MS/MS	By MS/MS	By MS/MS
DIQLENYTPK	PVLREVVDILTEQLRDIQLENYTPKEPLTL	TEQLRDIQLENYTPKEPLTLQARMSCEQKA	R	D	I	P	K	E	0	0	1	1	0	1	1	0	0	1	1	1	0	0	1	0	1	0	1	0	0	0	10	0	1219.61	Q9BZM5	Q9BZM5	107	116	ULBP2	NKG2D ligand 2	yes	yes	2	2.9209e-06	105.78	By MS/MS	By MS/MS	By MS/MS	By MS/MS	By MS/MS
DISEMFLQIYK	SLEDPSTDYYQELQRDISEMFLQIYKQGGF	ELQRDISEMFLQIYKQGGFLGLSNIKFRPG	R	D	I	Y	K	Q	0	0	0	1	0	1	1	0	0	2	1	1	1	1	0	1	0	0	1	0	0	0	11	0	1385.69	A0A087WWM1;A0A087WVJ0;A0A0A0MSH4;A0A0C4DGW3;A0A087X2A4;P15941;A0A087X061;A0A087WZZ6;Q7Z536	A0A087WWM1	1079	1089	MUC1	Mucin-1;Mucin-1 subunit alpha;Mucin-1 subunit beta	yes	no	2	0.00012333	71.223	By MS/MS	By matching	By MS/MS	By matching	By MS/MS
DISLSDYK	PNFKATAVMPDGQFKDISLSDYKGKYVVFF	MPDGQFKDISLSDYKGKYVVFFFYPLDFTF	K	D	I	Y	K	G	0	0	0	2	0	0	0	0	0	1	1	1	0	0	0	2	0	0	1	0	0	0	8	0	939.455	Q06830;A0A0A0MSI0	Q06830	28	35	PRDX1	Peroxiredoxin-1	yes	no	2	0.0044226	76.774	By MS/MS	By MS/MS	By MS/MS	By MS/MS	By MS/MS
DISPFSYTAPR	LTSNFRLGFGSFVDKDISPFSYTAPRYQTN	FVDKDISPFSYTAPRYQTNPCIGYKLFPNC	K	D	I	P	R	Y	1	1	0	1	0	0	0	0	0	1	0	0	0	1	2	2	1	0	1	0	0	0	11	0	1252.61	P18084;V9GZ57;V9GYZ1	P18084	186	196	ITGB5	Integrin beta-5;Integrin beta	yes	no	2	8.1274e-05	79.148	By MS/MS	By MS/MS	By MS/MS
DISQAYYTVYK	ALIEILTTRTSRQMKDISQAYYTVYKKSLG	RQMKDISQAYYTVYKKSLGDDISSETSGDF	K	D	I	Y	K	K	1	0	0	1	0	1	0	0	0	1	0	1	0	0	0	1	1	0	3	1	0	0	11	0	1349.65	P12429;D6RA82;D6RFG5	P12429	127	137	ANXA3	Annexin A3;Annexin	yes	no	2	2.1511e-06	89.247	By MS/MS	By MS/MS	By MS/MS	By MS/MS	By MS/MS
DISTNYYASQK	NMERIMKAQAYQTGKDISTNYYASQKKTFE	QTGKDISTNYYASQKKTFEINPRHPLIRDM	K	D	I	Q	K	K	1	0	1	1	0	1	0	0	0	1	0	1	0	0	0	2	1	0	2	0	0	0	11	0	1288.59	P14625;H0YIV0	P14625	672	682	HSP90B1	Endoplasmin	yes	no	2	2.4533e-11	145.72	By MS/MS	By MS/MS	By MS/MS	By MS/MS	By MS/MS
DISTTLNADEAVAR	RIPAVKERIAKFFGKDISTTLNADEAVARG	KDISTTLNADEAVARGCALQCAILSPAFKV	K	D	I	A	R	G	3	1	1	2	0	0	1	0	0	1	1	0	0	0	0	1	2	0	0	1	0	0	14	0	1474.73	A0A0A0MSM0;Q92598;D6RJ96;E9PDE8;O95757	A0A0A0MSM0	285	298	HSPH1;HSPA4L	Heat shock protein 105 kDa;Heat shock 70 kDa protein 4L	yes	no	2	7.5178e-06	73.781		By MS/MS	By MS/MS
DITDTLVAVTISEGAHHLDLR	SNGELDPWSGGGVTKDITDTLVAVTISEGA	VAVTISEGAHHLDLRTKNALDPMSVLLARS	K	D	I	L	R	T	2	1	0	3	0	0	1	1	2	2	3	0	0	0	0	1	3	0	0	2	0	0	21	0	2275.18	P42785	P42785	440	460	PRCP	Lysosomal Pro-X carboxypeptidase	yes	yes	4	9.0334e-05	45.237	By MS/MS	By MS/MS	By MS/MS	By MS/MS	By MS/MS
DITSDTSGDFR	INRVYREELKRDLAKDITSDTSGDFRNALL	DLAKDITSDTSGDFRNALLSLAKGDRSEDF	K	D	I	F	R	N	0	1	0	3	0	0	0	1	0	1	0	0	0	1	0	2	2	0	0	0	0	0	11	0	1212.53	P04083;Q5T3N1	P04083	167	177	ANXA1	Annexin A1;Annexin	yes	no	2	9.3631e-07	94.692	By MS/MS	By MS/MS	By MS/MS	By MS/MS	By MS/MS
DITYFIQQLLR	YVIGSCIKHIPIAGRDITYFIQQLLRDREV	IAGRDITYFIQQLLRDREVGIPPEQSLETA	R	D	I	L	R	D	0	1	0	1	0	2	0	0	0	2	2	0	0	1	0	0	1	0	1	0	0	0	11	0	1408.77	P61158;B4DXW1;A0A0A0MTI9;H7C4J1;C9IZN3;Q9C0K3;Q9P1U1	P61158	199	209	ACTR3;ACTR3C;ACTR3B	Actin-related protein 3;Actin-related protein 3C;Actin-related protein 3B	yes	no	2	2.4357e-07	78.334					By MS/MS
DIVDALGDR	DDKHFFNVTDEAALKDIVDALGDRIFSLEG	DEAALKDIVDALGDRIFSLEGTNKNETSFG	K	D	I	D	R	I	1	1	0	3	0	0	0	1	0	1	1	0	0	0	0	0	0	0	0	1	0	0	9	0	972.488	Q9UKX5	Q9UKX5	340	348	ITGA11	Integrin alpha-11	yes	yes	2	0.00023638	131.06	By MS/MS	By MS/MS	By MS/MS	By MS/MS	By MS/MS
DIVHSGLAYTMER	PTAEFQDRISGASEKDIVHSGLAYTMERSA	EKDIVHSGLAYTMERSARQIMRTAMKYNLG	K	D	I	E	R	S	1	1	0	1	0	0	1	1	1	1	1	0	1	0	0	1	1	0	1	1	0	0	13	0	1490.72	P00367	P00367	504	516	GLUD1	Glutamate dehydrogenase 1, mitochondrial	yes	yes	3	3.8651e-05	67.997		By MS/MS
DIVIEMEDTKPLLASK	VPQLKASLLSAPPCRDIVIEMEDTKPLLAS	IVIEMEDTKPLLASKLTEKEEEIVDWWSKF	R	D	I	S	K	L	1	0	0	2	0	0	2	0	0	2	2	2	1	0	1	1	1	0	0	1	0	0	16	1	1800.95	Q9NZM1;H0YD14	Q9NZM1	1427	1442	MYOF	Myoferlin	yes	no	3	4.119e-07	84.14	By MS/MS	By MS/MS	By MS/MS	By MS/MS	By MS/MS
DIVPEALFLPR	TLRNPEAIEDNKLRRDIVPEALFLPRRTPT	KLRRDIVPEALFLPRRTPTARDNTDVRDFI	R	D	I	P	R	R	1	1	0	1	0	0	1	0	0	1	2	0	0	1	2	0	0	0	0	1	0	0	11	0	1268.71	P55285	P55285	691	701	CDH6	Cadherin-6	yes	yes	2	0.00012333	71.223	By MS/MS	By MS/MS	By MS/MS	By matching	By MS/MS
DIVPGDIVEIAVGDK	VYRQDRKSVQRIKAKDIVPGDIVEIAVGDK	DIVPGDIVEIAVGDKVPADIRLTSIKSTTL	K	D	I	D	K	V	1	0	0	3	0	0	1	2	0	3	0	1	0	0	1	0	0	0	0	3	0	0	15	0	1538.82	P16615	P16615	144	158	ATP2A2	Sarcoplasmic/endoplasmic reticulum calcium ATPase 2	yes	yes	2	0.010457	38.021	By MS/MS
DIVPGDIVEIAVGDKVPADIR	VYRQDRKSVQRIKAKDIVPGDIVEIAVGDK	IVEIAVGDKVPADIRLTSIKSTTLRVDQSI	K	D	I	I	R	L	2	1	0	4	0	0	1	2	0	4	0	1	0	0	2	0	0	0	0	4	0	0	21	1	2190.19	P16615	P16615	144	164	ATP2A2	Sarcoplasmic/endoplasmic reticulum calcium ATPase 2	yes	yes	3	1.2728e-08	70.413	By MS/MS	By MS/MS	By matching	By MS/MS	By MS/MS
DIVQFVPFR	GDDVRVSSRGKYAERDIVQFVPFRDYIDRS	GKYAERDIVQFVPFRDYIDRSGNHILSMAR	R	D	I	F	R	D	0	1	0	1	0	1	0	0	0	1	0	0	0	2	1	0	0	0	0	2	0	0	9	0	1119.61	E7ENV7;O75131;Q96FN4;Q8IYJ1;Q96A23;O95741;Q86YQ8;Q9HCH3;Q9UBL6	E7ENV7	487	495	CPNE8;CPNE3;CPNE2;CPNE9;CPNE4;CPNE6;CPNE5;CPNE7	Copine-3;Copine-2;Copine-9;Copine-4;Copine-6;Copine-8;Copine-5;Copine-7	yes	no	2	0.0027934	65.252	By matching	By matching	By matching	By MS/MS	By matching
DIYETDYYR	AEDFTVKIGDFGMTRDIYETDYYRKGGKGL	DFGMTRDIYETDYYRKGGKGLLPVRWMSPE	R	D	I	Y	R	K	0	1	0	2	0	0	1	0	0	1	0	0	0	0	0	0	1	0	3	0	0	0	9	0	1236.53	C9J5X1;P08069;P06213	C9J5X1	1158	1166	IGF1R;INSR	Tyrosine-protein kinase receptor;Insulin-like growth factor 1 receptor;Insulin-like growth factor 1 receptor alpha chain;Insulin-like growth factor 1 receptor beta chain;Insulin receptor;Insulin receptor subunit alpha;Insulin receptor subunit beta	yes	no	2	0.0085069	62.546				By MS/MS
DKDPPIPVAK	KQFAPEYEKIANILKDKDPPIPVAKIDATS	ANILKDKDPPIPVAKIDATSASVLASRFDV	K	D	K	A	K	I	1	0	0	2	0	0	0	0	0	1	0	2	0	0	3	0	0	0	0	1	0	0	10	1	1078.6	P13667	P13667	110	119	PDIA4	Protein disulfide-isomerase A4	yes	yes	3	0.0059075	56.043	By MS/MS	By MS/MS	By MS/MS
DKEAIQAYSESLMTSAPK	EKCYLFWSSSKKGSKDKEAIQAYSESLMTS	AIQAYSESLMTSAPKGSVLQEAKL______	K	D	K	P	K	G	3	0	0	1	0	1	2	0	0	1	1	2	1	0	1	3	1	0	1	0	0	0	18	1	1967.95	B7ZKQ9	B7ZKQ9	455	472	SCARB1		yes	yes	3	2.6462e-08	74.519	By MS/MS	By MS/MS	By MS/MS	By MS/MS	By MS/MS
DKEDTQVDSEARPMKDETFGEYSDNEEK	MFRHQMAVKTNGTVKDKEDTQVDSEARPMK	MKDETFGEYSDNEEKAFGSSQPSLNGDIKP	K	D	K	E	K	A	1	1	1	5	0	1	6	1	0	0	0	3	1	1	1	2	2	0	1	1	0	0	28	3	3291.4	H3BLW5	H3BLW5	55	82	L1CAM		yes	yes	4;5	2.4173e-08	59.628		By MS/MS		By MS/MS
DKESGMSSLYVFNPIFGK	TAHFPHPPQCTLLVKDKESGMSSLYVFNPI	SGMSSLYVFNPIFGKWSQVAPPVLKRPILQ	K	D	K	G	K	W	0	0	1	1	0	0	1	2	0	1	1	2	1	2	1	3	0	0	1	1	0	0	18	1	2017.98	Q8N766	Q8N766	593	610	EMC1	ER membrane protein complex subunit 1	yes	yes	3	0.00042728	48.547	By MS/MS	By MS/MS		By MS/MS
DKGEYTLVVK	KHVGSRLYSVSYLLKDKGEYTLVVKWGDEH	SYLLKDKGEYTLVVKWGDEHIPGSPYRVVV	K	D	K	V	K	W	0	0	0	1	0	0	1	1	0	0	1	2	0	0	0	0	1	0	1	2	0	0	10	1	1150.62	P21333;Q5HY54;Q60FE5;A0A087WWY3	P21333	2622	2631	FLNA	Filamin-A	yes	no	2	0.0015183	72.643	By MS/MS	By MS/MS	By MS/MS	By MS/MS	By MS/MS
DKGLLSGLDEYIAPHLEEGSIGK	APECGETTALLSLIKDKGLLSGLDEYIAPH	DEYIAPHLEEGSIGKKTLDMFGLFNVTQMA	K	D	K	G	K	K	1	0	0	2	0	0	3	4	1	2	4	2	0	0	1	2	0	0	1	0	0	0	23	1	2440.25	A0A0F6F5K1	A0A0F6F5K1	69	91			yes	yes	4	5.1193e-09	79.445				By MS/MS	By MS/MS
DKLDGNELDLSLSDLNEVPVK	______________________________	ELDLSLSDLNEVPVKELAALPKATILDLSC	R	D	K	V	K	E	0	0	2	4	0	0	2	1	0	0	5	2	0	0	1	2	0	0	0	2	0	0	21	1	2312.17	Q96AG4;I3L223	Q96AG4	13	33	LRRC59	Leucine-rich repeat-containing protein 59	yes	no	3	7.5206e-06	55.127			By MS/MS
DKLDPDMALCR	KTLRSEMNERNYFVRDKLDPDMALCRNARE	YFVRDKLDPDMALCRNAREMTLQREKDSPT	R	D	K	C	R	N	1	1	0	3	1	0	0	0	0	0	2	1	1	0	1	0	0	0	0	0	0	0	11	1	1332.62	E7ETU9;O00469	E7ETU9	430	440	PLOD2	Procollagen-lysine,2-oxoglutarate 5-dioxygenase 2	no	no	2;3	0.00079248	76.465	By MS/MS	By MS/MS	By MS/MS	By MS/MS	By MS/MS
DKLESEMEDAYHEHQANLLR	KQQREQVEKNMKDAKDKLESEMEDAYHEHQ	EMEDAYHEHQANLLRQDLMRRQEELRRMEE	K	D	K	L	R	Q	2	1	1	2	0	1	4	0	2	0	3	1	1	0	0	1	0	0	1	0	0	0	20	1	2427.11	P23246;H0Y9K7	P23246	517	536	SFPQ	Splicing factor, proline- and glutamine-rich	yes	no	4	7.7364e-14	96.487	By matching	By MS/MS		By MS/MS
DKLPQPVQPDPVSHCK	TQECSYFNITKVESRDKLPQPVQPDPVSHC	KLPQPVQPDPVSHCKEKDVDDCWFYFTYSV	R	D	K	C	K	E	0	0	0	2	1	2	0	0	1	0	1	2	0	0	4	1	0	0	0	2	0	0	16	1	1843.93	P05556	P05556	677	692	ITGB1	Integrin beta-1	yes	yes	3;4	1.571e-19	114.27	By MS/MS	By MS/MS	By MS/MS	By MS/MS	By MS/MS
DKLTELQLR	QVGEHANNYPEIAAKDKLTELQLRARQLLD	PEIAAKDKLTELQLRARQLLDQVEQIQKEQ	K	D	K	L	R	A	0	1	0	1	0	1	1	0	0	0	3	1	0	0	0	0	1	0	0	0	0	0	9	1	1114.63	Q7Z7H5	Q7Z7H5	151	159	TMED4	Transmembrane emp24 domain-containing protein 4	yes	yes	2	0.014204	63.565				By matching	By matching
DKLTPITIFMEYR	CEELIAYLRDESEFRDKLTPITIFMEYRLD	FRDKLTPITIFMEYRLDYRTAADTTGLQPI	R	D	K	Y	R	L	0	1	0	1	0	0	1	0	0	2	1	1	1	1	1	0	2	0	1	0	0	0	13	1	1625.85	P06756	P06756	580	592	ITGAV	Integrin alpha-V;Integrin alpha-V heavy chain;Integrin alpha-V light chain	yes	yes	3	1.9482e-05	76.588	By MS/MS	By MS/MS	By MS/MS	By MS/MS	By MS/MS
DKMESFFLGETLK	SSINNVQDPQKPEPRDKMESFFLGETLKYL	PRDKMESFFLGETLKYLFLLFSDDPNLLSL	R	D	K	L	K	Y	0	0	0	1	0	0	2	1	0	0	2	2	1	2	0	1	1	0	0	0	0	0	13	1	1543.76	Q9UKM7;H0YIU0	Q9UKM7	654	666	MAN1B1	Endoplasmic reticulum mannosyl-oligosaccharide 1,2-alpha-mannosidase	yes	no	3	7.2754e-06	74.769	By MS/MS	By MS/MS	By MS/MS	By MS/MS	By MS/MS
DKPDNFQLFQSPHGK	VIWELLNHAQEHFGKDKPDNFQLFQSPHGK	DKPDNFQLFQSPHGKDLLFKDSADGFLKIP	K	D	K	G	K	D	0	0	1	2	0	2	0	1	1	0	1	2	0	2	2	1	0	0	0	0	0	0	15	1	1756.85	CON__Q0IIK2;CON__Q29443	CON__Q0IIK2	300	314			yes	no	3;4	1.9816e-09	77.372	By MS/MS	By MS/MS	By MS/MS	By MS/MS	By MS/MS
DKPHVNVGTIGHVDHGK	LCRGLAVEAKKTYVRDKPHVNVGTIGHVDH	PHVNVGTIGHVDHGKTTLTAAITKILAEGG	R	D	K	G	K	T	0	0	1	2	0	0	0	3	3	1	0	2	0	0	1	0	1	0	0	3	0	0	17	1	1808.93	P49411;H3BNU3	P49411	54	70	TUFM	Elongation factor Tu, mitochondrial	yes	no	4;5	5.0418e-08	73.252	By MS/MS	By MS/MS	By MS/MS	By MS/MS
DKPLKDVIIADCGK	MEVVRKVESTKTDSRDKPLKDVIIADCGKI	RDKPLKDVIIADCGKIEVEKPFAIAKE___	R	D	K	G	K	I	1	0	0	3	1	0	0	1	0	2	1	3	0	0	1	0	0	0	0	1	0	0	14	2	1570.84	P23284	P23284	191	204	PPIB	Peptidyl-prolyl cis-trans isomerase B	yes	yes	3	8.2068e-06	63.128	By MS/MS	By MS/MS	By MS/MS	By MS/MS	By MS/MS
DKVAELENSEFR	PSNVPLKEVLWKKQKDKVAELENSEFRAFS	KQKDKVAELENSEFRAFSSFKNRVYLDTVS	K	D	K	F	R	A	1	1	1	1	0	0	3	0	0	0	1	1	0	1	0	1	0	0	0	1	0	0	12	1	1435.69	B1AMW1;P19256;H0YDI1	B1AMW1	61	72	CD58	Lymphocyte function-associated antigen 3	yes	no	2;3	9.7535e-11	125.54	By MS/MS	By MS/MS	By MS/MS	By MS/MS	By MS/MS
DKVFQGNFDNDTHR	DGEHWTVYQDEKQRKDKVFQGNFDNDTHRK	KDKVFQGNFDNDTHRKNVIDPPIYARHIRI	K	D	K	H	R	K	0	1	2	3	0	1	0	1	1	0	0	1	0	2	0	0	1	0	0	1	0	0	14	1	1691.77	O43854	O43854	430	443	EDIL3	EGF-like repeat and discoidin I-like domain-containing protein 3	yes	yes	3;4	1.2619e-11	107.74	By MS/MS	By MS/MS	By MS/MS	By MS/MS	By MS/MS
[truncated: 8,876 more rows]
[truncated: 80 more columns]
